# Supplementary material for: Discovering novel plasma biomarkers for ischemic stroke: Lipidomic and metabolomic analyses in an aged mouse model
Source: J Lipid Res. 2024 Aug 2;65(9):100614. doi: 10.1016/j.jlr.2024.100614 (PMC11399596; doi:10.1016/j.jlr.2024.100614)
Supplement: Supplementary Table S1 [file mmc1.xlsx]

## Sheet: Data Key & Explanation
Data Key & Explanation
Heatmap Description	This heatmap represents the results of the statistical analysis of the data within the Data Table file.
Chemical Annotation Descriptions
Pathway Sort Order	A Metabolon generated number intended for sorting compounds by biochemical Super Pathway and Sub Pathway.
Super Pathway	The general biochemical class assigned to the identified biochemical (e.g., lipid, amino acid, carbohydrate, etc.). Intended for sorting compounds by broad biochemical classes.
Sub Pathway	A more specific biochemical class assigned to the identified biochemical (e.g., TCA cycle, monoacylglycerols, etc.). Intended for grouping/sorting compounds by biochemical pathway/class.
Biochemical Name	The name of the identified biochemical
Biochemical Name	Indicates a compound that has been confirmed based on an authentic chemical standard and Metabolon is highly confident in its identity. (Metabolomics Standards Initiative Tier 1 identification).
Biochemical Name*	Indicates a compound that has not been confirmed based on a standard, but Metabolon is confident in its identity. (Not Tier 1).
Biochemical Name**	Indicates a compound for which a standard is not available, but Metabolon is reasonably confident in its identity or the information provided. (Not Tier 1).
Biochemical Name (#) or [#]	Indicates a compound that is a structural isomer of another compound in the Metabolon spectral library. For example, a steroid that may be sulfated at one of several positions that are indistinguishable by the mass spectrometry data or a diacylglycerol for which more than one stereospecific molecule exists.
Platform	Metabolon's untargeted metabolomic platform consists of four distinct methods (termed; Pos Late, Pos Early, Polar, and Neg). This column indicates which method was used to report the values associated with the detected biochemical.
Comp ID	A Metabolon generated compound identifier specific to the platform a biochemical is detected on.
KEGG	An alphanumeric compound identifier and link to compound information in the Kyoto Encyclopedia of Genes and Genomes (KEGG).
HMDB	An alphanumeric compound identifier and link to compound information maintained by the Human Metabolome Database (HMDB).
PUBCHEM	A unique numerical identifier assigned by the National Center for Biotechnology Information (NCBI) and searchable in the PubChem database.
Chemical ID	Unique identifier for each biochemical. Chemical IDs are also listed in the top row of the accompanying Data Table file.
CAS	A unique numerical identifier assigned by the Chemical Abstracts Service (CAS) to every chemical substance described in the open scientific literature.
Statistical Analysis/Descriptors
FOLD CHANGE	Indicates the ratio of the mean scaled intensity for a metabolite between two experimental groups.
0.55	Green: Indicates statistically significant difference (p ≤ 0.05) between the groups shown and a metabolite ratio of < 1.00.
0.76	Light Green: Statistically trending differences (0.05 < p < 0.10) and a metabolite ratio of < 1.00.
1.71	Red: Indicates statistically significant difference (p ≤ 0.05) between the groups shown and a metabolite ratio of ≥ 1.00.
1.32	Light Red: Statistically trending differences (0.05 < p < 0.10) and a metabolite ratio of ≥ 1.00.
1.2	Non-colored cell: Differences between populations fail to reach statistical significance ( p ≥ 0.1) for that comparison.
	Blue: Indicates statistically significant (p ≤ 0.05) ANOVA main effect or correlation.
	Light Blue: Indicates statistically trending ( 0.05 < p < 0.10) ANOVA main effect or correlation.
p-value	p-values for each comparison using the corresponding statistical analysis (e.g., t-Test, ANOVA, etc.) computed from natural log-transformed data.
q-value	q-values are calculated from the distribution of p-values for a given comparison. q-values are a method for estimating the proportion of false positives given a large number of tests, though unlike other methods (e.g., Bonferroni, Tukey) does not adjust the p-value.
Mean Values	Represents the mean scaled intensity for a metabolite in a particular experimental group.
% Filled Values	Represents the percent of samples, in an experimental group, in which a metabolite was detected.
© Metabolon, Inc. All rights reserved. The Metabolon name, logo and related trademarks and service marks, owned by Metabolon, Inc. are registered and/or used in the United States and many foreign countries. Any use, copying or reproduction of the trademarks, logos, information, images or designs contained in this document is strictly prohibited without the prior written permission of Metabolon, I…

## Sheet: Pathway - Heat Map
	Heat map of statistically significant biochemicals profiled in this study. Red and green shaded cells indicate p≤0.05 (red indicates that the mean values are significantly higher for that comparison; green values significantly lower). Light red and light green shaded cells indicate 0.05<p<0.10 (light red indicates that the mean values trend higher for that comparison; light green values trend low…										Fold of Change																Statistical Values
											Welch's t-Test								Welch's t-Test								Welch's t-Test																Welch's t-Test
											NoTmt_24hr	Veh_1wk	Veh_2wk	Veh_3wk	Veh_4wk	Veh_5wk	Veh_6wk	Veh_7wk	Veh_1wk	Veh_2wk	Veh_3wk	Veh_4wk	Veh_5wk	Veh_6wk	Veh_7wk		NoTmt_24hr		Veh_1wk		Veh_2wk		Veh_3wk		Veh_4wk		Veh_5wk		Veh_6wk		Veh_7wk		Veh_1wk		Veh_2wk		Veh_3wk		Veh_4wk
																											Naï		Naï		Naï		Naï		Naï		Naï		Naï		Naï		NoTmt_24hr		NoTmt_24hr		NoTmt_24hr		NoTmt_24hr
	Pathway Sort Order	Super Pathway	Sub Pathway	Biochemical Name	Platform	Comp ID	KEGG	HMDB	PUBCHEM	X	Naï	Naï	Naï	Naï	Naï	Naï	Naï	Naï	NoTmt_24hr	NoTmt_24hr	NoTmt_24hr	NoTmt_24hr	NoTmt_24hr	NoTmt_24hr	NoTmt_24hr	X	p-value	q-value	p-value	q-value	p-value	q-value	p-value	q-value	p-value	q-value	p-value	q-value	p-value	q-value	p-value	q-value	p-value	q-value	p-value	q-value	p-value	q-value	p-value
	7732	Phospholipid SUM	Phosphatidylcholines	Total PC	DMS-MS	54661					1.03	0.81	1.08	0.63	0.93	0.94	0.98	1.11	0.78	1.05	0.61	0.9	0.91	0.95	1.08		0.5633	0.2023	0.142	0.68	0.5243	0.7989	0.0379	0.0081	0.6326	0.6625	0.7455	0.8505	0.997	0.8414	0.3997	0.4814	0.0441	0.0675	0.7881	0.3363	0.0314	0.1002	0.3406
	7733		Lysophosphatidylcholines	Total LPC	DMS-MS	54664					0.94	0.94	1.17	0.6	0.96	0.99	1.12	1.13	1	1.24	0.64	1.02	1.06	1.19	1.22		0.6078	0.2141	0.703	0.7943	0.2895	0.7521	0.0144	0.0059	0.7722	0.678	0.9338	0.8754	0.3068	0.8118	0.2582	0.4362	0.8933	0.3498	0.152	0.0979	0.0236	0.0849	0.922
	7734		Phosphatidylethanolamines	Total PE	DMS-MS	54662					1.18	0.85	1	0.6	0.87	0.87	0.95	1.12	0.72	0.85	0.51	0.74	0.74	0.81	0.89		0.0516	0.0348	0.3121	0.68	0.7426	0.8384	0.0311	0.0075	0.3897	0.5916	0.3798	0.7667	0.7905	0.8118	0.5522	0.5505	0.0337	0.0587	0.026	0.0243	0.0165	0.0743	0.0353
	7735		Lysophosphatidylethanolamines	Total LPE	DMS-MS	54665					1.35	0.97	1.1	0.72	0.98	1.02	1.09	1.12	0.72	0.81	0.54	0.72	0.76	0.8	0.77		0.0028	0.0044	0.8609	0.8187	0.2809	0.7521	0.0994	0.0131	0.8737	0.6865	0.6611	0.8475	0.4893	0.8118	0.7331	0.6038	0.0035	0.0153	0.0286	0.0263	0.0142	0.0675	0.0146
	7736		Phosphatidylinositols	Total PI	DMS-MS	54663					1.03	0.89	1.21	0.67	1	1.04	1.1	1.31	0.86	1.17	0.65	0.96	1.01	1.06	1.33		0.5399	0.1965	0.514	0.7271	0.2348	0.7521	0.1245	0.0155	0.9664	0.7046	0.5857	0.8475	0.4345	0.8118	0.043	0.2448	0.2098	0.1496	0.3655	0.1877	0.0868	0.1737	0.6409
	7737	Sphingolipid SUM	Ceramides	Total CER	DMS-MS	54667					0.86	0.61	0.92	0.55	0.77	0.84	0.94	1.16	0.7	1.06	0.64	0.89	0.97	1.08	1.03		0.4534	0.1725	0.0168	0.4543	0.7418	0.8384	0.0239	0.0069	0.1795	0.582	0.4558	0.8045	0.8864	0.823	0.6203	0.5812	0.0331	0.0587	0.776	0.3337	0.0493	0.1331	0.3503
	7738		Dihydroceramides	Total DCER	DMS-MS	54670					1.16	0.88	0.9	0.65	0.85	0.81	1.29	1.23	0.76	0.78	0.56	0.73	0.69	1.11	0.85		0.2885	0.1305	0.6788	0.7905	0.7575	0.8395	0.1296	0.0159	0.5341	0.6552	0.4925	0.818	0.1299	0.8118	0.9252	0.6393	0.1335	0.1238	0.1727	0.1078	0.0297	0.098	0.1287
	7739		Hexosylceramides	Total HCER	DMS-MS	54668					2.21	0.94	1.28	0.6	0.95	1.09	1.01	1.13	0.43	0.58	0.27	0.43	0.49	0.46	0.55		5.3975e-07	1.574e-05	0.6815	0.7905	0.0287	0.3364	0.0674	0.0106	0.7096	0.6705	0.6012	0.8475	0.7366	0.8118	0.1919	0.3902	0.0004	0.005	0.0001	0.001	0.004	0.0438	0.0002
	7740		Lactosylceramides	Total LCER	DMS-MS	54669					1.59	1.23	1.13	0.86	1.19	1.17	1.17	0.68	0.77	0.71	0.54	0.75	0.74	0.73	0.71		9.8492e-05	0.0006	0.0308	0.5614	0.6173	0.8124	0.4557	0.0417	0.2343	0.582	0.0605	0.6158	0.1759	0.8118	0.3966	0.4797	0.0048	0.0179	0.0596	0.0463	0.0325	0.1018	0.0386
	7741		Sphingomyelins	Total SM	DMS-MS	54666					2	1.03	1.2	0.76	1.04	1.02	1.16	1	0.52	0.6	0.38	0.52	0.51	0.58	0.54		2.9467e-07	1.289e-05	0.5872	0.7651	0.0521	0.4578	0.1447	0.0172	0.8849	0.6884	0.7546	0.8518	0.0553	0.8118	0.2588	0.4362	2.0228e-06	0.0001	3.4139e-05	0.0005	0.0044	0.0445	0.0031
	7744	Neutral Complex Lipids SUM	Cholesteryl Esters	Total CE	DMS-MS	54657					1.28	0.9	1.21	0.64	0.99	1.01	1.12	1.11	0.7	0.94	0.49	0.77	0.79	0.87	0.92		0.0122	0.0119	0.4322	0.6883	0.1143	0.659	0.0635	0.0104	0.8578	0.6858	0.8707	0.8696	0.1845	0.8118	0.2141	0.3971	0.0095	0.0284	0.5673	0.2629	0.018	0.0756	0.0938
	7745		Diacylglycerols	Total DAG	DMS-MS	54659					0.98	0.49	0.73	0.29	0.5	0.63	0.91	0.99	0.5	0.75	0.29	0.51	0.65	0.94	0.63		0.9339	0.296	0.0665	0.6427	0.4751	0.7936	0.0006	0.0041	0.0319	0.582	0.2366	0.7518	0.8966	0.8241	0.1539	0.3779	0.0802	0.095	0.5559	0.2591	0.001	0.0293	0.0489
	7747		Triacylglycerols	Total TAG	DMS-MS	54658					0.56	0.79	0.93	0.41	0.71	0.86	0.83	1.75	1.4	1.65	0.74	1.27	1.52	1.47	1.86		0.0331	0.0253	0.4091	0.6883	0.9008	0.8604	0.0102	0.0053	0.3028	0.582	0.9234	0.8754	0.5372	0.8118	0.5399	0.5484	0.7545	0.3125	0.0164	0.0167	0.2152	0.2882	0.1169
	7748		Monoacylglycerols	Total MAG	DMS-MS	62056					0.76	0.41	0.88	0.34	0.55	0.52	0.9	1.05	0.54	1.16	0.45	0.72	0.68	1.19	0.91		0.1613	0.0843	0.0231	0.5127	0.7071	0.8311	0.0069	0.005	0.0137	0.582	0.0211	0.3571	0.8111	0.8118	0.1247	0.3629	0.0865	0.097	0.1973	0.1181	0.0267	0.0932	0.2231
	7751	Phosphatidylcholine	PC Ester	PC(12:0/18:1)	DMS-MS	54335					1	1	1	1	1.01	1	1	1	1	1	1	1.01	1	1	1										0.3632	0.582													0.3632
	7752			PC(12:0/18:2)	DMS-MS	53290					1	1	1	1	1.08	1.01	1.25	1	1	1	1	1.08	1.01	1.25	1										0.1889	0.582	0.391	0.7692	0.0603	0.8118									0.1889
	7767			PC(14:0/18:1)	DMS-MS	53996		HMDB07873			0.83	1.17	1.34	0.67	1.01	1.04	1.01	1.32	1.41	1.62	0.8	1.22	1.25	1.22	1.74		0.1729	0.0891	0.3449	0.68	0.0197	0.2703	0.0224	0.0067	0.7903	0.678	0.4673	0.8123	0.942	0.8338	0.1986	0.3902	0.0578	0.079	0.002	0.0037	0.3291	0.3488	0.1247
	7768			PC(14:0/18:2)	DMS-MS	54152		HMDB07874			0.79	0.93	1.28	0.78	1	1.06	0.96	1.22	1.18	1.62	0.99	1.27	1.34	1.22	1.65		0.0631	0.0407	0.581	0.7641	0.0134	0.2191	0.1013	0.0133	0.8546	0.6858	0.5905	0.8475	0.6997	0.8118	0.0923	0.332	0.1685	0.1373	0.003	0.0048	0.6806	0.497	0.1848
	7773			PC(14:0/20:3)	DMS-MS	53823		HMDB07882			1	1.06	1	1	1.03	1	1	0.99	1.06	1	1	1.03	1	1	1				0.3632	0.68					0.3632	0.582							0.3632	0.1954					0.3632
	7774			PC(14:0/20:4)	DMS-MS	54338		HMDB07883			0.81	0.97	1.14	0.72	0.89	0.91	0.97	1.09	1.21	1.42	0.9	1.1	1.13	1.2	1.4		0.1016	0.059	0.9751	0.8405	0.3268	0.7521	0.0689	0.0107	0.4071	0.5996	0.5992	0.8475	0.8641	0.8169	0.1428	0.3747	0.085	0.0968	0.0286	0.0263	0.6273	0.4784	0.4434
	7780			PC(14:0/22:6)	DMS-MS	53999		HMDB07892			0.96	1	1.21	0.96	1.04	1.01	1.01	1.31	1.04	1.26	1	1.09	1.06	1.05	1.44		0.3409	0.1419	0.9336	0.8307	0.1007	0.6317	0.3409	0.0328	0.6685	0.6625	0.811	0.8597	0.8425	0.8118	0.0103	0.119	0.2991	0.1836	0.0582	0.0452			0.3632
	7783			PC(15:0/18:1)	DMS-MS	54526		HMDB07939			0.82	0.98	0.94	0.94	0.89	0.82	0.84	1.06	1.18	1.14	1.14	1.08	0.99	1.02	1.38		0.2326	0.1113	0.9833	0.8405	0.8337	0.8506	0.7895	0.0678	0.5676	0.6586	0.323	0.7518	0.3404	0.8118	0.4686	0.5233	0.3131	0.188	0.3635	0.1869	0.6696	0.4934	0.6268
	7784			PC(15:0/18:2)	DMS-MS	54154		HMDB07940			1.03	0.85	1.01	0.74	1.04	1.06	1.03	0.89	0.82	0.98	0.71	1	1.03	1	1.02		0.8479	0.2756	0.2999	0.68	0.7066	0.8311	0.0832	0.0121	0.6942	0.6644	0.5555	0.8401	0.7319	0.8118	0.7355	0.6038	0.2603	0.1717	0.9192	0.3713	0.0711	0.1581	0.8579
	7787			PC(15:0/20:4)	DMS-MS	53295		HMDB07949			1	1	1	1	1	1	1	0.9	1	1	1	1	1	1	1
	7791			PC(15:0/22:6)	DMS-MS	53654		HMDB07958			1.13	1	1	1	1.21	1.21	1.08	1.2	0.88	0.88	0.88	1.07	1.07	0.95	1.23		0.3434	0.1419							0.1747	0.582	0.2021	0.7226	0.3632	0.8118	0.1751	0.3878	0.3434	0.1937	0.3434	0.1813	0.3434	0.3488	0.5738
	7792			PC(16:0/12:0)	DMS-MS	54527					1.23	1.01	1.06	0.93	1.01	1.05	1.03	1.33	0.82	0.86	0.76	0.82	0.85	0.84	0.94		0.1656	0.0862	0.9412	0.8307	0.464	0.7936	0.639	0.0561	0.8589	0.6858	0.9479	0.8754	0.9519	0.8369	0.3804	0.4773	0.2755	0.1755	0.3898	0.198	0.1531	0.2457	0.2111
	7793			PC(16:0/14:0)	DMS-MS	53490		HMDB07965			1.19	1.16	1.5	1.29	1.2	1.1	1.38	1.13	0.98	1.26	1.08	1.01	0.92	1.16	1.2		0.367	0.1486	0.4168	0.6883	0.0014	0.0821	0.1964	0.0215	0.3462	0.582	0.4949	0.818	0.0875	0.8118	0.1862	0.3902	0.9953	0.3744	0.0546	0.0431	0.5672	0.4582	0.8825
	7795			PC(16:0/16:0)	DMS-MS	53655		HMDB00564			1.05	0.84	0.99	0.77	0.9	0.89	0.95	0.92	0.81	0.95	0.73	0.86	0.85	0.91	0.87		0.4312	0.166	0.3021	0.68	0.8515	0.8535	0.1503	0.0177	0.5373	0.6552	0.5341	0.8269	0.8121	0.8118	0.6059	0.5769	0.0632	0.0806	0.5167	0.2451	0.0595	0.1445	0.1001
	7796			PC(16:0/16:1)	DMS-MS	53491		HMDB07969			0.59	0.94	1.02	0.64	0.75	0.82	0.81	1.14	1.59	1.73	1.08	1.28	1.39	1.37	1.75		0.008	0.0086	0.8763	0.8203	0.6816	0.8285	0.0666	0.0105	0.2158	0.582	0.4411	0.7944	0.3798	0.8118	0.7129	0.6019	0.0276	0.0549	0.0032	0.005	0.5213	0.4399	0.1303
	7797			PC(16:0/18:0)	DMS-MS	54157		HMDB07970			0.96	0.84	0.99	0.68	0.92	0.82	0.9	1.02	0.88	1.03	0.7	0.96	0.85	0.93	0.94		0.9759	0.3038	0.3235	0.68	0.9677	0.8649	0.0345	0.0079	0.6515	0.6625	0.3637	0.759	0.518	0.8118	0.5286	0.5433	0.2858	0.1786	0.9401	0.3768	0.0386	0.1147	0.5642
	7798			PC(16:0/18:1)	DMS-MS	53656	C13875	HMDB07972			0.97	0.82	0.97	0.51	0.79	0.81	0.86	1.15	0.85	1	0.53	0.82	0.83	0.89	1.05		0.912	0.2905	0.3735	0.6804	0.9369	0.8643	0.0159	0.0059	0.2317	0.582	0.3064	0.7518	0.4859	0.8118	0.9127	0.6373	0.2942	0.1826	0.8555	0.3507	0.0183	0.0756	0.1248
	7799			PC(16:0/18:2)	DMS-MS	54341		HMDB07973			1.1	0.8	1	0.64	0.9	0.91	0.98	1.05	0.72	0.9	0.58	0.82	0.82	0.89	0.88		0.2627	0.1218	0.1525	0.68	0.889	0.8601	0.0426	0.0087	0.5145	0.6464	0.5391	0.8275	0.9674	0.8401	0.9524	0.6453	0.0267	0.0536	0.3218	0.1754	0.0221	0.0813	0.1191
	7800			PC(16:0/18:3)	DMS-MS	53825		HMDB07975			0.83	0.71	0.83	0.58	0.74	0.79	0.84	1.23	0.86	0.99	0.7	0.89	0.94	1.01	1.15		0.1874	0.0938	0.0416	0.6059	0.2711	0.7521	0.0104	0.0053	0.0733	0.582	0.093	0.7113	0.2804	0.8118	0.7741	0.6126	0.536	0.2456	0.8543	0.3507	0.1158	0.2036	0.7229
	7802			PC(16:0/20:1)	DMS-MS	53657		HMDB07978			0.63	0.71	0.92	0.56	0.9	0.78	0.93	1.22	1.14	1.47	0.9	1.44	1.24	1.49	1.47		0.012	0.0119	0.1185	0.68	0.7999	0.8441	0.0475	0.009	0.6754	0.6625	0.2972	0.7518	0.8974	0.8241	0.8223	0.613	0.4645	0.2263	0.0368	0.0314	0.5783	0.4616	0.0462
	7803			PC(16:0/20:2)	DMS-MS	54528		HMDB07979			0.62	0.8	1.17	0.55	0.97	1.01	0.92	1.28	1.29	1.87	0.88	1.55	1.62	1.47	1.72		0.0057	0.007	0.2601	0.68	0.1729	0.7502	0.0048	0.005	0.9194	0.7013	0.6184	0.8475	0.6788	0.8118	0.5952	0.5742	0.1297	0.1224	0.0002	0.0012	0.4865	0.4265	0.0199
	7804			PC(16:0/20:3)	DMS-MS	53296		HMDB07981			0.67	0.76	1.14	0.57	0.91	0.97	0.97	1.21	1.15	1.7	0.86	1.37	1.45	1.45	1.63		0.0152	0.0143	0.1378	0.68	0.5611	0.8022	0.0617	0.0102	0.6634	0.6625	0.9858	0.8875	0.9639	0.8397	0.5539	0.5505	0.3211	0.191	0.026	0.0243	0.4946	0.4292	0.0587
	7805			PC(16:0/20:4)	DMS-MS	54158		HMDB07982			1.07	0.63	1.05	0.6	0.86	0.93	0.95	1.06	0.59	0.98	0.56	0.81	0.86	0.89	1.03		0.4291	0.1656	0.0119	0.4543	0.9054	0.8604	0.0789	0.0116	0.3541	0.582	0.7364	0.8475	0.8104	0.8118	0.471	0.5249	0.0036	0.0153	0.7071	0.3112	0.0544	0.1398	0.0674
	7806			PC(16:0/20:5)	DMS-MS	54159		HMDB07984			0.67	0.88	1.12	0.59	0.93	0.92	0.95	1.27	1.32	1.67	0.88	1.38	1.37	1.42	1.66		0.0001	0.0006	0.2881	0.68	0.7325	0.8384	0.0072	0.005	0.5072	0.6462	0.5917	0.8475	0.6359	0.8118	0.4851	0.5293	0.0339	0.0587	0.044	0.0358	0.3072	0.3488	0.0673
	7809			PC(16:0/22:4)	DMS-MS	54161		HMDB07988			0.79	1.09	1.04	0.59	0.85	1.09	0.89	1.46	1.38	1.32	0.75	1.08	1.38	1.12	1.46		0.2728	0.125	0.704	0.7943	0.4381	0.7868	0.0474	0.009	0.5819	0.6586	0.2479	0.7518	0.732	0.8118	0.3273	0.4641	0.254	0.1697	0.0103	0.0116	0.1407	0.2321	0.5147
	7810			PC(16:0/22:5)	DMS-MS	54529		HMDB07990			0.94	0.94	1.17	0.52	0.95	1.09	0.98	1.16	1	1.24	0.55	1.01	1.17	1.05	1.22		0.5853	0.2079	0.6333	0.7801	0.4153	0.76	0.0221	0.0067	0.6508	0.6625	0.2726	0.7518	0.936	0.8319	0.3368	0.4641	0.936	0.3611	0.2525	0.143	0.0316	0.1002	0.8857
	7811			PC(16:0/22:6)	DMS-MS	54003		HMDB07991			1.2	0.68	1.1	0.58	0.96	0.98	1.01	1.13	0.56	0.92	0.48	0.8	0.81	0.84	1		0.0963	0.0566	0.0196	0.4991	0.7423	0.8384	0.063	0.0103	0.8565	0.6858	0.9894	0.8875	0.7127	0.8118	0.3433	0.466	0.0008	0.0055	0.4937	0.238	0.0273	0.0938	0.1199
	7814			PC(17:0/18:1)	DMS-MS	54162					0.98	1.03	1.12	0.84	0.8	1.05	0.99	0.96	1.05	1.14	0.86	0.82	1.07	1.01	1.13		0.703	0.2384	0.8131	0.8114	0.2255	0.7521	0.3988	0.0372	0.166	0.582	0.7763	0.8518	0.9817	0.8414	0.3288	0.4641	0.5982	0.2683	0.2114	0.1239	0.5329	0.4454	0.308
	7815			PC(17:0/18:2)	DMS-MS	54163					0.97	0.9	1.1	0.88	0.97	0.96	0.99	1.1	0.93	1.14	0.92	1	0.99	1.03	1.15		0.7368	0.2482	0.4281	0.6883	0.2346	0.7521	0.4859	0.0441	0.7518	0.678	0.7846	0.8518	0.8882	0.823	0.1717	0.3878	0.6353	0.2809	0.144	0.0935	0.612	0.4743	0.9313
	7817			PC(17:0/20:3)	DMS-MS	54343					0.89	0.83	1.02	0.83	1.05	1.09	0.97	0.92	0.94	1.15	0.94	1.18	1.23	1.09	1.28		0.3151	0.1402	0.0838	0.68	0.7649	0.8412	0.0838	0.0121	0.967	0.7046	0.5881	0.8475	0.8067	0.8118	0.4402	0.5028	0.3434	0.1937	0.2243	0.1304	0.3434	0.3488	0.5502
	7818			PC(17:0/20:4)	DMS-MS	53826					1.29	0.74	1	0.88	0.95	1.24	1.1	0.97	0.57	0.77	0.68	0.73	0.96	0.86	0.98		0.0427	0.0305	0.1372	0.68	0.7475	0.8384	0.632	0.0555	0.8437	0.6858	0.0589	0.6158	0.26	0.8118	0.0728	0.3073	0.005	0.0179	0.0289	0.0264	0.1705	0.2602	0.0632
	7821			PC(17:0/22:5)	DMS-MS	54344					1	1	1	1	1	1	1	1	1	1	1	1	1	1	1
	7822			PC(17:0/22:6)	DMS-MS	53659					1.5	0.79	1.23	0.69	1.15	1.41	0.99	0.84	0.53	0.82	0.46	0.76	0.94	0.66	0.83		0.0244	0.0207	0.2343	0.68	0.0767	0.5663	0.0726	0.011	0.2256	0.582	0.0538	0.6158	0.9728	0.8413	0.1351	0.3689	0.0065	0.0216	0.2925	0.1628	0.0017	0.0363	0.1423
	7823			PC(18:0/12:0)	DMS-MS	53828					1.13	1	1	1	1.03	1	1.06	1	0.89	0.89	0.89	0.92	0.89	0.94	0.89		0.2993	0.1343							0.3632	0.582			0.3632	0.8118			0.2993	0.1836	0.2993	0.1658	0.2993	0.3488	0.5229
	7826			PC(18:0/16:1)	DMS-MS	53830		HMDB08035			0.62	0.99	1.15	0.6	0.81	0.77	0.93	1.4	1.6	1.87	0.98	1.3	1.24	1.51	2.17		0.03	0.0239	0.9072	0.8228	0.2415	0.7521	0.0717	0.011	0.4048	0.599	0.2785	0.7518	0.9346	0.8319	0.2005	0.3902	0.0367	0.0611	0.0019	0.0037	0.8627	0.5514	0.1389
	7827			PC(18:0/18:0)	DMS-MS	53660		HMDB08036			1.02	0.92	1.05	0.63	0.92	0.86	1.02	1.1	0.9	1.03	0.62	0.9	0.84	1	1.02		0.8239	0.271	0.5255	0.7293	0.7869	0.8436	0.0572	0.0096	0.5367	0.6552	0.2248	0.7416	0.9033	0.8241	0.6461	0.5859	0.4036	0.2087	0.9059	0.3677	0.0501	0.1347	0.4436
	7828			PC(18:0/18:1)	DMS-MS	54530		HMDB08038			0.95	0.92	1.04	0.54	0.86	0.83	0.92	1.25	0.97	1.1	0.57	0.91	0.88	0.97	1.18		0.8145	0.2689	0.6089	0.7694	0.7225	0.8384	0.0071	0.005	0.3764	0.5877	0.2734	0.7518	0.618	0.8118	0.5425	0.5489	0.6885	0.2965	0.5557	0.2591	0.0122	0.0653	0.4169
	7829			PC(18:0/18:2)	DMS-MS	54345		HMDB08039			0.99	0.88	1.09	0.66	0.97	0.92	1	1.14	0.89	1.1	0.67	0.98	0.93	1.01	1.08		0.9178	0.2913	0.2867	0.68	0.2829	0.7521	0.0401	0.0084	0.7509	0.678	0.5345	0.8269	0.9363	0.8319	0.4818	0.5288	0.1912	0.1448	0.2014	0.1197	0.0438	0.1254	0.6998
	7830			PC(18:0/18:3)	DMS-MS	54164		HMDB08040			0.74	1	0.91	0.6	0.81	0.77	0.85	1.45	1.34	1.22	0.81	1.09	1.04	1.14	1.47		0.0387	0.0286	0.8683	0.8187	0.5687	0.8087	0.0195	0.0064	0.1901	0.582	0.102	0.7113	0.2781	0.8118	0.6026	0.5769	0.026	0.0531	0.2358	0.1357	0.318	0.3488	0.4711
	7832			PC(18:0/20:0)	DMS-MS	54166		HMDB08043			1.07	1.02	1.32	0.81	1.08	1.17	1.23	1	0.96	1.23	0.76	1.01	1.1	1.15	1.26		0.4858	0.1814	0.9646	0.8362	0.0677	0.5255	0.309	0.0313	0.6018	0.6625	0.1691	0.7209	0.101	0.8118	0.0593	0.2799	0.6728	0.2921	0.1586	0.1014	0.1754	0.2618	0.9829
	7833			PC(18:0/20:1)	DMS-MS	53299		HMDB08044			0.98	0.91	1.13	0.86	0.95	0.99	0.96	1.24	0.93	1.15	0.87	0.97	1.01	0.98	1.08		0.9038	0.2882	0.4504	0.6972	0.5555	0.8022	0.1367	0.0165	0.7782	0.678	0.9971	0.8875	0.8221	0.8118	0.7751	0.6126	0.5266	0.243	0.5049	0.2416	0.168	0.2596	0.8738
	7834			PC(18:0/20:2)	DMS-MS	53300		HMDB08045			0.73	0.99	1.18	0.54	1	1.08	0.97	1.31	1.36	1.62	0.74	1.37	1.48	1.33	1.73		0.0675	0.0432	0.9092	0.8228	0.4068	0.7556	0.0136	0.0059	0.8326	0.6858	0.3499	0.754	0.9938	0.8414	0.1545	0.3779	0.2145	0.1519	0.0349	0.0301	0.1489	0.2414	0.042
	7835			PC(18:0/20:3)	DMS-MS	54531		HMDB08047			0.8	0.91	1.15	0.53	1.03	0.99	0.99	1.25	1.14	1.44	0.66	1.29	1.23	1.24	1.4		0.1585	0.0832	0.5985	0.7675	0.49	0.7936	0.0523	0.0093	0.8985	0.6927	0.9055	0.8754	0.7663	0.8118	0.2796	0.4473	0.4575	0.225	0.0833	0.0603	0.1676	0.2596	0.2143
	7836			PC(18:0/20:4)	DMS-MS	54167		HMDB08048			1.29	0.67	1.07	0.59	0.94	0.91	1	1.1	0.52	0.82	0.46	0.73	0.71	0.78	0.9		0.0431	0.0306	0.0247	0.5127	0.8563	0.8535	0.0854	0.0122	0.7291	0.6762	0.6917	0.8475	0.7705	0.8118	0.1946	0.3902	0.0007	0.0055	0.249	0.142	0.028	0.095	0.0552
	7837			PC(18:0/20:5)	DMS-MS	54168		HMDB08050			0.7	0.92	1.15	0.56	0.94	0.84	0.97	1.47	1.31	1.64	0.8	1.33	1.19	1.38	1.71		0.0004	0.0014	0.3887	0.6804	0.676	0.8285	0.0183	0.0063	0.5502	0.6586	0.3364	0.7518	0.7675	0.8118	0.274	0.4441	0.0029	0.0133	0.0646	0.0497	0.2019	0.279	0.1761
	7840			PC(18:0/22:4)	DMS-MS	53831		HMDB08054			1.06	1.14	1.17	0.93	1.18	1	1.15	1.07	1.08	1.1	0.88	1.12	0.94	1.09	1.03		0.6274	0.219	0.3721	0.6804	0.3585	0.7521	0.2245	0.0239	0.3658	0.582	0.9655	0.8758	0.4295	0.8118	0.674	0.5951	0.5997	0.2685	0.5616	0.2614	0.1804	0.2648	0.5523
	7841			PC(18:0/22:5)	DMS-MS	53662		HMDB08056			1.22	1.03	1.2	0.5	1.05	0.95	1.13	1.07	0.85	0.99	0.41	0.86	0.78	0.93	0.93		0.0517	0.0348	0.9835	0.8405	0.3121	0.7521	0.0754	0.0113	0.945	0.7046	0.8509	0.8675	0.1861	0.8118	0.3565	0.4731	0.2195	0.1538	0.759	0.3291	0.0417	0.1217	0.2828
	7842			PC(18:0/22:6)	DMS-MS	54170		HMDB08057			1.54	0.8	1.11	0.5	1.01	0.92	1.01	1.14	0.52	0.72	0.32	0.65	0.6	0.65	0.74		0.0015	0.0029	0.2195	0.68	0.7639	0.8412	0.0496	0.0091	0.9745	0.7075	0.7282	0.8475	0.6806	0.8118	0.3977	0.48	0.0033	0.0149	0.1052	0.0726	0.0134	0.0673	0.0337
	7844			PC(18:1/16:1)	DMS-MS	54346		HMDB08101			0.65	0.79	1.22	0.55	0.87	0.93	0.87	1.32	1.22	1.88	0.85	1.34	1.43	1.34	2.35		0.0498	0.0341	0.3915	0.6804	0.1679	0.7502	0.0494	0.0091	0.6752	0.6625	0.9542	0.8754	0.6182	0.8118	0.143	0.3747	0.2583	0.171	0.002	0.0037	0.5917	0.4652	0.1066
	7845			PC(18:1/18:1)	DMS-MS	53832		HMDB00593			0.77	1.1	1.4	0.79	1.04	1.11	1	1.15	1.42	1.82	1.02	1.35	1.44	1.3	2.01		0.1128	0.0634	0.5786	0.7641	0.0112	0.2004	0.2223	0.0238	0.7589	0.678	0.4698	0.8123	0.9883	0.8414	0.0991	0.332	0.0788	0.0939	0.0001	0.0008	0.796	0.5346	0.107
	7846			PC(18:1/18:2)	DMS-MS	53833		HMDB08105			0.84	1.06	1.37	0.89	1.05	1.12	1.08	1.12	1.26	1.62	1.06	1.25	1.34	1.29	1.68		0.1118	0.063	0.6492	0.7848	0.001	0.0821	0.4232	0.039	0.7618	0.678	0.202	0.7226	0.4801	0.8118	0.0309	0.2072	0.0957	0.1044	1.2565e-05	0.0003	0.612	0.4743	0.1685
	7847			PC(18:1/18:3)	DMS-MS	54347		HMDB08107			0.74	1.04	1.3	0.85	1.05	1.18	0.96	1.09	1.41	1.76	1.15	1.42	1.59	1.29	1.87		0.0367	0.0274	0.6926	0.7938	0.0177	0.2567	0.4883	0.0442	0.6792	0.6625	0.2688	0.7518	0.8038	0.8118	0.0185	0.1584	0.0322	0.0587	3.4127e-05	0.0005	0.6214	0.4754	0.0359
	7849			PC(18:1/20:1)	DMS-MS	53493		HMDB08110			0.7	0.81	1.09	0.73	0.86	0.88	0.98	1.43	1.16	1.56	1.04	1.24	1.27	1.41	1.86		0.0907	0.0541	0.4259	0.6883	0.2494	0.7521	0.2632	0.0275	0.6511	0.6625	0.7506	0.8518	0.9556	0.8377	0.0607	0.2844	0.3879	0.2052	0.0003	0.0014	0.8492	0.546	0.2098
	7850			PC(18:1/20:2)	DMS-MS	54171		HMDB08111			0.77	1.53	1.8	0.83	1.15	1.49	1.2	1.24	1.98	2.33	1.07	1.48	1.93	1.55	2.27		0.1028	0.0594	0.0475	0.6304	0.0001	0.0219	0.2917	0.0298	0.4659	0.6294	0.004	0.1567	0.1783	0.8118	0.0173	0.1584	0.0049	0.0179	7.4293e-06	0.0002	0.3966	0.3795	0.0563
	7851			PC(18:1/20:3)	DMS-MS	54532		HMDB08113			0.62	1.16	1.52	0.81	1.09	1.23	1.08	1.31	1.88	2.46	1.32	1.78	2	1.75	2.54		0.0082	0.0088	0.3931	0.6804	0.0024	0.1086	0.3504	0.0334	0.5714	0.6586	0.0836	0.7113	0.6732	0.8118	0.0677	0.302	0.0047	0.0179	3.6919e-05	0.0005	0.2031	0.2795	0.0074
	7852			PC(18:1/20:4)	DMS-MS	54172		HMDB08114			1	0.88	1.41	0.81	1.06	1.16	1.13	1.06	0.88	1.41	0.81	1.06	1.16	1.13	1.66		0.9925	0.3076	0.475	0.713	0.0202	0.2706	0.3408	0.0328	0.7282	0.6762	0.2677	0.7518	0.5565	0.8118	0.0168	0.1584	0.4944	0.2345	0.0246	0.0235	0.3503	0.3549	0.7306
	7853			PC(18:1/20:5)	DMS-MS	53494		HMDB08116			0.65	1.15	1.66	0.74	1.17	1.04	1.09	1.6	1.77	2.54	1.14	1.8	1.6	1.68	2.99		0.0006	0.0017	0.2258	0.68	0.0114	0.2004	0.0628	0.0103	0.3025	0.582	0.7538	0.8518	0.6464	0.8118	0.0537	0.2688	0.0005	0.0051	0.0002	0.0012	0.3187	0.3488	0.002
	7856			PC(18:1/22:4)	DMS-MS	53834		HMDB08120			1	1.05	1	1	1	1	1	1.01	1.05	1	1	1	1	1	1.01				0.3632	0.68											0.3632	0.4731	0.3632	0.1954
	7857			PC(18:1/22:5)	DMS-MS	53663		HMDB08122			0.93	1.13	1.53	0.71	1.12	1.2	1.19	1.21	1.22	1.65	0.77	1.2	1.3	1.29	1.75		0.6078	0.2141	0.4704	0.7108	0.0051	0.1491	0.1171	0.0149	0.6866	0.6634	0.1262	0.7209	0.16	0.8118	0.0302	0.2072	0.2665	0.1735	0.0019	0.0037	0.186	0.2678	0.4705
	7858			PC(18:1/22:6)	DMS-MS	53496		HMDB08123			1.19	1.01	1.59	0.78	1.36	1.36	1.24	1.17	0.84	1.33	0.66	1.14	1.14	1.04	1.48		0.1954	0.0966	0.7475	0.8099	0.0207	0.2735	0.249	0.0262	0.1251	0.582	0.2007	0.7226	0.2239	0.8118	0.0176	0.1584	0.2611	0.1718	0.1277	0.0845	0.0694	0.1573	0.5227
	7860			PC(18:2/16:1)	DMS-MS	54173		HMDB08134			0.94	0.68	1.37	0.7	1.03	1.2	1.04	1.13	0.73	1.46	0.74	1.1	1.27	1.11	1.68		0.6511	0.226	0.0149	0.4543	0.0724	0.5435	0.0825	0.012	0.7636	0.678	0.2847	0.7518	0.7967	0.8118	0.0186	0.1584	0.0589	0.0791	0.0391	0.033	0.1646	0.2587	0.4842
	7861			PC(18:2/18:2)	DMS-MS	53304		HMDB08138			0.58	0.92	1.07	0.76	0.96	0.9	1.05	1.05	1.58	1.83	1.3	1.64	1.53	1.8	1.88		0.0003	0.0012	0.658	0.7877	0.2946	0.7521	0.0977	0.013	0.7808	0.678	0.5838	0.8475	0.5588	0.8118	0.3173	0.4641	0.0023	0.0117	5.1459e-06	0.0002	0.0686	0.1562	0.0164
	7862			PC(18:2/18:3)	DMS-MS	53835		HMDB08141			0.89	0.95	1.33	0.9	1.27	1.3	1.24	1	1.06	1.49	1.01	1.42	1.46	1.39	1.66		0.3875	0.1548	0.8502	0.8163	0.0363	0.3776	0.6078	0.0536	0.2837	0.582	0.3872	0.7692	0.0835	0.8118	0.0034	0.0853	0.4279	0.2155	0.0096	0.0112	0.9475	0.572	0.1164
	7864			PC(18:2/20:1)	DMS-MS	53305		HMDB08144			0.78	0.76	1.22	0.88	1.07	1.08	1.21	1.27	0.97	1.56	1.12	1.37	1.38	1.55	1.7		0.1087	0.0616	0.0687	0.6427	0.0968	0.6214	0.5782	0.0514	0.5826	0.6586	0.664	0.8475	0.2038	0.8118	0.0285	0.2072	0.9682	0.3686	0.002	0.0037	0.6327	0.48	0.0575
	7865			PC(18:2/20:2)	DMS-MS	53836		HMDB08145			1.06	0.97	1.62	0.98	1.31	1.46	1.33	1	0.91	1.52	0.92	1.24	1.38	1.26	1.45		0.6783	0.2324	0.81	0.8103	0.0001	0.0219	0.8903	0.0754	0.2452	0.582	0.0001	0.0295	0.0281	0.8118	0.0026	0.0735	0.533	0.2456	0.0011	0.0027	0.6554	0.4859	0.3623
	7866			PC(18:2/20:3)	DMS-MS	53497		HMDB08146			0.53	0.85	1.34	0.78	1.16	1.17	1.16	1.22	1.6	2.54	1.48	2.19	2.22	2.19	2.59		8.9662e-05	0.0006	0.1965	0.68	0.0063	0.1591	0.208	0.0225	0.4271	0.6123	0.7363	0.8475	0.174	0.8118	0.0325	0.2115	0.0007	0.0055	8.4914e-07	5.4934e-05	0.0717	0.1581	0.001
	7867			PC(18:2/20:4)	DMS-MS	54533		HMDB08147			0.68	0.72	1.14	0.71	1.05	1.07	1.11	1.1	1.06	1.68	1.04	1.55	1.57	1.64	2.07		0.0088	0.0092	0.0224	0.5127	0.2903	0.7521	0.1942	0.0213	0.8068	0.6809	0.8514	0.8675	0.3325	0.8118	0.0239	0.186	0.4534	0.2233	0.0017	0.0036	0.9718	0.5781	0.0329
	7868			PC(18:2/20:5)	DMS-MS	53665		HMDB08149			0.53	0.82	1.23	0.62	0.97	0.98	0.93	1.05	1.56	2.33	1.17	1.84	1.85	1.76	2.1		5.7835e-05	0.0005	0.1404	0.68	0.1699	0.7502	0.0511	0.0092	0.7884	0.678	0.8057	0.8597	0.6746	0.8118	0.5708	0.5605	0.0005	0.0052	0.0001	0.0009	0.4557	0.4096	0.0121
	7872			PC(18:2/22:5)	DMS-MS	53498		HMDB08155			0.9	0.86	1.57	0.98	1.07	1.36	0.98	1.85	0.96	1.74	1.09	1.18	1.5	1.09	1.77		0.4043	0.1586	0.1788	0.68	0.0162	0.2525	0.9938	0.0834	0.6365	0.6625	0.1575	0.7209	0.9229	0.8292	0.044	0.2482	0.3434	0.1937	0.0085	0.0102	0.5695	0.4585	0.2812
	7873			PC(18:2/22:6)	DMS-MS	54349		HMDB08156			1	0.98	1.47	0.78	1.38	1.38	1.43	1.08	0.97	1.46	0.78	1.38	1.37	1.43	1.68		0.9179	0.2913	0.9192	0.8266	0.0089	0.1849	0.2694	0.0279	0.1651	0.582	0.1433	0.7209	0.0086	0.6564	0.0079	0.106	0.9872	0.3718	0.0096	0.0112	0.2415	0.3081	0.1797
	7874			PC(20:0/14:1)	DMS-MS	54350		HMDB08263			1.09	0.95	1.08	0.94	1.19	1.02	1.06	0.85	0.87	0.99	0.86	1.1	0.94	0.98	0.9		0.4218	0.1637	0.4855	0.7166	0.5083	0.7936	0.4065	0.0379	0.2337	0.582	0.8517	0.8675	0.5862	0.8118	0.8131	0.613	0.1611	0.1358	0.988	0.3875	0.1361	0.2267	0.5299
	7876			PC(20:0/18:1)	DMS-MS	53306		HMDB08269			0.55	0.72	1.02	0.41	0.97	0.58	0.63	1.4	1.3	1.85	0.75	1.76	1.05	1.14	1.58		0.007	0.0079	0.1851	0.68	0.5852	0.8098	0.0093	0.005	0.8472	0.6858	0.1264	0.7209	0.097	0.8118	0.5666	0.5574	0.191	0.1448	0.0014	0.0031	0.337	0.3488	0.0031
	7877			PC(20:0/18:2)	DMS-MS	53307		HMDB08270			0.59	0.81	1.11	0.65	0.93	1.01	1.04	1.27	1.37	1.86	1.09	1.57	1.69	1.75	1.82		0.0002	0.001	0.1479	0.68	0.272	0.7521	0.051	0.0092	0.6405	0.6625	0.9841	0.8873	0.7513	0.8118	0.5126	0.5397	0.0144	0.0367	2.1577e-05	0.0004	0.6537	0.4854	0.0211
	7882			PC(20:0/20:3)	DMS-MS	54175		HMDB08278			1	1.09	1.06	1	1	1	1	1	1.09	1.06	1	1	1	1	1				0.3632	0.68	0.1759	0.7502											0.3632	0.1954	0.1759	0.1088
	7883			PC(20:0/20:4)	DMS-MS	53308		HMDB08279			0.58	0.75	1.06	0.56	0.86	0.84	0.86	1.11	1.29	1.83	0.97	1.48	1.45	1.49	1.88		0.0008	0.0021	0.0576	0.6304	0.6917	0.8285	0.007	0.005	0.343	0.582	0.4887	0.8171	0.3391	0.8118	0.3924	0.4788	0.0552	0.078	0.0031	0.005	0.9655	0.5781	0.0331
	7884			PC(20:0/20:5)	DMS-MS	54176		HMDB08281			1	1	1	1	1	1	1	1	1	1	1	1	1	1	1
	7888			PC(20:0/22:6)	DMS-MS	54351		HMDB08288			0.81	0.87	1.08	0.81	0.94	0.97	0.84	1.15	1.08	1.33	1	1.16	1.2	1.04	1.3		0.0931	0.0552	0.3563	0.68	0.4467	0.7925	0.0931	0.0128	0.7517	0.678	0.9977	0.8875	0.2001	0.8118	0.8824	0.6269	0.3632	0.1954	0.0311	0.0277			0.2244
	7971	Lysophosphatidylcholine	LPC Ester	LPC(14:0)	DMS-MS	53285		HMDB10379			0.99	1.29	1.43	0.74	1.26	1.38	1.23	1.26	1.3	1.45	0.74	1.27	1.39	1.25	1.56		0.9367	0.2965	0.0368	0.6059	0.0073	0.1787	0.1053	0.0137	0.0687	0.582	0.0604	0.6158	0.3492	0.8118	0.0533	0.2688	0.0322	0.0587	0.0057	0.0078	0.071	0.1581	0.0649
	7973			LPC(15:0)	DMS-MS	53286		HMDB10381			0.82	1.1	1.05	0.78	1.03	1.09	1.06	0.87	1.34	1.28	0.95	1.25	1.32	1.29	1.27		0.0421	0.0303	0.1801	0.68	0.4441	0.7899	0.1531	0.0179	0.849	0.6858	0.4192	0.7755	0.6338	0.8118	0.6314	0.5839	0.0013	0.0078	0.0056	0.0078	0.6868	0.498	0.0949
	7974			LPC(16:0)	DMS-MS	53287	C04102	HMDB10382			1.03	0.95	1.13	0.59	0.95	0.99	1.09	1.07	0.92	1.1	0.57	0.92	0.96	1.06	1.05		0.6555	0.2267	0.6984	0.7943	0.3861	0.7521	0.0105	0.0053	0.6997	0.6666	0.9788	0.8846	0.4056	0.8118	0.4246	0.4948	0.4084	0.2098	0.5462	0.2564	0.0095	0.0605	0.4716
	7975			LPC(16:1)	DMS-MS	53479		HMDB10383			0.6	1.07	1.39	0.71	1.02	1.11	1.07	1.22	1.78	2.32	1.18	1.69	1.84	1.78	2.41		0.0045	0.0061	0.4408	0.6923	0.0572	0.4908	0.0997	0.0131	0.7785	0.678	0.5129	0.8189	0.7275	0.8118	0.0897	0.3317	0.0003	0.0041	0.0003	0.0014	0.2181	0.2897	0.0054
	7976			LPC(17:0)	DMS-MS	54143					1.05	1.02	1.14	0.66	0.99	1.09	1.23	1.08	0.97	1.08	0.63	0.94	1.04	1.17	1.14		0.5617	0.2022	0.6842	0.7905	0.1369	0.6999	0.0632	0.0103	0.8445	0.6858	0.4505	0.8045	0.0181	0.8118	0.0342	0.215	0.8486	0.3391	0.3196	0.1752	0.0434	0.1249	0.5814
	7977			LPC(18:0)	DMS-MS	54144		HMDB10384			1.17	0.96	1.16	0.53	0.95	0.96	1.16	1.19	0.82	0.99	0.46	0.81	0.82	0.99	0.98		0.277	0.1264	0.8184	0.8132	0.3797	0.7521	0.0145	0.0059	0.6707	0.6625	0.8525	0.8675	0.2043	0.8118	0.1998	0.3902	0.2166	0.1521	0.9636	0.3815	0.0051	0.0473	0.2543
	7978			LPC(18:1)	DMS-MS	54145					0.71	0.99	1.27	0.6	0.94	0.99	1.08	1.24	1.39	1.77	0.84	1.32	1.39	1.51	1.84		0.0313	0.0245	0.8862	0.8228	0.1787	0.7502	0.0177	0.0062	0.8108	0.6809	0.8672	0.8696	0.692	0.8118	0.237	0.4158	0.0334	0.0587	0.0072	0.0091	0.2865	0.3417	0.0804
	7979			LPC(18:2)	DMS-MS	54331					0.7	0.92	1.16	0.73	0.99	1	1.17	1.13	1.31	1.65	1.03	1.4	1.42	1.66	1.61		0.0088	0.0092	0.6437	0.7827	0.185	0.7502	0.0796	0.0117	0.9733	0.7075	0.9205	0.8754	0.142	0.8118	0.265	0.4397	0.0054	0.0187	0.0008	0.0023	0.7932	0.5335	0.0153
	7980			LPC(18:3)	DMS-MS	54513		HMDB10388			0.5	0.93	1.04	0.64	0.82	0.92	0.93	1.02	1.85	2.09	1.29	1.65	1.84	1.86	1.98		7.3364e-05	0.0006	0.848	0.8163	0.4638	0.7936	0.0214	0.0065	0.3064	0.582	0.7813	0.8518	0.8233	0.8118	0.8597	0.618	6.3467e-07	6.5079e-05	7.9343e-07	5.4934e-05	0.0809	0.1707	0.0103
	7982			LPC(20:0)	DMS-MS	53480		HMDB10390			0.41	0.71	1.06	0.48	0.89	0.96	1.12	1.54	1.74	2.6	1.19	2.18	2.37	2.75	2.94		0.0001	0.0008	0.0863	0.68	0.5584	0.8022	0.0235	0.0068	0.5077	0.6462	0.7453	0.8505	0.4651	0.8118	0.2604	0.4367	0.0187	0.0428	7.8527e-05	0.0007	0.4023	0.3832	0.0065
	7983			LPC(20:1)	DMS-MS	53813		HMDB10391			0.7	0.84	1.31	0.57	1.04	1.19	1.09	1.3	1.19	1.87	0.81	1.48	1.7	1.55	1.83		0.0352	0.0267	0.3155	0.68	0.1319	0.6999	0.039	0.0083	0.9783	0.7095	0.5226	0.8239	0.4341	0.8118	0.0814	0.326	0.1018	0.1079	0.0042	0.0063	0.3815	0.3766	0.1314
	7984			LPC(20:2)	DMS-MS	53990		HMDB10392			0.56	1.09	1.48	0.64	1.11	1.23	1.23	1.3	1.93	2.63	1.14	1.96	2.18	2.18	2.47		0.0029	0.0046	0.3875	0.6804	0.0037	0.13	0.0306	0.0074	0.6852	0.6634	0.1345	0.7209	0.1608	0.8118	0.0781	0.3174	0.0007	0.0055	2.0324e-05	0.0004	0.3018	0.3488	0.01
	7985			LPC(20:3)	DMS-MS	54146		HMDB10394			0.41	0.82	1.23	0.55	0.96	0.99	1.13	1.4	1.99	3.01	1.35	2.34	2.4	2.75	2.98		0.0004	0.0014	0.3681	0.6804	0.3031	0.7521	0.0211	0.0065	0.967	0.7046	0.9076	0.8754	0.4423	0.8118	0.289	0.4551	0.0012	0.0075	0.0003	0.0014	0.1062	0.1953	0.0004
	7986			LPC(20:4)	DMS-MS	53481		HMDB10395			0.73	0.76	1.2	0.67	1.02	1.1	1.16	1.06	1.04	1.64	0.92	1.39	1.52	1.6	1.71		0.0327	0.0253	0.0524	0.6304	0.2749	0.7521	0.0963	0.013	0.8011	0.6803	0.4618	0.8063	0.1664	0.8118	0.1749	0.3878	0.5525	0.2508	0.0112	0.0122	0.6751	0.4959	0.0274
	7987			LPC(20:5)	DMS-MS	53644		HMDB10397			0.48	1.15	1.28	0.64	1.11	1.08	1.16	1.38	2.37	2.65	1.31	2.29	2.24	2.4	2.64		3.0164e-06	5.5401e-05	0.1668	0.68	0.1041	0.6317	0.0481	0.009	0.491	0.6424	0.7891	0.8541	0.4389	0.8118	0.1843	0.3902	2.388e-06	0.0001	3.4957e-05	0.0005	0.185	0.2678	0.0001
	7991			LPC(22:4)	DMS-MS	53815		HMDB10401			0.48	0.91	1.29	0.41	0.99	1.02	1.15	1.38	1.88	2.66	0.84	2.05	2.11	2.36	2.98		0.0085	0.009	0.8894	0.8228	0.0978	0.622	0.0164	0.006	0.6753	0.6625	0.5394	0.8275	0.1692	0.8118	0.0422	0.2448	0.0319	0.0587	4.2296e-05	0.0005	0.6129	0.4743	0.0014
	7992			LPC(22:5)	DMS-MS	54333		HMDB10403			0.57	0.94	1.31	0.54	1.09	1.18	1.22	1.42	1.64	2.28	0.94	1.91	2.06	2.13	2.26		0.0013	0.0026	0.846	0.8163	0.2011	0.752	0.0009	0.0041	0.5921	0.6609	0.2288	0.7449	0.1513	0.8118	0.104	0.3383	0.0014	0.0083	0.0021	0.0038	0.9194	0.5667	0.0033
	7993			LPC(22:6)	DMS-MS	53645		HMDB10404			0.81	0.81	1.33	0.69	1.08	1.26	1.28	1.23	1.01	1.65	0.86	1.33	1.56	1.59	1.64		0.1377	0.0744	0.1725	0.68	0.2249	0.7521	0.1387	0.0167	0.6028	0.6625	0.1982	0.7226	0.0787	0.8118	0.1341	0.3689	0.7949	0.3254	0.0457	0.0367	0.4905	0.428	0.0844
	8038	Phosphatidylethanolamine	PE Ester	PE(16:0/16:0)	DMS-MS	54006		HMDB08923			1	1	1	1	1	1	1	1	1	1	1	1	1	1	1
	8042			PE(16:0/18:1)	DMS-MS	54007	C13877	HMDB08927			1.15	0.94	0.89	0.63	0.86	0.87	0.89	0.92	0.81	0.77	0.55	0.75	0.76	0.77	0.78		0.3236	0.1419	0.6273	0.778	0.4864	0.7936	0.1274	0.0157	0.3624	0.582	0.4542	0.8045	0.4739	0.8118	0.4937	0.5307	0.2861	0.1786	0.1485	0.096	0.0684	0.1562	0.0763
	8043			PE(16:0/18:2)	DMS-MS	53502		HMDB08928			1.73	0.77	0.94	0.59	0.83	0.81	0.85	1	0.44	0.54	0.34	0.48	0.47	0.49	0.56		0.0044	0.0059	0.2232	0.68	0.7494	0.8384	0.025	0.007	0.3487	0.582	0.325	0.7518	0.4403	0.8118	0.9948	0.6563	0.0037	0.0154	0.0107	0.0119	0.0004	0.0167	0.0007
	8048			PE(16:0/20:3)	DMS-MS	54543		HMDB08936			1.47	0.94	1.21	0.94	1.09	0.94	0.94	1.1	0.64	0.82	0.64	0.74	0.64	0.64	0.7		0.0412	0.03	0.3409	0.68	0.17	0.7502	0.3409	0.0328	0.468	0.6308	0.3409	0.7518	0.3409	0.8118	0.797	0.613	0.019	0.0428	0.4081	0.2056	0.019	0.0762	0.1396
	8049			PE(16:0/20:4)	DMS-MS	54544		HMDB08937			1.8	0.7	0.97	0.59	0.93	0.85	0.88	1.38	0.39	0.54	0.33	0.52	0.47	0.49	0.75		0.0004	0.0015	0.0735	0.6539	0.9132	0.8641	0.0159	0.0059	0.6888	0.6638	0.31	0.7518	0.4634	0.8118	0.117	0.3506	0.0005	0.0051	0.0018	0.0037	0.0002	0.0137	0.0033
	8050			PE(16:0/20:5)	DMS-MS	54008		HMDB08939			1.03	1	1	1	1	1	1	1	0.97	0.97	0.97	0.97	0.97	0.97	0.97		0.3434	0.1419															0.3434	0.1937	0.3434	0.1813	0.3434	0.3488	0.3434
	8054			PE(16:0/22:5)	DMS-MS	54359		HMDB08945			1.7	0.92	0.96	0.71	1.03	0.91	1.06	1.28	0.54	0.56	0.42	0.61	0.54	0.62	0.68		0.0033	0.005	0.7941	0.8103	0.9878	0.8687	0.057	0.0096	0.7544	0.678	0.8333	0.8675	0.6941	0.8118	0.5441	0.5489	0.0066	0.0217	0.0067	0.0087	6.2304e-05	0.0089	0.0223
	8055			PE(16:0/22:6)	DMS-MS	53845		HMDB08946			2.21	0.57	0.75	0.41	0.75	0.61	0.7	1.23	0.26	0.34	0.19	0.34	0.28	0.32	0.53		0.0009	0.0021	0.0167	0.4543	0.1446	0.7002	0.0059	0.005	0.2123	0.582	0.0238	0.383	0.1649	0.8118	0.3584	0.4731	4.1745e-05	0.0009	9.1554e-05	0.0007	0.0001	0.0101	0.0007
	8067			PE(17:0/20:2)	DMS-MS	54545					0.94	0.94	1.09	0.94	1.06	1.04	1.17	0.97	1	1.16	1	1.14	1.11	1.25	1		0.3409	0.1419	0.3409	0.68	0.4279	0.7741	0.3409	0.0328	0.6769	0.6625	0.7288	0.8475	0.3255	0.8118	0.3409	0.4641			0.1792	0.1096			0.3632
	8082			PE(18:0/18:0)	DMS-MS	54547		HMDB08991			1	0.82	0.99	0.6	0.85	0.95	1.01	1.07	0.82	0.99	0.6	0.85	0.95	1.01	0.93		0.7893	0.2626	0.225	0.68	0.8796	0.8584	0.0837	0.0121	0.306	0.582	0.836	0.8675	0.7772	0.8118	0.7384	0.6038	0.1316	0.1231	0.7408	0.3229	0.0766	0.1665	0.1613
	8083			PE(18:0/18:1)	DMS-MS	54548		HMDB08993			1.01	0.87	0.94	0.51	0.82	0.83	0.9	1.18	0.87	0.93	0.51	0.82	0.82	0.9	1.08		0.6577	0.2271	0.4959	0.7249	0.8184	0.8504	0.0169	0.0061	0.2988	0.582	0.3133	0.7518	0.6327	0.8118	0.6441	0.5859	0.3292	0.1937	0.4984	0.2398	0.018	0.0756	0.0958
	8084			PE(18:0/18:2)	DMS-MS	54011		HMDB08994			1.13	0.84	0.96	0.62	0.88	0.9	1.01	1.04	0.74	0.85	0.55	0.77	0.8	0.9	0.88		0.1415	0.0758	0.296	0.68	0.9189	0.8643	0.0421	0.0087	0.404	0.599	0.4733	0.8123	0.8194	0.8118	0.8267	0.613	0.0587	0.079	0.0202	0.02	0.0212	0.0801	0.0573
	8085			PE(18:0/18:3)	DMS-MS	53847		HMDB08996			0.9	0.84	0.93	0.69	0.79	0.76	0.87	1.18	0.93	1.04	0.76	0.88	0.84	0.97	1.22		0.3648	0.1481	0.2314	0.68	0.6827	0.8285	0.0025	0.0042	0.0894	0.582	0.0727	0.668	0.3717	0.8118	0.7106	0.6019	0.7441	0.3099	0.5664	0.2629	0.0717	0.1581	0.517
	8087			PE(18:0/20:1)	DMS-MS	54363		HMDB08999			1	1	1	1	1.02	1	1.1	1	1	1	1	1.02	1	1.1	1										0.3632	0.582			0.3632	0.8118									0.3632
	8088			PE(18:0/20:2)	DMS-MS	54012		HMDB09000			1.01	1.09	1.38	0.86	1.21	1.25	1.39	1.2	1.08	1.36	0.84	1.19	1.23	1.37	1.38		0.8958	0.2864	0.4459	0.6952	0.0251	0.3143	0.0895	0.0126	0.1803	0.582	0.1864	0.7226	0.0255	0.8118	0.0014	0.0526	0.524	0.2429	0.0329	0.0289	0.0884	0.1747	0.2199
	8089			PE(18:0/20:3)	DMS-MS	54549		HMDB09002			0.83	0.83	1.16	0.53	0.97	0.96	0.97	1.29	1	1.4	0.64	1.16	1.16	1.17	1.48		0.2461	0.1162	0.3346	0.68	0.2989	0.7521	0.0354	0.0079	0.956	0.7046	0.9438	0.8754	0.9295	0.8311	0.1982	0.3902	0.8191	0.3319	0.0392	0.033	0.0823	0.1707	0.2902
	8090			PE(18:0/20:4)	DMS-MS	54013		HMDB09003			1.47	0.67	0.97	0.6	0.86	0.88	0.93	1.08	0.46	0.66	0.41	0.59	0.6	0.63	0.8		0.0017	0.003	0.0535	0.6304	0.9507	0.8643	0.0614	0.0102	0.351	0.582	0.3553	0.759	0.6498	0.8118	0.1338	0.3689	0.0028	0.0133	0.0022	0.004	0.0111	0.0635	0.0039
	8091			PE(18:0/20:5)	DMS-MS	54192		HMDB09005			1.01	0.98	1.05	0.64	0.91	0.94	1	1.29	0.97	1.04	0.64	0.9	0.93	0.99	1.21		0.7679	0.2564	0.9579	0.8352	0.6399	0.8206	0.0279	0.0072	0.5538	0.6586	0.8117	0.8597	0.9948	0.8414	0.2676	0.4416	0.7944	0.3254	0.7975	0.3376	0.0224	0.0816	0.4265
	8094			PE(18:0/22:4)	DMS-MS	53674		HMDB09009			1	1	1	1	1	1	1	1	1	1	1	1	1	1	1
	8095			PE(18:0/22:5)	DMS-MS	53319		HMDB09011			1.42	0.91	1.19	0.74	1.06	1.08	1.07	1.46	0.64	0.83	0.52	0.74	0.76	0.75	1.08		0.0074	0.0082	0.5985	0.7675	0.1622	0.7489	0.0978	0.013	0.8452	0.6858	0.4971	0.818	0.5739	0.8118	0.0556	0.2695	0.0025	0.0121	0.173	0.1078	0.0031	0.0393	0.101
	8096			PE(18:0/22:6)	DMS-MS	54193		HMDB09012			1.67	0.78	1.08	0.6	0.96	1.09	1.07	1.2	0.46	0.64	0.36	0.57	0.65	0.64	0.83		0.0002	0.001	0.1926	0.68	0.7542	0.8386	0.0851	0.0122	0.8103	0.6809	0.3612	0.759	0.6633	0.8118	0.0491	0.2644	0.0036	0.0154	0.0258	0.0243	0.0123	0.0653	0.005
	8099			PE(18:1/18:1)	DMS-MS	53321		HMDB09059			0.85	0.88	0.95	0.72	0.87	1.04	0.81	0.95	1.04	1.12	0.85	1.03	1.23	0.96	1.24		0.4223	0.1637	0.6514	0.7848	0.959	0.8643	0.1392	0.0168	0.5666	0.6586	0.8228	0.8628	0.375	0.8118	0.6035	0.5769	0.7492	0.3114	0.337	0.1813	0.4434	0.4047	0.9417
	8100			PE(18:1/18:2)	DMS-MS	54551		HMDB09060			1.09	0.79	1.14	0.79	0.91	0.88	0.93	1.03	0.72	1.05	0.72	0.83	0.8	0.86	1.13		0.424	0.1641	0.2792	0.68	0.363	0.7521	0.3496	0.0334	0.7306	0.6762	0.6165	0.8475	0.773	0.8118	0.1108	0.3465	0.1081	0.1106	0.7971	0.3376	0.165	0.2587	0.2455
	8105			PE(18:1/20:3)	DMS-MS	54195		HMDB09068			1.35	1.09	1.64	0.98	1.3	1.07	1.2	1.29	0.81	1.21	0.73	0.96	0.79	0.89	1.34		0.0566	0.0373	0.477	0.7133	0.0452	0.407	0.5227	0.0468	0.1261	0.582	0.5091	0.818	0.2213	0.8118	0.0367	0.2232	0.2327	0.1594	0.3726	0.1904	0.0456	0.1268	0.9062
	8106			PE(18:1/20:4)	DMS-MS	54364		HMDB09069			1.68	0.67	1.32	0.66	0.88	0.9	0.95	1.22	0.4	0.79	0.39	0.53	0.54	0.57	0.94		0.0004	0.0014	0.0442	0.6206	0.0265	0.3216	0.0568	0.0096	0.4148	0.604	0.5634	0.8428	0.6397	0.8118	0.0421	0.2448	0.0008	0.0055	0.0867	0.0621	0.0023	0.0389	0.0009
	8107			PE(18:1/20:5)	DMS-MS	53675		HMDB09071			1.02	1	1	1	1	1	1	1	0.98	0.98	0.98	0.98	0.98	0.98	0.98		0.3434	0.1419															0.3434	0.1937	0.3434	0.1813	0.3434	0.3488	0.3434
	8108			PE(18:1/22:0)	DMS-MS	55177					1.15	0.92	1.22	0.72	1.16	1.43	1.43	1.47	0.8	1.07	0.63	1.01	1.25	1.25	0.94		0.3891	0.1552	0.8221	0.8157	0.4089	0.7556	0.1652	0.019	0.4379	0.6174	0.0735	0.668	0.0057	0.6564	0.7347	0.6038	0.2282	0.1571	0.849	0.3494	0.0536	0.139	0.9627
	8112			PE(18:1/22:5)	DMS-MS	53324		HMDB09077			1	1	1	1	1	1	1	1	1	1	1	1	1	1	1
	8113			PE(18:1/22:6)	DMS-MS	53509		HMDB09078			1.98	0.7	1.09	0.57	0.89	1.05	0.91	1.25	0.35	0.55	0.29	0.45	0.53	0.46	0.75		0.0006	0.0017	0.108	0.68	0.3632	0.7521	0.1084	0.014	0.5794	0.6586	0.3759	0.7637	0.6479	0.8118	0.0879	0.3317	0.0004	0.0048	0.0017	0.0035	0.0117	0.0648	0.0093
	8115			PE(18:2/16:1)	DMS-MS	53510		HMDB09089			1.05	0.97	1.06	0.96	1.04	0.98	0.96	0.97	0.93	1.01	0.92	0.99	0.94	0.92	0.92		0.5481	0.1984	0.5451	0.7418	0.5997	0.8117	0.3409	0.0328	0.6866	0.6634	0.7659	0.8518	0.3409	0.8118	0.3409	0.4641	0.2943	0.1826	0.9487	0.3787	0.2113	0.2847	0.9172
	8116			PE(18:2/18:2)	DMS-MS	53325		HMDB09093			0.83	0.87	1.16	0.7	0.84	0.82	1.01	1.05	1.04	1.39	0.84	1	0.98	1.21	1.39		0.6557	0.2267	0.8988	0.8228	0.9871	0.8687	0.2902	0.0297	0.7486	0.678	0.7202	0.8475	0.5203	0.8118	0.113	0.3465	0.7207	0.3041	0.773	0.3337	0.4372	0.4021	0.9028
	8122			PE(18:2/20:4)	DMS-MS	54555		HMDB09102			1.03	1	1	1	1	1	1	1	0.97	0.97	0.97	0.97	0.97	0.97	0.97		0.3434	0.1419															0.3434	0.1937	0.3434	0.1813	0.3434	0.3488	0.3434
	8134		PE Ether	PE(O-16:0/18:1)	DMS-MS	54366		HMDB11157			0.87	0.87	0.87	0.87	0.96	0.97	0.94	1	1	1	1	1.1	1.11	1.08	1		0.3409	0.1419	0.3409	0.68	0.3409	0.7521	0.3409	0.0328	0.9518	0.7046	0.9627	0.8754	0.8292	0.8118	0.3409	0.4641							0.3632
	8135			PE(O-16:0/18:2)	DMS-MS	53850					0.65	1.01	0.84	0.64	0.79	0.85	0.89	1.11	1.56	1.29	0.98	1.21	1.31	1.37	1.19		0.0127	0.0124	0.6718	0.7905	0.3954	0.7556	0.0548	0.0096	0.2269	0.582	0.4778	0.8123	0.6251	0.8118	0.1863	0.3902	0.002	0.0108	0.0155	0.0159	0.9197	0.5667	0.23
	8141			PE(O-16:0/20:4)	DMS-MS	53329					0.98	0.9	1.01	0.77	0.96	0.78	0.95	1.18	0.92	1.02	0.79	0.97	0.79	0.96	1		0.8479	0.2756	0.7412	0.8075	0.5913	0.8098	0.3905	0.0367	0.9258	0.7031	0.4199	0.7755	0.8169	0.8118	0.9818	0.6501	0.6052	0.2702	0.6936	0.3069	0.2886	0.3417	0.7917
	8142			PE(O-16:0/20:5)	DMS-MS	53330					1	1	1	1	1	1	1	1	1	1	1	1	1	1	1
	8145			PE(O-16:0/22:4)	DMS-MS	53852					1	1	1	1	1	1	1	1	1	1	1	1	1	1	1
	8146			PE(O-16:0/22:5)	DMS-MS	53331					0.6	0.85	0.87	0.56	0.8	0.92	0.86	1.36	1.41	1.45	0.94	1.34	1.53	1.44	1.48		0.0004	0.0015	0.2778	0.68	0.3893	0.7521	0.0004	0.0041	0.09	0.582	0.6812	0.8475	0.3682	0.8118	0.4744	0.5266	0.0154	0.0376	0.0203	0.02	0.6369	0.48	0.0024
	8147			PE(O-16:0/22:6)	DMS-MS	53332					0.59	0.72	0.83	0.45	0.73	0.8	0.95	1.19	1.23	1.4	0.76	1.23	1.36	1.61	1.42		0.0187	0.0169	0.2275	0.68	0.5136	0.7936	0.0252	0.007	0.1943	0.582	0.4746	0.8123	0.8455	0.8118	0.5814	0.5646	0.4416	0.2206	0.1139	0.0776	0.278	0.3348	0.1665
	8149			PE(O-18:0/16:0)	DMS-MS	53333					1.17	0.86	0.94	0.86	0.86	0.86	0.86	0.97	0.73	0.81	0.73	0.73	0.73	0.73	0.73		0.395	0.1559	0.2122	0.68	0.7734	0.8412	0.2122	0.0229	0.2122	0.582	0.2122	0.7226	0.2122	0.8118	0.2122	0.395	0.0815	0.0958	0.2808	0.1571	0.0815	0.1707	0.0815
	8152			PE(O-18:0/18:1)	DMS-MS	53513					0.85	0.94	0.87	0.63	0.72	0.69	0.9	0.92	1.1	1.02	0.74	0.85	0.81	1.06	0.87		0.6223	0.2175	0.9388	0.8307	0.7245	0.8384	0.0603	0.01	0.1942	0.582	0.2871	0.7518	0.7785	0.8118	0.1985	0.3902	0.3385	0.1937	0.8482	0.3494	0.0649	0.1537	0.2223
	8153			PE(O-18:0/18:2)	DMS-MS	54368					0.78	0.98	0.95	0.62	0.69	0.79	0.84	0.93	1.25	1.21	0.79	0.89	1.01	1.07	0.93		0.1208	0.0665	0.8823	0.8228	0.9865	0.8687	0.0972	0.013	0.0752	0.582	0.2933	0.7518	0.3576	0.8118	0.0571	0.2744	0.0606	0.0791	0.0078	0.0097	0.2743	0.3329	0.3634
	8154			PE(O-18:0/18:3)	DMS-MS	54369					0.93	0.93	0.93	0.93	0.93	0.93	1.04	1	1	1.01	1	1	1	1.12	1		0.3409	0.1419	0.3409	0.68	0.4009	0.7556	0.3409	0.0328	0.3409	0.582	0.3409	0.7518	0.7668	0.8118	0.3409	0.4641			0.3632	0.1869
	8158			PE(O-18:0/20:3)	DMS-MS	53335					0.97	1.04	1	0.88	0.99	0.9	0.92	0.88	1.07	1.03	0.9	1.02	0.93	0.95	0.88		0.76	0.2547	0.8174	0.8132	0.9984	0.8738	0.0956	0.0129	0.8423	0.6858	0.2815	0.7518	0.4101	0.8118	0.0482	0.2637	0.6644	0.2901	0.8085	0.3401	0.1745	0.2617	0.999
	8159			PE(O-18:0/20:4)	DMS-MS	54203					1.18	0.8	0.9	0.54	0.8	0.74	0.81	1.07	0.68	0.76	0.46	0.68	0.62	0.68	0.74		0.0903	0.0541	0.3002	0.68	0.6483	0.8206	0.0299	0.0074	0.2783	0.582	0.2001	0.7226	0.2777	0.8118	0.5048	0.5346	0.0606	0.0791	0.0104	0.0117	0.0142	0.0675	0.031
	8160			PE(O-18:0/20:5)	DMS-MS	54204					0.74	1.05	0.9	0.78	0.9	0.67	0.88	1.61	1.42	1.22	1.05	1.22	0.9	1.18	1.3		0.1569	0.0825	0.6231	0.775	0.7608	0.8412	0.4186	0.0388	0.6942	0.6644	0.1976	0.7226	0.4986	0.8118	0.8234	0.613	0.065	0.082	0.2983	0.1655	0.736	0.5138	0.4329
	8163			PE(O-18:0/22:4)	DMS-MS	54019					0.7	0.72	0.75	0.66	0.83	0.72	0.66	0.99	1.04	1.07	0.95	1.19	1.03	0.95	0.95		0.023	0.0196	0.0486	0.6304	0.0806	0.5775	0.011	0.0054	0.3466	0.582	0.0535	0.6158	0.011	0.6564	0.011	0.121	0.5423	0.2481	0.3443	0.1814	0.3434	0.3488	0.2752
	8164			PE(O-18:0/22:5)	DMS-MS	54370					0.61	0.91	0.85	0.58	0.76	0.56	0.92	1.38	1.48	1.39	0.95	1.24	0.91	1.5	1.62		0.0382	0.0284	0.8349	0.8163	0.6728	0.8285	0.0857	0.0122	0.3343	0.582	0.1092	0.7137	0.9142	0.8268	0.6111	0.5769	0.0829	0.0967	0.0662	0.0508	0.8729	0.5537	0.2678
	8165			PE(O-18:0/22:6)	DMS-MS	54371					0.8	0.79	0.81	0.43	0.68	0.76	0.87	1.42	0.99	1.01	0.54	0.85	0.95	1.08	1.14		0.226	0.1088	0.293	0.68	0.3148	0.7521	0.006	0.005	0.0548	0.582	0.3409	0.7518	0.4633	0.8118	0.7675	0.6126	0.7648	0.316	0.8091	0.3401	0.0212	0.0801	0.2579
	8170		PE Plasmalogen	PE(P-16:0/16:0)	DMS-MS	54373					1	1	1	1	1	1	1	1	1	1	1	1	1	1	1
	8173			PE(P-16:0/18:1)	DMS-MS	53336		HMDB11342			1.04	0.88	1.02	0.85	0.98	1.01	1.05	0.99	0.85	0.98	0.82	0.95	0.97	1.01	0.82		0.4711	0.1777	0.4276	0.6883	0.9734	0.8649	0.3242	0.0327	0.8415	0.6858	0.7979	0.8585	0.8452	0.8118	0.313	0.4641	0.1769	0.1402	0.6826	0.3025	0.1268	0.2157	0.3024
	8174			PE(P-16:0/18:2)	DMS-MS	54561		HMDB11343			0.7	0.91	1.05	0.75	0.93	0.82	0.97	1.05	1.3	1.5	1.06	1.32	1.17	1.39	1.31		0.03	0.0239	0.7233	0.7984	0.5067	0.7936	0.2483	0.0262	0.7592	0.678	0.4616	0.8063	0.985	0.8414	0.776	0.6126	0.0559	0.0787	0.0025	0.0042	0.8636	0.5514	0.1019
	8179			PE(P-16:0/20:3)	DMS-MS	53855		HMDB11351			1	1.11	1.09	0.98	1.05	0.98	0.98	1	1.11	1.09	0.98	1.04	0.98	0.98	0.98		0.8883	0.2843	0.3567	0.68	0.4571	0.7936	0.3409	0.0328	0.5241	0.6525	0.3409	0.7518	0.3409	0.8118	0.3409	0.4641	0.3781	0.2013	0.4817	0.2338	0.3434	0.3488	0.5685
	8180			PE(P-16:0/20:4)	DMS-MS	54020		HMDB11353			1.34	0.93	1.15	0.77	0.93	1.03	1.03	1.14	0.69	0.86	0.58	0.7	0.77	0.77	0.81		0.0299	0.0239	0.7674	0.8099	0.3381	0.7521	0.2926	0.0298	0.8255	0.6842	0.6849	0.8475	0.7757	0.8118	0.5873	0.5685	0.0523	0.0757	0.2791	0.1565	0.0219	0.0811	0.0268
	8181			PE(P-16:0/20:5)	DMS-MS	54562		HMDB11354			0.96	1.32	1.33	0.9	0.95	1.3	0.97	1.26	1.37	1.38	0.94	0.99	1.35	1.01	1.51		0.7964	0.2643	0.1978	0.68	0.0338	0.3611	0.6693	0.0585	0.864	0.6863	0.2923	0.7518	0.7841	0.8118	0.1076	0.3457	0.152	0.1323	0.0242	0.0233	0.8303	0.5421	0.9407
	8184			PE(P-16:0/22:4)	DMS-MS	54206		HMDB11358			1.08	1.21	1.19	1	1.09	1.09	1.14	0.89	1.12	1.1	0.92	1.01	1	1.06	0.92		0.1949	0.0965	0.1965	0.68	0.1955	0.752			0.1398	0.582	0.391	0.7692	0.3632	0.8118			0.459	0.2252	0.4928	0.2379	0.1949	0.2734	0.8221
	8185			PE(P-16:0/22:5)	DMS-MS	53521		HMDB11360			1.14	1.05	1.27	0.81	1	1.14	1.11	1.36	0.92	1.11	0.71	0.87	1	0.97	1.1		0.1879	0.0938	0.8295	0.8163	0.2133	0.7521	0.3599	0.0342	0.932	0.7046	0.3074	0.7518	0.4566	0.8118	0.2094	0.3934	0.5004	0.2365	0.6755	0.3006	0.0715	0.1581	0.3113
	8186			PE(P-16:0/22:6)	DMS-MS	53679					1.12	0.95	1.06	0.65	0.88	0.91	1.06	1.16	0.85	0.95	0.58	0.79	0.82	0.95	0.9		0.2506	0.1177	0.7857	0.8103	0.8887	0.8601	0.1169	0.0149	0.532	0.655	0.7334	0.8475	0.5769	0.8118	0.7701	0.6126	0.2727	0.1755	0.5878	0.2701	0.0557	0.1418	0.0264
	8189			PE(P-18:0/16:0)	DMS-MS	53337		HMDB11371			1	1.11	1	0.95	1.02	0.95	0.95	1	1.11	0.99	0.95	1.02	0.95	0.95	0.95		0.9509	0.2985	0.4006	0.6834	0.9579	0.8643	0.3409	0.0328	0.7875	0.678	0.3409	0.7518	0.3409	0.8118	0.3409	0.4641	0.4244	0.2141	0.9933	0.3883	0.3434	0.3488	0.8306
	8192			PE(P-18:0/18:1)	DMS-MS	53338		HMDB11375			0.85	0.96	1.06	0.73	0.79	0.79	0.94	0.92	1.14	1.25	0.86	0.93	0.93	1.11	0.97		0.2905	0.131	0.9093	0.8228	0.5583	0.8022	0.0644	0.0104	0.1565	0.582	0.2419	0.7518	0.793	0.8118	0.299	0.4641	0.3863	0.205	0.1133	0.0775	0.4178	0.3933	0.7489
	8193			PE(P-18:0/18:2)	DMS-MS	54377		HMDB11376			0.81	0.94	0.94	0.65	0.82	0.74	0.93	1.06	1.15	1.15	0.8	1	0.91	1.14	1.03		0.1412	0.0758	0.7819	0.8103	0.821	0.8504	0.1446	0.0172	0.2741	0.582	0.2154	0.7301	0.7331	0.8118	0.2445	0.4224	0.1797	0.1406	0.0419	0.0346	0.3134	0.3488	0.8455
	8198			PE(P-18:0/20:3)	DMS-MS	54564		HMDB11384			0.9	0.79	0.87	0.79	0.86	0.87	0.91	0.9	0.87	0.96	0.87	0.95	0.96	1.01	0.87		0.6653	0.2286	0.158	0.68	0.547	0.8022	0.158	0.0184	0.4924	0.6424	0.5543	0.8401	0.7235	0.8118	0.158	0.3784	0.1882	0.1448	0.822	0.3431	0.1882	0.2683	0.7516
	8199			PE(P-18:0/20:4)	DMS-MS	53524		HMDB11386			1.24	0.82	0.93	0.6	0.79	0.77	0.88	1.15	0.66	0.75	0.49	0.64	0.62	0.7	0.77		0.061	0.0398	0.3507	0.68	0.8749	0.8584	0.0718	0.011	0.2594	0.582	0.3077	0.7518	0.5802	0.8118	0.9535	0.6453	0.0285	0.0553	0.0307	0.0275	0.0207	0.0796	0.0081
	8200			PE(P-18:0/20:5)	DMS-MS	54208		HMDB11387			0.96	0.93	1.01	0.77	0.86	0.79	0.94	1.33	0.97	1.06	0.8	0.9	0.82	0.98	1.24		0.6869	0.2345	0.6195	0.7744	0.9662	0.8649	0.284	0.0292	0.3532	0.582	0.2637	0.7518	0.61	0.8118	0.1879	0.3902	0.9776	0.3704	0.731	0.3195	0.3597	0.3624	0.5019
	8203			PE(P-18:0/22:4)	DMS-MS	53680		HMDB11391			1	1	1	1	1	1	1	1	1	1	1	1	1	1	1
	8204			PE(P-18:0/22:5)	DMS-MS	53681		HMDB11393			0.89	0.91	0.84	0.63	0.76	0.75	0.74	1.2	1.01	0.94	0.7	0.84	0.83	0.83	0.95		0.4481	0.1712	0.5474	0.7418	0.3424	0.7521	0.0681	0.0106	0.1679	0.582	0.2551	0.7518	0.1665	0.8118	0.3733	0.4739	0.9083	0.354	0.6292	0.2859	0.1296	0.2175	0.3317
	8205			PE(P-18:0/22:6)	DMS-MS	54209		HMDB11394			1.3	0.88	0.96	0.59	0.86	0.84	0.93	1.12	0.67	0.74	0.45	0.66	0.65	0.72	0.76		0.0192	0.0173	0.4616	0.7047	0.8051	0.8463	0.0915	0.0127	0.4113	0.6008	0.4981	0.818	0.6797	0.8118	0.8707	0.6243	0.0296	0.0569	0.0993	0.0694	0.0326	0.1018	0.0237
	8207			PE(P-18:1/16:0)	DMS-MS	54565		HMDB11437			0.86	1.24	1.06	0.77	1.1	0.96	0.93	1	1.44	1.23	0.89	1.27	1.11	1.08	0.89		0.3922	0.1555	0.4274	0.6883	0.8343	0.8506	0.0935	0.0128	0.5457	0.6586	0.9067	0.8754	0.7347	0.8118	0.0935	0.332	0.191	0.1448	0.4149	0.2078	0.3434	0.3488	0.193
	8210			PE(P-18:1/18:1)	DMS-MS	54210		HMDB11441			1.08	1.51	1.95	1	1.22	1.05	1.34	0.7	1.4	1.8	0.93	1.12	0.97	1.24	0.75		0.6126	0.2153	0.121	0.68	0.0009	0.0815	0.8645	0.0735	0.4454	0.621	0.7275	0.8475	0.1405	0.8118	0.0866	0.3317	0.2058	0.1482	0.0024	0.0042	0.7793	0.527	0.6801
	8211			PE(P-18:1/18:2)	DMS-MS	54211		HMDB11442			0.56	1.49	1.21	0.65	0.99	0.79	0.93	0.95	2.69	2.18	1.16	1.78	1.42	1.66	1.79		0.0019	0.0033	0.024	0.5127	0.1364	0.6999	0.094	0.0128	0.8909	0.6903	0.4259	0.7755	0.7282	0.8118	0.9241	0.6393	6.5222e-05	0.0011	5.2719e-05	0.0005	0.477	0.4208	0.0041
	8217			PE(P-18:1/20:4)	DMS-MS	53859		HMDB11451			1.24	1.26	1.26	0.94	1.08	1.01	1.12	1.1	1.02	1.02	0.76	0.87	0.82	0.91	0.98		0.0697	0.0442	0.4261	0.6883	0.1728	0.7502	0.8753	0.0743	0.6892	0.6638	0.7437	0.8505	0.2871	0.8118	0.2061	0.3934	0.813	0.3307	0.9881	0.3875	0.0099	0.0616	0.3322
	8218			PE(P-18:1/20:5)	DMS-MS	54380		HMDB11420			1	1	1.05	1	1	1	1	1	1	1.05	1	1	1	1	1						0.3632	0.7521													0.3632	0.1869
	8223			PE(P-18:1/22:6)	DMS-MS	54022		HMDB11460			1.24	1.16	1.14	0.66	1.08	0.94	1.05	1.13	0.93	0.92	0.53	0.87	0.75	0.85	0.88		0.1706	0.0881	0.2656	0.68	0.2992	0.7521	0.0736	0.0111	0.4306	0.6144	0.8145	0.8601	0.481	0.8118	0.3028	0.4641	0.7521	0.312	0.6736	0.3005	0.0107	0.0635	0.4587
	8224			PE(P-18:2/18:2)	DMS-MS	54214		HMDB09093			0.92	1.74	1.48	0.92	1.12	1.09	1.04	0.92	1.89	1.6	1	1.22	1.18	1.12	1		0.1825	0.0919	0.0516	0.6304	0.0486	0.432	0.1825	0.0203	0.4756	0.6341	0.6664	0.8475	0.8226	0.8118	0.1825	0.3902	0.0337	0.0587	0.0272	0.0253			0.21
	8225			PE(P-18:2/20:4)	DMS-MS	54215					1	1.06	1.02	1	1	1	1	1	1.06	1.01	1	1	1	1	1		0.3434	0.1419	0.3632	0.68	0.3632	0.7521											0.3957	0.2072	0.478	0.2332	0.3434	0.3488	0.3434
	8231	Lysophosphatidylethanolamine	LPE Ester	LPE(16:0)	DMS-MS	54516		HMDB11503			1.57	1.03	1.08	0.72	0.94	1.02	1.05	1.01	0.66	0.69	0.46	0.6	0.65	0.67	0.65		1.8848e-05	0.0002	0.6977	0.7943	0.3179	0.7521	0.0987	0.0131	0.5834	0.6586	0.7139	0.8475	0.7233	0.8118	0.9285	0.6393	0.0006	0.0055	0.0006	0.0019	0.0077	0.0529	0.0021
	8232			LPE(16:1)	DMS-MS	54147		HMDB11474			0.59	1.2	1.15	0.86	0.87	1.04	1.02	1.22	2.03	1.95	1.46	1.48	1.76	1.73	2.04		0.0024	0.004	0.1866	0.68	0.0783	0.5722	0.3021	0.0307	0.2738	0.582	0.8011	0.8597	0.8226	0.8118	0.1941	0.3902	0.0006	0.0055	0.0004	0.0015	0.0179	0.0756	0.0118
	8233			LPE(17:0)	DMS-MS	53993					1.34	1.09	1	0.88	1.09	0.96	1.03	0.98	0.82	0.75	0.66	0.82	0.72	0.77	0.85		0.0135	0.0129	0.2279	0.68	0.9422	0.8643	0.443	0.0407	0.6802	0.6625	0.7977	0.8585	0.7338	0.8118	0.6795	0.5963	0.06	0.0791	0.0805	0.0589	0.0328	0.1018	0.1913
	8234			LPE(18:0)	DMS-MS	53484		HMDB11130			1.64	0.98	1.08	0.66	0.96	0.96	1.06	1.03	0.6	0.66	0.41	0.59	0.59	0.64	0.63		0.0005	0.0017	0.9933	0.8417	0.3417	0.7521	0.0502	0.0091	0.7639	0.678	0.8379	0.8675	0.5906	0.8118	0.8587	0.618	0.0007	0.0055	0.0024	0.0042	0.002	0.0365	0.0046
	8235			LPE(18:1)	DMS-MS	53288		HMDB11476			0.98	0.98	1.05	0.78	0.9	1.03	0.96	1.08	1	1.07	0.79	0.91	1.04	0.97	0.98		0.9898	0.3074	0.9037	0.8228	0.3984	0.7556	0.2187	0.0235	0.6054	0.6625	0.7657	0.8518	0.8199	0.8118	0.9704	0.6491	0.9059	0.3535	0.3471	0.1826	0.1984	0.2758	0.5672
	8236			LPE(18:2)	DMS-MS	53817		HMDB11477			0.87	1.07	1.09	0.84	1.01	0.96	1.14	1.12	1.22	1.24	0.96	1.16	1.11	1.3	1.13		0.3391	0.1419	0.4702	0.7108	0.3052	0.7521	0.4178	0.0388	0.7847	0.678	0.9367	0.8754	0.2579	0.8118	0.9441	0.6419	0.1001	0.1074	0.0421	0.0347	0.8213	0.5398	0.2179
	8237			LPE(18:3)	DMS-MS	54517		HMDB11479			1.02	1.02	0.98	1.01	0.97	0.91	0.95	1	1	0.96	1	0.95	0.89	0.93	0.89		0.7905	0.2626	0.7542	0.8099	0.9329	0.8643	0.8263	0.0707	0.8711	0.6865	0.3409	0.7518	0.7402	0.8118	0.3409	0.4641	0.9405	0.3625	0.7122	0.3126	0.9874	0.5843	0.6409
	8240			LPE(20:1)	DMS-MS	53647		HMDB11482			0.9	0.74	1.12	0.6	1	1.1	0.89	1.31	0.82	1.25	0.67	1.12	1.22	0.99	1.01		0.6462	0.2246	0.1653	0.68	0.3581	0.7521	0.044	0.0088	0.7149	0.6716	0.4001	0.7734	0.6663	0.8118	0.7911	0.613	0.2524	0.1689	0.1359	0.089	0.0682	0.1562	0.3222
	8241			LPE(20:2)	DMS-MS	53818		HMDB11483			1.01	1.01	1.37	0.92	1.21	1.37	1.23	1.15	1	1.35	0.91	1.19	1.35	1.21	1.21		0.9504	0.2985	0.709	0.7943	0.0075	0.1787	0.7494	0.0647	0.3268	0.582	0.0547	0.6158	0.0958	0.8118	0.0765	0.3133	0.7778	0.3199	0.0147	0.0153	0.7154	0.5083	0.3622
	8242			LPE(20:3)	DMS-MS	54334		HMDB11486			0.92	0.9	1.12	0.68	0.99	1.04	1.08	1.12	0.97	1.21	0.74	1.07	1.13	1.17	1.05		0.5777	0.206	0.5121	0.7271	0.3641	0.7521	0.0959	0.0129	0.9024	0.6939	0.7014	0.8475	0.4532	0.8118	0.9254	0.6393	0.955	0.3663	0.1616	0.1029	0.1576	0.2512	0.4863
	8243			LPE(20:4)	DMS-MS	53485		HMDB11487			1.3	0.84	1.15	0.71	1.03	1.06	1.2	1.27	0.65	0.89	0.54	0.8	0.81	0.92	0.86		0.0356	0.0268	0.2309	0.68	0.3324	0.7521	0.1248	0.0155	0.7115	0.6705	0.5734	0.8475	0.1524	0.8118	0.4743	0.5266	0.0032	0.0144	0.387	0.1969	0.0236	0.0849	0.0903
	8244			LPE(20:5)	DMS-MS	53994		HMDB11489			0.88	1.02	1.11	0.81	0.93	0.96	1.09	1.31	1.16	1.26	0.92	1.06	1.09	1.23	1.32		0.3998	0.1573	0.7963	0.8103	0.2523	0.7521	0.3498	0.0334	0.6434	0.6625	0.9986	0.8875	0.2579	0.8118	0.2607	0.4367	0.3197	0.1905	0.0408	0.034	0.6191	0.4749	0.9963
	8248			LPE(22:4)	DMS-MS	53487		HMDB11493			0.92	1	0.9	0.9	0.9	0.9	1.04	1	1.09	0.99	0.99	0.99	0.99	1.13	0.99		0.2656	0.1227	0.9664	0.8362	0.1717	0.7502	0.1717	0.0194	0.1717	0.582	0.1717	0.7209	0.8442	0.8118	0.1717	0.3878	0.4478	0.2221	0.3434	0.1813	0.3434	0.3488	0.3434
	8249			LPE(22:5)	DMS-MS	54519		HMDB11495			1.24	1.04	1.1	0.6	1.04	1.08	1.07	1.27	0.84	0.89	0.48	0.84	0.87	0.86	0.88		0.1466	0.0777	0.675	0.7905	0.7054	0.8311	0.0244	0.007	0.7564	0.678	0.3703	0.759	0.7138	0.8118	0.4362	0.5006	0.297	0.1832	0.5014	0.2406	0.004	0.0438	0.3063
	8250			LPE(22:6)	DMS-MS	53649		HMDB11496			1.73	0.83	1.12	0.64	1.01	1.11	1.14	1.34	0.48	0.64	0.37	0.58	0.64	0.66	0.68		0.0004	0.0014	0.2616	0.68	0.6899	0.8285	0.0846	0.0122	0.8152	0.6817	0.4498	0.8045	0.4101	0.8118	0.3885	0.4788	4.8889e-05	0.0009	0.0449	0.0363	0.0056	0.0481	0.0012
	8507	Phosphatidylinositol	PI Ester	PI(16:0/18:1)	DMS-MS	53344		HMDB09783			1.08	1.05	1.02	0.62	0.9	0.96	1.4	0.82	0.96	0.94	0.58	0.83	0.88	1.29	0.86		0.2595	0.121	0.3564	0.68	0.7433	0.8384	0.285	0.0292	0.8509	0.6858	0.5926	0.8475	0.0316	0.8118	0.7143	0.6019	0.7317	0.3076	0.5154	0.2451	0.0975	0.1857	0.1605
	8508			PI(16:0/18:2)	DMS-MS	54382		HMDB09784			0.89	0.96	1.02	0.64	0.9	0.95	1.06	1.18	1.07	1.14	0.72	1.01	1.07	1.19	1.22		0.3804	0.1524	0.8489	0.8163	0.6992	0.8285	0.043	0.0087	0.5208	0.6516	0.9322	0.8754	0.6204	0.8118	0.3481	0.466	0.5136	0.24	0.1778	0.1094	0.1092	0.1994	0.8469
	8513			PI(16:0/20:3)	DMS-MS	53860		HMDB09788			0.66	1.07	1.35	0.6	1.1	1.15	1.07	1.64	1.61	2.04	0.91	1.66	1.74	1.62	2.29		0.0357	0.0268	0.6343	0.7801	0.1105	0.651	0.1118	0.0144	0.6083	0.6625	0.156	0.7209	0.5076	0.8118	0.0258	0.1982	0.0333	0.0587	0.0039	0.006	0.5431	0.4503	0.0417
	8514			PI(16:0/20:4)	DMS-MS	53861		HMDB09789			0.96	1.01	1.23	0.66	1.06	1.19	1.14	1.51	1.05	1.28	0.69	1.11	1.25	1.19	1.64		0.9494	0.2985	0.8741	0.8194	0.084	0.5796	0.0962	0.013	0.6572	0.6625	0.0675	0.6407	0.3505	0.8118	0.0058	0.0911	0.805	0.3287	0.0339	0.0296	0.1019	0.1888	0.572
	8519			PI(16:0/22:5)	DMS-MS	53527		HMDB09796			1	1	1.27	1	1.16	1.48	1.11	1.53	1	1.27	1	1.16	1.48	1.11	1.53						0.1747	0.7502			0.1747	0.582	0.0965	0.7113	0.3632	0.8118	0.1998	0.3902			0.1747	0.1083			0.1747
	8520			PI(16:0/22:6)	DMS-MS	54217					1.12	1	1.09	1	1	1	1	1	0.9	0.98	0.9	0.9	0.9	0.9	0.9		0.3434	0.1419			0.3632	0.7521											0.3434	0.1937	0.9624	0.3815	0.3434	0.3488	0.3434
	8539			PI(18:0/16:0)	DMS-MS	53345	C13888	HMDB09805			1	0.85	0.85	0.85	0.94	1.11	1.04	1	0.85	0.85	0.85	0.95	1.11	1.04	0.85		0.994	0.3076	0.1976	0.68	0.1976	0.752	0.1976	0.0215	0.8338	0.6858	0.4954	0.818	0.8998	0.8241	0.1976	0.3902	0.2064	0.1482	0.2064	0.1216	0.2064	0.281	0.8296
	8540			PI(18:0/16:1)	DMS-MS	54569		HMDB09806			1	1	1	1	1	1	1	1	1	1	1	1	1	1	1
	8543			PI(18:0/18:1)	DMS-MS	53684					0.63	0.97	0.97	0.73	0.87	0.91	0.9	1.13	1.55	1.54	1.16	1.39	1.45	1.43	1.41		0.0067	0.0077	0.9561	0.8352	0.8981	0.8604	0.2243	0.0239	0.4655	0.6294	0.707	0.8475	0.5818	0.8118	0.5232	0.5416	0.005	0.0179	0.0024	0.0041	0.5195	0.4399	0.058
	8544			PI(18:0/18:2)	DMS-MS	54218		HMDB09809			0.59	0.96	1.03	0.71	0.86	0.92	0.97	1.2	1.63	1.74	1.2	1.46	1.56	1.65	1.75		0.0014	0.0027	0.8956	0.8228	0.5501	0.8022	0.0927	0.0128	0.3287	0.582	0.6622	0.8475	0.874	0.817	0.7995	0.613	0.0024	0.0117	0.0004	0.0015	0.2651	0.3267	0.0093
	8545			PI(18:0/18:3)	DMS-MS	54024		HMDB09811			1	1	1	1	1.01	1	1.05	1.04	1	1	1	1.01	1	1.05	1.04										0.3632	0.582			0.3593	0.8118	0.3632	0.4731							0.3632
	8548			PI(18:0/20:2)	DMS-MS	53528		HMDB09812			0.64	0.95	1.24	0.64	0.86	0.99	0.89	1.43	1.48	1.95	1	1.35	1.55	1.39	1.69		0.0251	0.0209	0.7658	0.8099	0.1653	0.7502	0.0251	0.007	0.6383	0.6625	0.9086	0.8754	0.7414	0.8118	0.6253	0.5834	0.2272	0.1571	0.0055	0.0077			0.0582
	8549			PI(18:0/20:3)	DMS-MS	54025		HMDB09814			0.71	0.89	1.19	0.54	0.96	0.96	0.9	1.31	1.26	1.67	0.76	1.34	1.35	1.27	1.77		0.187	0.0938	0.7011	0.7943	0.5104	0.7936	0.097	0.013	0.9565	0.7046	0.773	0.8518	0.9178	0.8278	0.145	0.375	0.5337	0.2456	0.1125	0.0771	0.2677	0.3282	0.1738
	8550			PI(18:0/20:4)	DMS-MS	54026		HMDB09815			1.27	0.82	1.2	0.69	1	0.99	1.11	1.31	0.65	0.95	0.54	0.79	0.78	0.88	1.09		0.0404	0.0296	0.2607	0.68	0.4118	0.7561	0.189	0.0209	0.8862	0.6884	0.9321	0.8754	0.4185	0.8118	0.0697	0.302	0.0155	0.0376	0.5829	0.2686	0.0607	0.1459	0.0852
	8551			PI(18:0/20:5)	DMS-MS	53529					0.82	1.09	1.31	0.74	0.93	1.21	1.26	1.63	1.33	1.6	0.9	1.14	1.48	1.53	1.93		0.2549	0.1192	0.5969	0.7675	0.0691	0.5255	0.2657	0.0276	0.6715	0.6625	0.368	0.759	0.0873	0.8118	0.0036	0.0862	0.1483	0.131	0.0098	0.0113	0.8481	0.546	0.6576
	8553			PI(18:0/22:4)	DMS-MS	53685		HMDB09818			0.76	0.7	0.97	0.7	0.97	0.8	0.93	1.76	0.93	1.28	0.93	1.29	1.06	1.23	1.83		0.125	0.0686	0.0459	0.6285	0.9439	0.8643	0.0459	0.0089	0.9344	0.7046	0.3196	0.7518	0.7653	0.8118	0.4233	0.4947	0.3434	0.1937	0.2409	0.1382	0.3434	0.3488	0.2893
	8554			PI(18:0/22:5)	DMS-MS	54384		HMDB09820			0.67	0.8	1.37	0.59	1.18	1.17	0.88	1.42	1.2	2.03	0.88	1.75	1.74	1.32	2.25		0.1206	0.0665	0.5269	0.7293	0.1445	0.7002	0.0337	0.0078	0.7175	0.6724	0.4512	0.8045	0.7277	0.8118	0.0958	0.332	0.4426	0.2208	0.0121	0.0129	0.2542	0.319	0.1924
	8555			PI(18:0/22:6)	DMS-MS	54219		HMDB09821			0.76	0.84	1.25	0.64	0.94	1.24	1.06	1.33	1.11	1.63	0.84	1.23	1.62	1.38	1.74		0.1642	0.0857	0.4466	0.6952	0.2627	0.7521	0.0663	0.0105	0.893	0.6911	0.1552	0.7209	0.4385	0.8118	0.0635	0.2903	0.74	0.3094	0.0315	0.0279	0.5747	0.4596	0.2449
	8557			PI(18:1/16:1)	DMS-MS	54220		HMDB09835			1.26	0.66	0.57	0.3	0.79	1.2	1.63	0.57	0.52	0.45	0.24	0.63	0.95	1.29	0.73		0.0651	0.0419	0.6519	0.7848	0.7357	0.8384	0.2674	0.0278	0.9468	0.7046	0.2417	0.7518	0.0206	0.8118	0.2216	0.4043	0.0441	0.0675	0.0674	0.0515	0.0466	0.1281	0.1493
	8558			PI(18:1/18:1)	DMS-MS	53346		HMDB09837			0.66	1.04	1.15	0.74	0.92	0.92	0.9	0.99	1.57	1.73	1.12	1.39	1.39	1.36	1.63		0.0273	0.0223	0.4998	0.7249	0.1392	0.6999	0.2049	0.0223	0.8246	0.6842	0.8461	0.8675	0.7428	0.8118	0.4027	0.4829	0.002	0.0108	0.0002	0.0013	0.4395	0.4034	0.0439
	8559			PI(18:1/18:2)	DMS-MS	53530		HMDB09838			0.87	0.94	1.35	0.79	1.09	1.36	1.18	1.03	1.09	1.56	0.91	1.26	1.57	1.36	1.63		0.3519	0.1448	0.8664	0.8187	0.009	0.1849	0.2552	0.0268	0.592	0.6609	0.0275	0.3948	0.1683	0.8118	0.0121	0.1262	0.3738	0.1994	0.0007	0.0021	0.6855	0.498	0.1893
	8564			PI(18:1/20:3)	DMS-MS	54027		HMDB09843			0.67	1.27	1.49	0.84	1.15	1.2	1.1	1.26	1.89	2.22	1.26	1.72	1.79	1.64	2.48		0.0266	0.022	0.2133	0.68	0.0046	0.1418	0.4878	0.0442	0.5048	0.6462	0.2453	0.7518	0.6314	0.8118	0.0084	0.106	0.0054	0.0187	2.6986e-05	0.0004	0.3037	0.3488	0.0229
	8565			PI(18:1/20:4)	DMS-MS	54221		HMDB09844			0.94	1.21	1.65	0.93	1.14	1.41	1.32	1.39	1.28	1.74	0.98	1.21	1.49	1.39	2.14		0.6054	0.2139	0.1201	0.68	0.0003	0.0348	0.7451	0.0644	0.4348	0.6174	0.0051	0.171	0.3137	0.8118	0.0112	0.121	0.0844	0.0967	0.0014	0.0032	0.8218	0.5398	0.2654
	8575			PI(18:2/18:2)	DMS-MS	53686		HMDB09850			0.71	1.05	1.1	0.78	0.97	1.12	1.28	1.57	1.48	1.54	1.09	1.35	1.57	1.79	2.01		0.0246	0.0208	0.3856	0.6804	0.3678	0.7521	0.1825	0.0203	0.6476	0.6625	0.592	0.8475	0.0318	0.8118	0.0115	0.1219	0.0057	0.0194	0.0057	0.0078	0.4468	0.4054	0.2858
	8933	Cholesterol Ester	CE Ester	CE(12:0)	DMS-MS	54493		HMDB02262			0.99	0.81	0.94	0.81	0.98	0.81	0.81	0.87	0.81	0.94	0.81	0.99	0.81	0.81	1.08		0.9446	0.2983	0.1693	0.68	0.8009	0.8441	0.1693	0.0192	0.9451	0.7046	0.1693	0.7209	0.1693	0.8118	0.6919	0.5976	0.1219	0.1182	0.7448	0.3242	0.1219	0.2112	0.8988
	8934			CE(14:0)	DMS-MS	53452		HMDB06725			0.86	0.98	1.19	0.65	0.87	0.87	0.94	1.04	1.14	1.38	0.76	1.01	1.01	1.08	1.23		0.2165	0.1058	0.9541	0.8352	0.043	0.407	0.0806	0.0118	0.3982	0.593	0.4209	0.7755	0.6876	0.8118	0.4919	0.5307	0.135	0.1246	0.0001	0.001	0.1679	0.2596	0.7793
	8935			CE(14:1)	DMS-MS	53453		HMDB10367			1.9	2.67	2.11	0.89	1.38	1.33	1.24	1.38	1.4	1.11	0.47	0.73	0.7	0.65	0.86		0.0073	0.0082	5.1217e-06	0.0036	0.0095	0.1904	0.5302	0.0473	0.8743	0.6865	0.1079	0.7119	0.9239	0.8292	0.2067	0.3934	0.0282	0.0553	0.538	0.2539	0.1178	0.2063	0.2559
	8936			CE(15:0)	DMS-MS	53454		HMDB60057			1.06	1.12	1.38	0.89	1.13	0.9	0.97	1.07	1.06	1.3	0.84	1.06	0.84	0.91	0.9		0.8871	0.2843	0.2609	0.68	0.0638	0.5172	0.6065	0.0536	0.8606	0.686	0.5991	0.8475	0.9839	0.8414	0.9137	0.6373	0.4059	0.2092	0.1041	0.072	0.5514	0.4506	0.9359
	8937			CE(16:0)	DMS-MS	54315	C11251	HMDB00885			1.26	0.97	1.17	0.71	0.95	1	1.1	1.08	0.77	0.93	0.57	0.75	0.79	0.87	0.86		0.0033	0.005	0.802	0.8103	0.0666	0.5255	0.1559	0.0182	0.5835	0.6586	0.8631	0.8696	0.2682	0.8118	0.4855	0.5293	0.017	0.0401	0.2839	0.1583	0.051	0.1361	0.0836
	8938			CE(16:1)	DMS-MS	54316		HMDB00658			0.86	1.23	1.48	0.78	0.99	1.07	1.12	1.3	1.43	1.72	0.91	1.16	1.25	1.3	1.68		0.299	0.1343	0.1895	0.68	0.0022	0.1086	0.1127	0.0144	0.9611	0.7046	0.4374	0.7896	0.4815	0.8118	0.1701	0.3878	0.0364	0.0611	4.8152e-05	0.0005	0.4529	0.4094	0.4464
	8939			CE(17:0)	DMS-MS	54122		HMDB60059			1.76	1.65	1.95	1.36	1.63	1.34	1.53	1.22	0.94	1.11	0.78	0.92	0.76	0.87	0.69		0.0146	0.0138	0.0044	0.4543	0.008	0.1835	0.1357	0.0165	0.3843	0.5882	0.0298	0.4108	0.0009	0.3245	0.1392	0.3705	0.8768	0.3455	0.4689	0.2301	0.4652	0.4142	0.572
	8940			CE(18:0)	DMS-MS	54123		HMDB10368			1.64	1.28	1.49	0.77	1.09	1.19	1.38	1.21	0.78	0.91	0.47	0.66	0.72	0.84	0.84		0.0003	0.0013	0.0172	0.4543	0.0014	0.0821	0.2708	0.0279	0.9561	0.7046	0.0377	0.4851	0.0055	0.6564	0.1537	0.3779	0.0348	0.0599	0.4482	0.2213	0.0266	0.0932	0.0627
	8941			CE(18:1)	DMS-MS	54494		HMDB00918			1.49	1.18	1.49	0.86	1.14	1.27	1.26	1.18	0.79	1	0.58	0.76	0.85	0.84	0.99		0.001	0.0023	0.242	0.68	4.0898e-05	0.0151	0.3301	0.0328	0.6652	0.6625	0.0072	0.1865	0.0108	0.6564	0.0881	0.3317	0.1081	0.1106	0.8276	0.3445	0.0167	0.0747	0.1272
	8942			CE(18:2)	DMS-MS	53968	C15441	HMDB00610			1.16	0.89	1.17	0.64	0.98	1.01	1.11	1.08	0.77	1.01	0.55	0.85	0.87	0.96	0.95		0.0773	0.0478	0.3549	0.68	0.1355	0.6999	0.0677	0.0106	0.78	0.678	0.9432	0.8754	0.1853	0.8118	0.362	0.4731	0.0205	0.0448	0.9741	0.3852	0.0314	0.1002	0.2339
	8943			CE(18:3)	DMS-MS	53969		HMDB10370			1.1	0.97	1.25	0.72	0.99	1.04	1.13	1.13	0.88	1.13	0.66	0.9	0.95	1.02	1.1		0.2403	0.1143	0.9104	0.8228	0.0101	0.1908	0.1306	0.016	0.7983	0.6798	0.6139	0.8475	0.1192	0.8118	0.1743	0.3878	0.1362	0.1251	0.075	0.0557	0.0677	0.1562	0.3795
	8944			CE(18:4)	DMS-MS	53623					0.5	1.04	1.14	0.55	0.85	0.88	1.02	1.22	2.06	2.27	1.09	1.69	1.74	2.04	2.21		3.7849e-07	1.3002e-05	0.9076	0.8228	0.1599	0.7469	0.0069	0.005	0.238	0.582	0.4076	0.7734	0.9752	0.8414	0.7279	0.6038	0.0013	0.0079	7.5167e-07	5.4934e-05	0.5454	0.4503	0.0113
	8945			CE(20:0)	DMS-MS	54317		HMDB06740			1.36	1.05	1.57	0.75	1.07	1.64	1.58	1.3	0.77	1.16	0.55	0.78	1.2	1.16	0.95		0.1542	0.0813	0.7092	0.7943	0.0039	0.1319	0.3395	0.0328	0.9512	0.7046	0.0245	0.383	0.0319	0.8118	0.4388	0.5022	0.301	0.1836	0.2226	0.13	0.195	0.2734	0.3787
	8946			CE(20:1)	DMS-MS	54318		HMDB05193			1.07	1.05	1.45	0.84	1.12	1.41	1.24	1.12	0.98	1.35	0.78	1.04	1.31	1.16	1.13		0.4807	0.18	0.8499	0.8163	3.2692e-05	0.0151	0.2472	0.0261	0.4425	0.6197	0.0331	0.4407	0.0107	0.6564	0.1566	0.3779	0.8089	0.3299	0.0018	0.0036	0.1479	0.2406	0.7946
	8947			CE(20:2)	DMS-MS	53624					1	0.99	1.33	0.6	0.99	1.16	1.16	1.09	1	1.33	0.6	0.99	1.16	1.17	1.22		0.8356	0.2738	0.8962	0.8228	0.0028	0.1138	0.0477	0.009	0.883	0.6884	0.0415	0.5019	0.1119	0.8118	0.2527	0.4312	0.9643	0.368	0.0177	0.0179	0.0551	0.141	0.9698
	8948			CE(20:3)	DMS-MS	54319		HMDB06736			1.14	0.86	1.17	0.5	0.95	0.93	1.06	1.15	0.76	1.03	0.44	0.83	0.81	0.93	0.98		0.3618	0.1475	0.5026	0.7249	0.488	0.7936	0.0542	0.0095	0.9341	0.7046	0.8778	0.8702	0.5369	0.8118	0.426	0.4948	0.1433	0.1292	0.9882	0.3875	0.0312	0.1002	0.2974
	8949			CE(20:4)	DMS-MS	54495		HMDB06726			1.46	0.73	1.1	0.52	0.94	0.91	1.06	1.04	0.5	0.75	0.36	0.64	0.63	0.73	0.77		0.0072	0.0081	0.1121	0.68	0.7733	0.8412	0.0741	0.0112	0.8126	0.6815	0.7245	0.8475	0.4168	0.8118	0.2954	0.4612	0.0019	0.0103	0.1483	0.096	0.0219	0.0811	0.0079
	8950			CE(20:5)	DMS-MS	53795		HMDB06731			0.86	0.99	1.28	0.55	1	0.95	1.09	1.34	1.15	1.48	0.64	1.16	1.11	1.26	1.53		0.1468	0.0777	0.9183	0.8266	0.3222	0.7521	0.016	0.0059	0.8162	0.6817	0.7191	0.8475	0.5586	0.8118	0.1112	0.3465	0.2871	0.1789	0.1072	0.0737	0.0406	0.119	0.5393
	8951			CE(22:0)	DMS-MS	53625		HMDB06727			1.72	0.88	1.22	0.64	0.94	1.04	1.11	1.07	0.51	0.71	0.37	0.55	0.6	0.65	0.71		4.8249e-05	0.0005	0.2878	0.68	0.2525	0.7521	0.0664	0.0105	0.5621	0.6586	0.8375	0.8675	0.4225	0.8118	0.0939	0.332	5.4751e-05	0.001	0.044	0.0358	0.0052	0.0473	0.0114
	8952			CE(22:1)	DMS-MS	53796		HMDB10372			1.01	1.03	1.26	0.36	1.09	0.96	1.48	1.2	1.01	1.25	0.35	1.07	0.95	1.46	1.2		0.914	0.2908	0.8652	0.8187	0.2224	0.7521	0.066	0.0105	0.9348	0.7046	0.7119	0.8475	0.0254	0.8118	0.5489	0.5497	0.9293	0.359	0.2303	0.133	0.0665	0.1559	0.8821
	8953			CE(22:2)	DMS-MS	53269		HMDB06737			1.19	1.07	1.36	1.01	1.03	1.23	1.29	1.26	0.89	1.14	0.85	0.86	1.04	1.09	1.18		0.1269	0.0691	0.3736	0.6804	0.2068	0.752	0.9002	0.0761	0.8006	0.6803	0.1676	0.7209	0.0984	0.8118	0.0076	0.106	0.3003	0.1836	0.6661	0.2984	0.3431	0.3488	0.2758
	8954			CE(22:4)	DMS-MS	54124		HMDB06729			1.09	0.96	1.25	0.58	1.08	1.04	1.15	1.1	0.88	1.15	0.53	0.99	0.95	1.06	1.12		0.4701	0.1775	0.8797	0.8225	0.0651	0.5222	0.0141	0.0059	0.6318	0.6625	0.6077	0.8475	0.1493	0.8118	0.2172	0.4006	0.3644	0.1954	0.2094	0.1229	0.0074	0.0528	0.9144
	8955			CE(22:5)	DMS-MS	53797		HMDB10375			1.56	0.97	1.35	0.51	1.08	1.05	1.19	1.2	0.62	0.87	0.33	0.69	0.68	0.76	0.83		0.0043	0.0059	0.9147	0.8248	0.184	0.7502	0.0603	0.01	0.6411	0.6625	0.6579	0.8475	0.196	0.8118	0.1581	0.3784	0.0151	0.0375	0.4095	0.206	0.0138	0.0675	0.0423
	8956			CE(22:6)	DMS-MS	53970		HMDB06733			1.77	0.81	1.26	0.57	1.04	1.04	1.18	1.15	0.46	0.71	0.32	0.59	0.59	0.67	0.7		0.0008	0.0021	0.2997	0.68	0.4434	0.7899	0.1072	0.0139	0.6939	0.6644	0.7313	0.8475	0.2282	0.8118	0.1906	0.3902	0.0011	0.0072	0.1258	0.0836	0.017	0.0752	0.0044
	8957			CE(24:0)	DMS-MS	54125		HMDB10376			1.28	1.13	0.95	0.96	0.88	1.42	1.03	1.08	0.88	0.74	0.75	0.69	1.11	0.8	0.69		0.2478	0.1168	0.563	0.7572	0.8228	0.8504	0.9505	0.0801	0.4708	0.6318	0.1865	0.7226	0.7674	0.8118	0.5186	0.5416	0.6666	0.2905	0.2004	0.1194	0.2846	0.3411	0.0869
	8958			CE(24:1)	DMS-MS	54126		HMDB06728			1.36	1.41	1.36	0.98	1.3	1.48	1.41	1.05	1.03	0.99	0.72	0.95	1.08	1.04	0.79		0.1744	0.0896	0.1926	0.68	0.233	0.7521	0.9523	0.0802	0.1269	0.582	0.3372	0.7518	0.0758	0.8118	0.8273	0.613	0.8341	0.335	0.9476	0.3787	0.1797	0.2648	0.9539
	8959	Sphingolipids	Ceramide	CER(14:0)	DMS-MS	54496	C13916	HMDB11773			0.92	0.95	0.97	1.07	0.94	0.99	0.89	1.09	1.03	1.06	1.17	1.02	1.08	0.98	1.07		0.4745	0.1782	0.7252	0.7984	0.8558	0.8535	0.5653	0.0504	0.6657	0.6625	0.961	0.8754	0.2476	0.8118	0.9315	0.6393	0.7051	0.3013	0.6248	0.285	0.3173	0.3488	0.7529
	8960			CER(16:0)	DMS-MS	53971		HMDB04949			1.35	0.88	1.08	0.78	0.9	1.16	1.02	1.04	0.65	0.8	0.58	0.67	0.85	0.75	0.72		0.0431	0.0306	0.4155	0.6883	0.3112	0.7521	0.0942	0.0128	0.4918	0.6424	0.597	0.8475	0.9714	0.8413	0.7909	0.613	0.033	0.0587	0.1413	0.0921	0.0029	0.0393	0.0218
	8961			CER(18:0)	DMS-MS	54320		HMDB04950			2.49	0.79	0.97	0.95	1.04	0.77	1.13	0.77	0.32	0.39	0.38	0.42	0.31	0.45	0.33		3.5632e-06	5.8448e-05	0.2641	0.68	0.9603	0.8643	0.8801	0.0746	0.8403	0.6858	0.2758	0.7518	0.6312	0.8118	0.3502	0.4676	0.0013	0.0078	3.1214e-05	0.0005	0.0075	0.0529	0.0103
	8964			CER(20:0)	DMS-MS	54321		HMDB04951			1.13	0.46	0.79	0.57	0.75	0.69	0.84	1.03	0.4	0.7	0.5	0.66	0.61	0.74	0.64		0.2748	0.1256	0.0045	0.4543	0.3701	0.7521	0.1349	0.0164	0.2414	0.582	0.2686	0.7518	0.5986	0.8118	0.2079	0.3934	0.0008	0.0055	0.1257	0.0836	0.0654	0.154	0.0031
	8965			CER(20:1)	DMS-MS	53972					1.13	1	1	1	1	1	1	1	0.88	0.88	0.88	0.88	0.88	0.88	0.88		0.1769	0.09															0.1769	0.1402	0.1769	0.1092	0.1769	0.2626	0.1769
	8966			CER(22:0)	DMS-MS	53627		HMDB04952			0.63	0.47	0.69	0.4	0.65	0.61	0.8	1.19	0.75	1.1	0.63	1.04	0.97	1.28	1.12		0.039	0.0288	0.0156	0.4543	0.1968	0.752	0.0187	0.0064	0.0756	0.582	0.1678	0.7209	0.4565	0.8118	0.168	0.3878	0.1562	0.1345	0.959	0.3806	0.1152	0.2032	0.666
	8967			CER(22:1)	DMS-MS	54127		HMDB11775			0.51	0.36	0.93	0.35	0.8	0.82	0.79	1.32	0.71	1.84	0.68	1.58	1.63	1.57	1.62		0.0541	0.036	0.0146	0.4543	0.6955	0.8285	0.09	0.0126	0.7707	0.678	0.5506	0.8396	0.7406	0.8118	0.8001	0.613	0.2234	0.1551	0.4146	0.2078	0.3206	0.3488	0.0728
	8968			CER(24:0)	DMS-MS	54322		HMDB04956			0.93	0.78	1.04	0.63	0.85	0.9	1.06	1.12	0.84	1.11	0.67	0.91	0.96	1.13	1.04		0.773	0.2578	0.1546	0.68	0.4699	0.7936	0.0193	0.0064	0.372	0.5825	0.6211	0.8475	0.6056	0.8118	0.9621	0.647	0.175	0.1397	0.185	0.1127	0.0254	0.09	0.4415
	8969			CER(24:1)	DMS-MS	53628		HMDB04953			0.88	0.57	0.97	0.56	0.78	0.91	0.96	1.18	0.65	1.1	0.64	0.89	1.03	1.09	1.09		0.5587	0.2014	0.0115	0.4543	0.9278	0.8643	0.0377	0.0081	0.1954	0.582	0.7512	0.8518	0.9883	0.8414	0.9619	0.647	0.0186	0.0427	0.7251	0.3174	0.0633	0.1514	0.3008
	8970			CER(26:0)	DMS-MS	54497		HMDB04955			1.07	0.94	0.94	1.06	0.94	0.97	0.94	1.14	0.88	0.88	0.99	0.88	0.91	0.88	1.01		0.5016	0.1859	0.3409	0.68	0.3409	0.7521	0.4829	0.0439	0.3409	0.582	0.5828	0.8475	0.3409	0.8118	0.61	0.5769	0.1679	0.1373	0.1679	0.1059	0.9719	0.5781	0.1679
	8971			CER(26:1)	DMS-MS	53798		HMDB04955			1	1	1	1	1	1	1	1	1	1	1	1	1	1	1
	8978		Dihydroceramide	DCER(16:0)	DMS-MS	54134		HMDB11760			1.21	0.88	0.74	0.64	0.87	0.7	0.89	0.81	0.73	0.61	0.52	0.72	0.58	0.73	0.61		0.5455	0.198	0.6417	0.7827	0.1795	0.7502	0.0183	0.0063	0.5848	0.6588	0.1006	0.7113	0.6646	0.8118	0.1355	0.3689	0.3338	0.1937	0.0922	0.0653	0.0191	0.0762	0.3091
	8981			DCER(20:0)	DMS-MS	53280		HMDB11764			3.14	3.67	2.98	0.27	3.82	2.18	3.14	1.26	1.17	0.95	0.09	1.22	0.69	1	0.34		0.0057	0.007	0.4564	0.6997	0.2212	0.7521	0.167	0.0191	0.0748	0.582	0.371	0.759	0.0563	0.8118	0.8136	0.613	0.3107	0.1869	0.5071	0.2423	0.0003	0.014	0.9321
	8982			DCER(20:1)	DMS-MS	53984					1.01	1	1	1	1	1	1.06	1	0.99	0.99	0.99	0.99	0.99	1.04	0.99		0.3434	0.1419											0.3632	0.8118			0.3434	0.1937	0.3434	0.1813	0.3434	0.3488	0.3434
	8983			DCER(22:0)	DMS-MS	53465		HMDB11765			0.82	1.03	0.91	0.69	0.89	0.77	0.89	1.35	1.25	1.1	0.84	1.08	0.94	1.09	1.18		0.1313	0.0714	0.8403	0.8163	0.4922	0.7936	0.0643	0.0104	0.4442	0.6207	0.2874	0.7518	0.3852	0.8118	0.7594	0.6111	0.1389	0.1269	0.456	0.2242	0.4303	0.3997	0.6663
	8984			DCER(22:1)	DMS-MS	53804					1.26	0.78	1.34	0.33	0.85	0.59	2.36	1.47	0.62	1.06	0.26	0.67	0.47	1.86	1.12		0.8094	0.2679	0.8012	0.8103	0.6277	0.82	0.2646	0.0276	0.507	0.6462	0.7649	0.8518	0.2576	0.8118	0.3844	0.4788	0.6494	0.2865	0.7759	0.3337	0.2036	0.2795	0.4034
	8985			DCER(22:2)	DMS-MS	57732		HMDB11766			0.94	0.96	1.21	1.95	1.03	1.44	2.5	0.99	1.02	1.29	2.08	1.09	1.53	2.67	1.18		0.8548	0.2766	0.9497	0.8342	0.8384	0.8506	0.3343	0.0328	0.9121	0.699	0.6856	0.8475	0.1442	0.8118	0.875	0.6249	0.8324	0.335	0.7402	0.3229	0.2989	0.3488	0.801
	8986			DCER(24:0)	DMS-MS	54328		HMDB11768			1.28	0.94	0.99	0.73	0.77	1.03	1.15	1.16	0.73	0.78	0.57	0.6	0.81	0.9	0.92		0.1797	0.0911	0.809	0.8103	0.9058	0.8604	0.2073	0.0224	0.2119	0.582	0.8728	0.8696	0.4201	0.8118	0.2443	0.4224	0.1786	0.1406	0.2622	0.148	0.0285	0.096	0.0133
	8987			DCER(24:1)	DMS-MS	53466		HMDB11769			1.06	0.53	0.82	0.44	0.85	0.88	1.08	1.35	0.5	0.77	0.41	0.8	0.83	1.01	0.77		0.73	0.2463	0.1498	0.68	0.6997	0.8285	0.2315	0.0246	0.8959	0.6916	0.7295	0.8475	0.5458	0.8118	0.6362	0.5839	0.1234	0.1194	0.4298	0.2136	0.2072	0.281	0.5483
	8988			DCER(26:0)	DMS-MS	53634		HMDB11771			1	1	1	1	1	1	1	1	1	1	1	1	1	1	1
	8989			DCER(26:1)	DMS-MS	53281		HMDB11772			1	1	1	1	1.04	1	1.14	1	1	1	1	1.04	1	1.14	1										0.3632	0.582			0.3632	0.8118									0.3632
	8990		Hexosylceramide	HCER(14:0)	DMS-MS	53808					1.77	1.14	1.14	1	1.04	1.16	1	1.18	0.64	0.65	0.57	0.59	0.66	0.57	0.76		0.0007	0.0019	0.2553	0.68	0.2061	0.752			0.3632	0.582	0.391	0.7692			0.189	0.3902	0.008	0.0247	0.0088	0.0104	0.0007	0.0237	0.001
	8991			HCER(16:0)	DMS-MS	53809		HMDB04971			3.35	1.29	1.56	0.82	1.04	1.53	1.19	1.11	0.38	0.46	0.24	0.31	0.46	0.35	0.44		7.6826e-10	1.0082e-07	0.2153	0.68	0.0007	0.0733	0.3569	0.0339	0.9631	0.7046	0.3263	0.7518	0.167	0.8118	0.0975	0.332	0.0004	0.0046	6.5363e-06	0.0002	0.0041	0.0438	0.0005
	8992			HCER(18:0)	DMS-MS	53638		HMDB04972			2.87	0.88	1.13	0.75	1.13	0.88	1.01	0.88	0.31	0.39	0.26	0.39	0.31	0.35	0.35		1.7606e-07	9.2416e-06	0.4256	0.6883	0.3442	0.7521	0.298	0.0303	0.1926	0.582	0.4969	0.818	0.7155	0.8118	0.6379	0.5839	6.9811e-06	0.0002	2.0143e-05	0.0004	0.0115	0.0646	2.2135e-06
	8993			HCER(18:1)	DMS-MS	53810		HMDB04970			3.79	1.27	1.42	1.13	1.46	1.19	0.73	1.2	0.33	0.38	0.3	0.39	0.31	0.19	0.38		1.8356e-06	4.0148e-05	0.4351	0.6894	0.1926	0.752	0.3822	0.036	0.1878	0.582	0.5833	0.8475	0.4167	0.8118	0.2064	0.3934	0.0042	0.0169	0.005	0.0071	0.0052	0.0473	0.0064
	8994			HCER(20:0)	DMS-MS	53639		HMDB04973			2.66	0.69	1.21	0.54	0.88	0.66	0.92	0.98	0.26	0.46	0.2	0.33	0.25	0.35	0.35		9.0062e-05	0.0006	0.0768	0.666	0.5594	0.8022	0.0559	0.0096	0.5094	0.6462	0.1063	0.7113	0.7129	0.8118	0.7957	0.613	4.3717e-05	0.0009	0.0096	0.0112	0.0011	0.0293	4.6904e-05
	8995			HCER(20:1)	DMS-MS	54510					2.95	1.3	1.24	1.28	1.22	1.02	1.16	1.01	0.44	0.42	0.43	0.41	0.35	0.39	0.44		7.6131e-07	1.9981e-05	0.331	0.68	0.3861	0.7521	0.6107	0.0538	0.5485	0.6586	0.9077	0.8754	0.4615	0.8118	0.4674	0.5233	0.0049	0.0179	0.003	0.0049	0.0446	0.1258	0.0051
	8996			HCER(22:0)	DMS-MS	53473		HMDB04974			1.37	0.66	0.98	0.33	0.78	0.7	0.86	1.33	0.49	0.72	0.24	0.57	0.51	0.63	0.72		0.0578	0.038	0.1463	0.68	0.9637	0.8643	0.0125	0.0056	0.3107	0.582	0.2438	0.7518	0.6443	0.8118	0.8141	0.613	0.0198	0.0439	0.1307	0.0859	0.0058	0.0489	0.0058
	8997			HCER(22:1)	DMS-MS	53474					1.29	0.45	1.15	0.36	0.91	0.79	0.76	1.34	0.35	0.89	0.28	0.7	0.61	0.59	0.83		0.1767	0.09	0.0337	0.5733	0.7493	0.8384	0.0653	0.0105	0.8667	0.6864	0.6131	0.8475	0.5254	0.8118	0.5508	0.5505	0.0046	0.0179	0.5388	0.2539	0.03	0.0984	0.1536
	8998			HCER(24:0)	DMS-MS	54511		HMDB04978			1.61	1.02	1.29	0.67	0.98	1.06	1.07	0.92	0.63	0.8	0.41	0.61	0.66	0.67	0.72		2.8702e-05	0.0003	0.9885	0.8417	0.0163	0.2525	0.0897	0.0126	0.8084	0.6809	0.6885	0.8475	0.3991	0.8118	0.28	0.4473	0.0103	0.03	0.0201	0.02	0.0109	0.0635	0.0127
	8999			HCER(24:1)	DMS-MS	54512		HMDB04975			1.7	0.91	1.26	0.54	0.92	1.09	1	1.15	0.53	0.74	0.32	0.54	0.64	0.59	0.73		0.0003	0.0013	0.579	0.7641	0.069	0.5255	0.0477	0.009	0.6623	0.6625	0.5533	0.8401	0.7983	0.8118	0.1753	0.3878	0.0079	0.0245	0.0245	0.0234	0.0071	0.0528	0.0016
	9001			HCER(26:1)	DMS-MS	53988		HMDB04976			1	1	1	1	1	1	1	1	1	1	1	1	1	1	1
	9002		Lactosylceramide	LCER(14:0)	DMS-MS	53284					1	1	1	1	1	1	1	1	1	1	1	1	1	1	1
	9003			LCER(16:0)	DMS-MS	54141		HMDB06750			1.49	1.17	1.25	0.79	1.12	0.98	1.57	0.48	0.78	0.84	0.53	0.75	0.66	1.05	0.66		5.3925e-05	0.0005	0.2131	0.68	0.2024	0.752	0.0512	0.0092	0.3826	0.588	0.9393	0.8754	0.0008	0.3245	0.8963	0.6312	0.0414	0.065	0.1667	0.1055	0.0006	0.0226	0.0281
	9004			LCER(18:0)	DMS-MS	53475		HMDB11591			1.28	0.97	0.97	1.12	0.97	1.14	1.21	1.03	0.76	0.76	0.87	0.76	0.89	0.95	0.78		0.1251	0.0686	0.3409	0.68	0.3409	0.7521	0.4894	0.0442	0.3409	0.582	0.4756	0.8123	0.2402	0.8118	0.9551	0.6454	0.0861	0.097	0.0861	0.0619	0.5488	0.4503	0.0861
	9005			LCER(18:1)	DMS-MS	53476		HMDB11592			1.8	0.45	1.24	0.12	0.32	0.17	0.73	0.09	0.25	0.69	0.07	0.18	0.1	0.41	0.15		0.3377	0.1419	0.7025	0.7943	0.7886	0.8436	0.2468	0.0261	0.2502	0.582	0.3283	0.7518	0.9166	0.8278	0.2287	0.4091	0.2225	0.1549	0.6145	0.2812	0.0578	0.1439	0.0544
	9006			LCER(20:0)	DMS-MS	53477		HMDB11593			1	1	1	1	1	1	1	1	1	1	1	1	1	1	1
	9007			LCER(20:1)	DMS-MS	53812					1	1	1	1	1	1	1	1	1	1	1	1	1	1	1
	9008			LCER(22:0)	DMS-MS	53640		HMDB11594			1.25	0.94	0.97	0.92	1.2	1.12	0.79	1.26	0.75	0.78	0.74	0.96	0.9	0.63	1.02		0.0212	0.0184	0.71	0.7943	0.7759	0.8412	0.678	0.0591	0.2348	0.582	0.3164	0.7518	0.1046	0.8118	0.1285	0.3661	0.0277	0.0549	0.1101	0.0756	0.0884	0.1747	0.6125
	9009			LCER(22:1)	DMS-MS	54142		HMDB11594			2.72	0.12	1.12	0.12	2.06	0.12	0.12	0.18	0.05	0.41	0.05	0.76	0.05	0.05	0.05		0.4785	0.1794	0.1678	0.68	0.9886	0.8687	0.1678	0.0191	0.5376	0.6552	0.2056	0.7226	0.1678	0.8118	0.1678	0.3878	0.0856	0.097	0.5392	0.2539	0.0856	0.1727	0.9791
	9010			LCER(24:0)	DMS-MS	53989		HMDB11595			1.27	1.36	1.14	0.94	1.06	1.38	1.09	0.8	1.08	0.9	0.74	0.84	1.09	0.86	0.89		0.2057	0.1013	0.0127	0.4543	0.4733	0.7936	0.802	0.0687	0.6116	0.6625	0.012	0.2701	0.6747	0.8118	0.347	0.466	0.3975	0.2074	0.6697	0.2996	0.1925	0.2724	0.4378
	9011			LCER(24:1)	DMS-MS	53478		HMDB04872			1.3	1.15	1.16	0.84	1.1	1.19	1.11	0.89	0.88	0.89	0.64	0.84	0.91	0.85	0.9		0.0313	0.0245	0.135	0.68	0.3956	0.7556	0.4083	0.038	0.318	0.582	0.3815	0.7667	0.3236	0.8118	0.1459	0.375	0.3056	0.1853	0.4231	0.2109	0.0837	0.171	0.1722
	9012			LCER(26:0)	DMS-MS	53641		HMDB04874			1.04	1.12	1.03	1	1.09	1	1.08	1	1.08	0.99	0.96	1.05	0.96	1.03	0.96		0.3434	0.1419	0.2026	0.68	0.3632	0.7521			0.2198	0.582			0.3632	0.8118			0.4162	0.2123	0.7996	0.3376	0.3434	0.3488	0.5272
	9013			LCER(26:1)	DMS-MS	53642		HMDB04873			1.27	1.2	1	1.3	1.08	1	1.19	1.04	0.95	0.79	1.03	0.85	0.79	0.94	0.92		0.1016	0.059	0.1819	0.68			0.2279	0.0242	0.3632	0.582			0.2045	0.8118	0.3632	0.4731	0.8683	0.3446	0.1016	0.0706	0.8165	0.5398	0.3484
	9014		Sphingomyelin	SM(14:0)	DMS-MS	54222		HMDB12097			2.06	1.2	1.26	0.96	1.01	1.01	1.21	0.92	0.58	0.61	0.47	0.49	0.49	0.59	0.52		9.5817e-06	0.0001	0.0904	0.68	0.0121	0.2078	0.7603	0.0655	0.8508	0.6858	0.9563	0.8754	0.0282	0.8118	0.5562	0.5505	0.0007	0.0055	0.0007	0.002	0.0191	0.0762	0.0061
	9015			SM(16:0)	DMS-MS	54385		HMDB10169			2.25	1.17	1.24	0.88	1.02	1.02	1.17	0.96	0.52	0.55	0.39	0.46	0.45	0.52	0.49		1.27e-08	8.3329e-07	0.1541	0.68	0.006	0.1591	0.4811	0.0438	0.9561	0.7046	0.6658	0.8475	0.062	0.8118	0.3087	0.4641	7.5641e-05	0.0011	1.4454e-07	4.6753e-05	0.0099	0.0616	0.0021
	9016			SM(18:0)	DMS-MS	54386		HMDB01348			2.89	0.91	1.03	0.81	0.94	0.77	1.09	0.79	0.32	0.36	0.28	0.32	0.27	0.38	0.32		2.0941e-10	5.4961e-08	0.4501	0.6972	0.7187	0.8384	0.2686	0.0278	0.5758	0.6586	0.1976	0.7226	0.3512	0.8118	0.4806	0.5288	1.3919e-05	0.0004	7.8125e-07	5.4934e-05	0.0026	0.0389	7.0113e-05
	9017			SM(18:1)	DMS-MS	53862		HMDB12101			2.63	0.88	1.07	0.7	0.92	0.76	1.05	0.88	0.33	0.41	0.26	0.35	0.29	0.4	0.38		1.2288e-08	8.3329e-07	0.3215	0.68	0.5041	0.7936	0.0894	0.0126	0.5587	0.6586	0.1661	0.7209	0.6315	0.8118	0.9738	0.6493	8.3275e-07	6.5079e-05	7.4787e-06	0.0002	0.001	0.0293	8.2268e-05
	9018			SM(20:0)	DMS-MS	53687		HMDB12102			1.53	0.84	1.07	0.72	1.01	0.95	1.08	1.02	0.55	0.7	0.47	0.66	0.62	0.7	0.66		0.0002	0.0011	0.2239	0.68	0.5134	0.7936	0.1181	0.0149	0.8465	0.6858	0.7764	0.8518	0.4075	0.8118	0.7633	0.6124	0.0007	0.0055	0.0063	0.0083	0.0109	0.0635	0.0028
	9019			SM(20:1)	DMS-MS	53531					2.44	0.8	1.03	0.73	0.94	0.82	1.1	0.95	0.33	0.42	0.3	0.39	0.34	0.45	0.4		2.2768e-06	4.5965e-05	0.1168	0.68	0.8397	0.8506	0.121	0.0152	0.7788	0.678	0.4081	0.7734	0.3559	0.8118	0.93	0.6393	1.7301e-07	5.4541e-05	0.0003	0.0014	0.0003	0.0137	3.9384e-06
	9020			SM(22:0)	DMS-MS	53347		HMDB12103			1.37	0.85	1.08	0.66	1.02	0.89	1.08	1.14	0.62	0.79	0.48	0.74	0.65	0.79	0.76		0.0036	0.0051	0.2477	0.68	0.5509	0.8022	0.0766	0.0114	0.8657	0.6864	0.5641	0.8428	0.2633	0.8118	0.5572	0.5505	0.0009	0.0059	0.0715	0.0538	0.0143	0.0675	0.0396
	9021			SM(22:1)	DMS-MS	54570		HMDB12104			1.41	0.72	1.09	0.57	1.03	0.92	1.06	1.16	0.51	0.77	0.4	0.73	0.65	0.75	0.74		0.0229	0.0196	0.0674	0.6427	0.6942	0.8285	0.0505	0.0092	0.7952	0.6782	0.6973	0.8475	0.4607	0.8118	0.6159	0.5791	0.0004	0.0046	0.1741	0.1083	0.0091	0.0586	0.0714
	9022			SM(24:0)	DMS-MS	53863		HMDB11697			2.05	1.13	1.25	0.76	1.08	1.13	1.28	1.01	0.55	0.61	0.37	0.53	0.55	0.62	0.56		3.1663e-06	5.5401e-05	0.1772	0.68	0.0342	0.3611	0.1433	0.0171	0.634	0.6625	0.2636	0.7518	0.0286	0.8118	0.1201	0.3519	6.9922e-06	0.0002	5.7916e-05	0.0006	0.0014	0.0323	0.0028
	9023			SM(24:1)	DMS-MS	54028		HMDB12107			2.17	1.08	1.26	0.71	1.09	1.12	1.2	0.97	0.5	0.58	0.32	0.5	0.51	0.55	0.52		3.9633e-07	1.3002e-05	0.388	0.6804	0.0251	0.3143	0.0726	0.011	0.7402	0.678	0.144	0.7209	0.0353	0.8118	0.1345	0.3689	3.0362e-05	0.0007	4.2274e-05	0.0005	0.0019	0.0363	0.0041
	9024			SM(26:0)	DMS-MS	54387		HMDB11698			1.04	1.16	1.04	1.13	1	1.25	1.16	0.9	1.11	1	1.08	0.96	1.19	1.11	0.97		0.569	0.2034	0.1888	0.68	0.4757	0.7936	0.1839	0.0205	0.9398	0.7046	0.0403	0.5019	0.0496	0.8118	0.7297	0.6038	0.3543	0.1954	0.9061	0.3677	0.3657	0.3651	0.657
	9025			SM(26:1)	DMS-MS	53348					1.11	0.95	0.98	0.93	1.04	1.15	1.08	0.94	0.86	0.89	0.84	0.93	1.03	0.97	0.77		0.2504	0.1177	0.7701	0.8099	0.8588	0.8535	0.7164	0.0622	0.702	0.6676	0.1211	0.7209	0.23	0.8118	0.3218	0.4641	0.2359	0.1605	0.1515	0.0978	0.0404	0.119	0.5175
	9029	Diacylglycerol	DAG Ester	DAG(12:0/18:1)	DMS-MS	53799					2.01	1.09	1.77	0.59	0.09	0.73	0.43	8.36	0.54	0.88	0.29	0.04	0.36	0.21	0.36		0.4884	0.1821	0.8385	0.8163	0.4105	0.7556	0.8362	0.0712	0.0818	0.582	0.8901	0.874	0.5417	0.8118	0.6607	0.5909	0.6971	0.2994	0.8166	0.3417	0.4642	0.4142	0.0376
	9030			DAG(12:0/18:2)	DMS-MS	53455					0.91	1.12	0.91	0.91	0.91	0.91	0.91	1	1.23	1	1	1	1	1	1		0.1878	0.0938	0.6743	0.7905	0.1878	0.7516	0.1878	0.0208	0.1878	0.582	0.1878	0.7226	0.1878	0.8118	0.1878	0.3902	0.3632	0.1954
	9035			DAG(14:0/16:0)	DMS-MS	54323		HMDB07095			1.1	0.05	0.13	0.05	0.11	0.07	1.18	0.32	0.05	0.12	0.05	0.1	0.07	1.08	0.17		0.2714	0.125	0.0445	0.6206	0.282	0.7521	0.0445	0.0088	0.1656	0.582	0.1068	0.7113	0.1007	0.8118	0.2748	0.4441	0.0023	0.0117	0.022	0.0213	0.0023	0.0389	0.0104
	9036			DAG(14:0/16:1)	DMS-MS	54498		HMDB07012			1.56	0.14	0.35	0.08	0.08	0.45	1.34	0.44	0.09	0.22	0.05	0.05	0.29	0.86	0.18		0.0923	0.0548	0.1118	0.68	0.5134	0.7936	0.029	0.0073	0.029	0.582	0.7848	0.8518	0.0248	0.8118	0.5433	0.5489	0.0007	0.0055	0.0294	0.0266	0.0002	0.0134	0.0002
	9039			DAG(14:0/18:1)	DMS-MS	53800		HMDB07015			0.9	1.04	1.32	0.16	0.33	0.93	0.72	3.24	1.15	1.47	0.18	0.36	1.04	0.8	0.88		0.9406	0.2974	0.8718	0.8187	0.5149	0.7936	0.1161	0.0148	0.1516	0.582	0.6194	0.8475	0.4649	0.8118	0.7828	0.6126	0.92	0.3567	0.4836	0.2338	0.1294	0.2175	0.1748
	9040			DAG(14:0/18:2)	DMS-MS	54128		HMDB07016			0.66	0.96	0.62	0.04	0.41	1.12	1.02	3.57	1.46	0.95	0.06	0.62	1.69	1.55	1.19		0.1961	0.0968	0.9552	0.8352	0.7909	0.8436	0.0007	0.0041	0.173	0.582	0.4264	0.7755	0.558	0.8118	0.7361	0.6038	0.326	0.1928	0.2237	0.1304	0.0181	0.0756	0.7902
	9041			DAG(14:0/18:3)	DMS-MS	54324		HMDB07018			1	1	1	1	1	1	1	1	1	1	1	1	1	1	1
	9043			DAG(14:0/20:0)	DMS-MS	53974		HMDB07356			1.51	1.22	1.08	0.01	0.14	0.69	3.62	2.99	0.81	0.72	0.01	0.09	0.46	2.39	1.66		0.4183	0.1627	0.6215	0.7744	0.5993	0.8117	0.1672	0.0191	0.7046	0.668	0.8756	0.8702	0.2345	0.8118	0.5288	0.5433	0.8679	0.3446	0.8974	0.3651	0.0441	0.1254	0.2518
	9044			DAG(14:0/20:4)	DMS-MS	53975		HMDB07025			0.93	1.02	0.85	1.07	0.85	0.85	0.97	1	1.1	0.91	1.15	0.91	0.91	1.04	0.91		0.5116	0.1883	0.9841	0.8405	0.1203	0.6831	0.8314	0.0709	0.1203	0.582	0.1203	0.7209	0.8339	0.8118	0.1203	0.3519	0.6672	0.2905	0.3434	0.1813	0.5858	0.4652	0.3434
	9045			DAG(14:0/22:6)	DMS-MS	54499		HMDB07034			1.48	0.21	0.43	0.09	0.09	0.31	1.96	0.38	0.14	0.29	0.06	0.06	0.21	1.33	0.14		0.3191	0.1417	0.2372	0.68	0.6811	0.8285	0.044	0.0088	0.044	0.582	0.5074	0.818	0.1009	0.8118	0.2363	0.4158	0.0366	0.0611	0.1867	0.1133	0.0065	0.0528	0.0065
	9046			DAG(14:1/16:0)	DMS-MS	53456		HMDB07096			1.19	0.09	0.19	0.07	0.07	0.11	0.8	0.3	0.08	0.16	0.06	0.06	0.09	0.67	0.14		0.3697	0.1491	0.0837	0.68	0.3441	0.7521	0.0454	0.0088	0.0454	0.582	0.1266	0.7209	0.1472	0.8118	0.2112	0.3945	0.0077	0.0245	0.055	0.0431	0.0045	0.0445	0.0045
	9047			DAG(14:1/18:1)	DMS-MS	54325		HMDB07044			1.99	0.08	0.46	0.37	0.06	0.95	1.77	2.27	0.04	0.23	0.19	0.03	0.48	0.89	0.52		0.0463	0.0322	0.5279	0.7293	0.4671	0.7936	0.7084	0.0616	0.2495	0.582	0.6831	0.8475	0.2381	0.8118	0.7778	0.6126	0.0115	0.0315	0.2508	0.1426	0.0999	0.1881	0.0024
	9053			DAG(15:0/18:1)	DMS-MS	53457		HMDB07073			2.59	0.37	0.29	0.08	0.08	0.26	2.67	0.09	0.14	0.11	0.03	0.03	0.1	1.03	0.03		0.4743	0.1782	0.7526	0.8099	0.8002	0.8441	0.1673	0.0191	0.1673	0.582	0.8284	0.8663	0.2603	0.8118	0.1673	0.3878	0.3385	0.1937	0.5786	0.2674	0.0814	0.1707	0.0814
	9054			DAG(15:0/18:2)	DMS-MS	53976		HMDB07074			3.59	0.12	0.12	0.12	0.29	0.12	4.8	0.07	0.03	0.03	0.03	0.08	0.03	1.34	0.03		0.3338	0.1419	0.1698	0.68	0.1698	0.7502	0.1698	0.0193	0.6353	0.6625	0.1698	0.7209	0.4276	0.8118	0.1698	0.3878	0.058	0.079	0.058	0.0452	0.058	0.1439	0.1821
	9059			DAG(16:0/16:0)	DMS-MS	53977		HMDB07098			0.63	1.13	1.44	0.58	0.79	1.11	1.05	1.5	1.79	2.27	0.93	1.24	1.75	1.66	1.09		0.0366	0.0274	0.7627	0.8099	0.3852	0.7521	0.028	0.0072	0.3038	0.582	0.9516	0.8754	0.9435	0.8338	0.0906	0.3317	0.0712	0.0877	0.0351	0.0302	0.8979	0.5627	0.2335
	9060			DAG(16:0/16:1)	DMS-MS	53978		HMDB07099			0.63	0.89	0.94	0.54	0.59	0.7	0.74	1.71	1.4	1.48	0.85	0.94	1.11	1.17	1.1		0.0207	0.0182	0.5124	0.7271	0.9155	0.8643	0.0092	0.005	0.0042	0.582	0.2516	0.7518	0.1803	0.8118	0.1489	0.3759	0.2747	0.1755	0.0179	0.018	0.7331	0.5138	0.858
	9062			DAG(16:0/18:0)	DMS-MS	54500		HMDB07100			0.81	1.42	6.6	0.5	0.74	1.19	0.98	1.36	1.76	8.18	0.62	0.91	1.47	1.21	0.75		0.5891	0.2089	0.3135	0.68	0.0175	0.2567	0.5099	0.0459	0.7564	0.678	0.4251	0.7755	0.9678	0.8401	0.5223	0.5416	0.1522	0.1323	0.0079	0.0097	0.8022	0.5357	0.8624
	9063			DAG(16:0/18:1)	DMS-MS	53630	C13861	HMDB07102			0.58	0.76	0.78	0.27	0.51	0.72	0.73	1.16	1.33	1.36	0.47	0.89	1.25	1.26	1.01		0.0307	0.0243	0.3671	0.6804	0.5148	0.7936	0.0105	0.0053	0.0238	0.582	0.3628	0.759	0.3053	0.8118	0.0705	0.302	0.685	0.2954	0.055	0.0431	0.0605	0.1459	0.6234
	9064			DAG(16:0/18:2)	DMS-MS	53271		HMDB07103			0.86	0.68	0.8	0.39	0.71	0.9	0.83	1.26	0.79	0.93	0.45	0.83	1.05	0.96	0.79		0.4833	0.1807	0.2309	0.68	0.3531	0.7521	0.0682	0.0106	0.1424	0.582	0.6847	0.8475	0.4091	0.8118	0.0744	0.3101	0.3249	0.1928	0.7974	0.3376	0.0945	0.1837	0.383
	9065			DAG(16:0/18:3)	DMS-MS	53979		HMDB07105			0.7	0.68	0.72	0.21	0.83	0.49	1.06	1.78	0.98	1.03	0.3	1.18	0.7	1.52	0.82		0.345	0.1424	0.7888	0.8103	0.5776	0.8098	0.031	0.0075	0.5741	0.6586	0.3184	0.7518	0.6408	0.8118	0.3594	0.4731	0.3905	0.2057	0.702	0.3094	0.0938	0.1833	0.9406
	9068			DAG(16:0/20:3)	DMS-MS	54501		HMDB07111			0.9	0.86	0.92	0.69	1	0.92	1.1	0.93	0.95	1.02	0.76	1.12	1.03	1.22	0.86		0.4083	0.16	0.3469	0.68	0.5715	0.8096	0.076	0.0113	0.8721	0.6865	0.6823	0.8475	0.6444	0.8118	0.1306	0.3682	0.7721	0.3182	0.9884	0.3875	0.1736	0.2617	0.3318
	9069			DAG(16:0/20:4)	DMS-MS	53458		HMDB07112			1.51	0.75	1.29	0.56	1.04	1.15	1.02	0.98	0.49	0.85	0.37	0.68	0.76	0.68	0.66		0.0392	0.0288	0.3726	0.6804	0.6052	0.8117	0.1681	0.0191	0.7309	0.6762	0.2244	0.7416	0.7046	0.8118	0.833	0.613	0.0015	0.0087	0.4538	0.2234	0.0371	0.1115	0.1141
	9070			DAG(16:0/20:5)	DMS-MS	54502		HMDB07114			1.03	1.03	1.08	0.68	0.99	1.2	1.08	0.82	1	1.05	0.66	0.97	1.17	1.05	0.71		0.8642	0.279	0.9962	0.8417	0.2894	0.7521	0.132	0.0161	0.8574	0.6858	0.4792	0.8123	0.61	0.8118	0.0837	0.3309	0.9102	0.3543	0.4342	0.2154	0.115	0.2032	0.77
	9071			DAG(16:0/22:5)	DMS-MS	54326		HMDB07120			0.76	0.72	0.87	0.56	0.65	0.84	0.92	1.35	0.95	1.15	0.73	0.86	1.1	1.21	1.22		0.2226	0.1078	0.2243	0.68	0.6139	0.8117	0.0447	0.0088	0.124	0.582	0.629	0.8475	0.8448	0.8118	0.9419	0.6419	0.8754	0.3454	0.5844	0.2689	0.3201	0.3488	0.5941
	9072			DAG(16:0/22:6)	DMS-MS	53980		HMDB07121			1.12	0.81	1.09	0.45	0.88	1.23	0.85	1.09	0.72	0.97	0.4	0.78	1.09	0.75	0.81		0.2816	0.1279	0.636	0.7801	0.7438	0.8384	0.0189	0.0064	0.92	0.7013	0.1698	0.7209	0.6202	0.8118	0.9451	0.6419	0.0335	0.0587	0.6397	0.2902	0.0065	0.0528	0.0997
	9073			DAG(16:1/16:1)	DMS-MS	53631		HMDB07128			0.53	1.28	1.1	0.31	0.53	0.74	0.55	2.22	2.41	2.07	0.59	1	1.4	1.03	1.94		0.279	0.1269	0.6619	0.7877	0.3617	0.7521	0.1507	0.0177	0.2404	0.582	0.9808	0.8853	0.2414	0.8118	0.616	0.5791	0.2006	0.1471	0.0344	0.0298	0.3985	0.3804	0.6866
	9074			DAG(16:1/18:0)	DMS-MS	54129		HMDB07129			0.88	1.28	1.29	0.67	0.82	0.91	1.28	0.95	1.45	1.46	0.76	0.93	1.03	1.45	1.08		0.5849	0.2079	0.4161	0.6883	0.3535	0.7521	0.0448	0.0088	0.436	0.6174	0.8421	0.8675	0.2129	0.8118	0.9789	0.6501	0.2362	0.1605	0.1895	0.1142	0.0949	0.1837	0.8153
	9075			DAG(16:1/18:1)	DMS-MS	54130		HMDB07131			0.33	0.88	0.92	0.34	0.49	0.59	0.68	1.95	2.68	2.79	1.05	1.49	1.8	2.06	2.39		0.0005	0.0016	0.4847	0.7166	0.926	0.8643	0.0066	0.005	0.026	0.582	0.1052	0.7113	0.2522	0.8118	0.4812	0.5288	0.3364	0.1937	0.0004	0.0015	0.7351	0.5138	0.0591
	9076			DAG(16:1/18:2)	DMS-MS	53632		HMDB07132			0.63	0.68	1.11	0.48	0.82	0.81	0.76	1.54	1.08	1.78	0.78	1.31	1.3	1.21	1.53		0.004	0.0056	0.123	0.68	0.4319	0.7776	0.0004	0.0041	0.1945	0.582	0.1738	0.7209	0.17	0.8118	0.7838	0.6126	0.9759	0.3702	0.0023	0.004	0.1924	0.2724	0.0816
	9077			DAG(16:1/18:3)	DMS-MS	53981		HMDB07134			1	1	1	1	1	1	1.04	1	1	1	1	1	1	1.04	1														0.3632	0.8118
	9078			DAG(16:1/20:0)	DMS-MS	54503		HMDB07360			1.12	1.01	1.54	1.18	0.97	0.97	1.15	1.12	0.9	1.37	1.05	0.86	0.86	1.03	0.98		0.5217	0.1908	0.9046	0.8228	0.2134	0.7521	0.4811	0.0438	0.1768	0.582	0.1768	0.7209	0.4853	0.8118	0.5222	0.5416	0.5686	0.2565	0.3356	0.1813	0.7504	0.5193	0.3434
	9079			DAG(16:1/20:2)	DMS-MS	54131		HMDB07138			1.31	0.86	0.97	0.86	0.86	0.86	0.86	1	0.66	0.74	0.66	0.66	0.66	0.66	0.66		0.2648	0.1226	0.3409	0.68	0.9844	0.8687	0.3409	0.0328	0.3409	0.582	0.3409	0.7518	0.3409	0.8118	0.3409	0.4641	0.0818	0.0959	0.258	0.1459	0.0818	0.1707	0.0818
	9080			DAG(16:1/20:4)	DMS-MS	53272		HMDB07141			0.72	0.81	1.34	0.81	1.13	0.78	0.81	1.06	1.13	1.85	1.12	1.57	1.08	1.13	1.27		0.1589	0.0832	0.5349	0.7346	0.2366	0.7521	0.6034	0.0534	0.5906	0.6609	0.5033	0.818	0.4834	0.8118	0.8093	0.613	0.463	0.226	0.0288	0.0264	0.3831	0.3769	0.1082
	9081			DAG(16:1/22:6)	DMS-MS	53459		HMDB07150			0.75	0.76	1.42	0.57	1.03	1.17	0.96	1.66	1.01	1.89	0.76	1.37	1.55	1.27	1.9		0.033	0.0253	0.0965	0.68	0.0959	0.621	0.0002	0.0041	0.9406	0.7046	0.064	0.6282	0.808	0.8118	0.1278	0.3661	0.9441	0.3634	0.0083	0.01	0.0468	0.1281	0.2248
	9087			DAG(18:0/18:1)	DMS-MS	54504		HMDB07160			0.71	0.55	0.78	0.15	0.52	0.61	0.8	1.45	0.77	1.09	0.22	0.72	0.85	1.12	0.8		0.2195	0.1067	0.1905	0.68	0.5078	0.7936	0.0564	0.0096	0.0865	0.582	0.1001	0.7113	0.4945	0.8118	0.0889	0.3317	0.328	0.1937	0.6417	0.2903	0.0805	0.1707	0.2351
	9088			DAG(18:0/18:2)	DMS-MS	53273		HMDB07161			0.99	0.57	0.86	0.48	0.85	0.99	0.91	0.91	0.58	0.87	0.49	0.86	1	0.93	0.67		0.8856	0.2841	0.1588	0.68	0.5869	0.8098	0.0916	0.0127	0.6668	0.6625	0.6487	0.8475	0.7115	0.8118	0.1279	0.3661	0.1794	0.1406	0.6649	0.2984	0.1037	0.1914	0.7896
	9089			DAG(18:0/18:3)	DMS-MS	53982		HMDB07163			0.95	0.86	0.9	0.69	0.74	1.06	0.97	1.07	0.9	0.95	0.73	0.77	1.12	1.02	0.82		0.7243	0.245	0.4185	0.6883	0.5789	0.8098	0.0745	0.0112	0.1104	0.582	0.4574	0.8045	0.8559	0.8159	0.1896	0.3902	0.6175	0.2753	0.7898	0.3366	0.1461	0.2393	0.213
	9091			DAG(18:0/22:6)	DMS-MS	53274		HMDB07179			2.13	0.31	0.43	0.17	0.17	0.17	2.23	0.13	0.15	0.2	0.08	0.08	0.08	1.05	0.08		0.4631	0.1754	0.3866	0.6804	0.7455	0.8384	0.0953	0.0129	0.0953	0.582	0.0953	0.7113	0.6011	0.8118	0.0953	0.332	0.1483	0.131	0.3123	0.1718	0.0479	0.1302	0.0479
	9092			DAG(18:1/18:1)	DMS-MS	53275		HMDB07218			0.43	0.74	0.87	0.3	0.59	0.62	0.68	1.86	1.71	2.02	0.71	1.37	1.43	1.57	1.89		0.0044	0.0059	0.3519	0.68	0.8894	0.8601	0.0033	0.005	0.0973	0.582	0.1709	0.7209	0.2646	0.8118	0.6475	0.5859	0.6268	0.2783	0.0069	0.0089	0.2442	0.3081	0.0491
	9093			DAG(18:1/18:2)	DMS-MS	53276		HMDB07219			0.72	0.63	0.92	0.43	0.75	0.91	0.79	1.49	0.87	1.28	0.6	1.04	1.27	1.11	1.24		0.0688	0.0437	0.1406	0.68	0.8219	0.8504	0.004	0.005	0.1533	0.582	0.7893	0.8541	0.3263	0.8118	0.6691	0.5937	0.4433	0.2208	0.0858	0.0618	0.0363	0.1103	0.7377
	9094			DAG(18:1/20:1)	DMS-MS	53801		HMDB07224			0.56	0.68	0.82	0.39	0.72	0.9	0.76	1.6	1.22	1.47	0.71	1.3	1.62	1.37	1.54		0.0089	0.0093	0.1042	0.68	0.4525	0.7936	0.004	0.005	0.1728	0.582	0.842	0.8675	0.2888	0.8118	0.6285	0.5839	0.277	0.1757	0.0486	0.0388	0.1885	0.2683	0.145
	9095			DAG(18:1/20:2)	DMS-MS	54327		HMDB07225			0.61	0.77	0.94	0.61	0.83	0.84	0.82	1.46	1.26	1.54	1.01	1.35	1.37	1.35	1.6		0.0321	0.025	0.3443	0.68	0.9449	0.8643	0.0779	0.0115	0.5807	0.6586	0.6544	0.8475	0.4797	0.8118	0.7227	0.6038	0.1495	0.1312	0.0092	0.0109	0.8891	0.5616	0.0133
	9096			DAG(18:1/20:3)	DMS-MS	53633		HMDB07227			0.68	0.95	1	0.45	0.8	0.8	0.97	1.35	1.4	1.47	0.66	1.18	1.17	1.43	1.47		0.0556	0.0367	0.8692	0.8187	0.7795	0.8412	0.003	0.0047	0.3438	0.582	0.4086	0.7734	0.8654	0.8169	0.915	0.6373	0.2226	0.1549	0.0329	0.0289	0.0427	0.1239	0.1511
	9097			DAG(18:1/20:4)	DMS-MS	53460		HMDB07228			1.06	0.75	0.97	0.45	0.71	0.82	0.88	1.36	0.71	0.91	0.43	0.67	0.77	0.83	0.89		0.3578	0.1467	0.2174	0.68	0.9497	0.8643	0.0071	0.005	0.0518	0.582	0.4032	0.7734	0.5528	0.8118	0.9153	0.6373	0.0842	0.0967	0.3435	0.1813	0.0084	0.0566	0.0015
	9098			DAG(18:1/20:5)	DMS-MS	53277		HMDB07230			1.28	0.61	1.11	0.49	0.91	1.05	0.88	1.19	0.48	0.87	0.38	0.71	0.82	0.69	0.74		0.0464	0.0322	0.0323	0.5733	0.574	0.8098	0.0148	0.0059	0.6437	0.6625	0.6683	0.8475	0.5231	0.8118	0.9045	0.6337	0.0039	0.016	0.3157	0.1734	0.0056	0.0481	0.0594
	9099			DAG(18:1/22:4)	DMS-MS	53278		HMDB07234			0.32	1.21	0.58	0.28	0.55	1.17	1.55	4.75	3.74	1.78	0.87	1.7	3.61	4.78	4.13		0.0336	0.0256	0.7956	0.8103	0.3167	0.7521	0.1737	0.0196	0.3038	0.582	0.2086	0.7226	0.5551	0.8118	0.3746	0.4739	0.074	0.0899	0.5125	0.2445	0.8668	0.5519	0.5198
	9100			DAG(18:1/22:5)	DMS-MS	53802		HMDB07236			1.1	1.29	1.53	0.12	0.85	1.54	1.2	1.13	1.18	1.4	0.11	0.78	1.4	1.1	0.87		0.3214	0.1419	0.0968	0.68	0.3806	0.7521	0.0338	0.0078	0.3551	0.582	0.3716	0.759	0.1973	0.8118	0.6259	0.5834	0.3986	0.2074	0.8798	0.3584	0.007	0.0528	0.8442
	9101			DAG(18:1/22:6)	DMS-MS	53461		HMDB07237			0.87	0.58	1.41	0.48	1.04	1.23	0.96	1.53	0.66	1.61	0.55	1.19	1.41	1.1	1.56		0.3038	0.1354	0.0338	0.5733	0.1309	0.6999	0.0057	0.005	0.9995	0.7197	0.0261	0.383	0.7015	0.8118	0.0964	0.332	0.0637	0.081	0.0519	0.041	0.0149	0.0692	0.5827
	9103			DAG(18:2/18:3)	DMS-MS	53279		HMDB07250			0.86	0.83	0.88	0.58	0.88	0.99	1.02	1.2	0.96	1.02	0.67	1.02	1.14	1.19	1.01		0.3783	0.1521	0.3557	0.68	0.5487	0.8022	0.0353	0.0079	0.5599	0.6586	0.8147	0.8601	0.9045	0.8241	0.4846	0.5293	0.7066	0.3014	0.5548	0.2591	0.0884	0.1747	0.7368
	9104			DAG(18:2/20:3)	DMS-MS	54132		HMDB07256			0.87	0.67	1.06	0.58	0.78	0.87	0.92	1.24	0.77	1.22	0.66	0.89	1	1.06	1.1		0.3552	0.1459	0.0643	0.6427	0.6803	0.8285	0.0331	0.0078	0.2111	0.582	0.5072	0.818	0.6083	0.8118	0.8369	0.6131	0.1589	0.1357	0.2513	0.1426	0.074	0.1616	0.4562
	9105			DAG(18:2/20:4)	DMS-MS	53462		HMDB07257			1.76	0.61	0.99	0.61	0.88	1.18	0.97	1.12	0.35	0.56	0.34	0.5	0.67	0.55	0.53		0.0007	0.0019	0.0166	0.4543	0.7909	0.8436	0.107	0.0139	0.5129	0.6462	0.469	0.8123	0.9295	0.8311	0.8411	0.615	7.5945e-05	0.0011	0.0006	0.0018	0.0112	0.0635	0.0002
	9106			DAG(18:2/20:5)	DMS-MS	54505		HMDB07259			1.85	0.7	1.19	0.61	1.1	1.37	1.01	1.04	0.38	0.64	0.33	0.6	0.74	0.54	0.58		0.0001	0.0008	0.1203	0.68	0.2532	0.7521	0.0641	0.0104	0.7498	0.678	0.0262	0.383	0.6738	0.8118	0.5047	0.5346	0.0013	0.0078	0.0111	0.0121	0.0039	0.0438	0.023
	9107			DAG(18:2/22:4)	DMS-MS	54133		HMDB07263			0.63	0.93	1.38	0.5	0.8	1	1.11	1.07	1.47	2.2	0.8	1.27	1.59	1.76	1.61		0.1098	0.0621	0.7341	0.8023	0.2715	0.7521	0.0657	0.0105	0.4272	0.6123	0.837	0.8675	0.7877	0.8118	0.9798	0.6501	0.395	0.2072	0.0253	0.024	0.6053	0.4714	0.6971
	9108			DAG(18:2/22:5)	DMS-MS	53463		HMDB07265			0.92	0.55	1.15	0.59	0.9	1.27	0.94	1.11	0.6	1.25	0.64	0.98	1.37	1.02	1.06		0.4473	0.1711	0.0072	0.4543	0.286	0.7521	0.0332	0.0078	0.4374	0.6174	0.1506	0.7209	0.6299	0.8118	0.8522	0.6171	0.014	0.0366	0.1145	0.0776	0.0538	0.139	0.6825
	9109			DAG(18:2/22:6)	DMS-MS	54506		HMDB07266			1.3	0.5	1.49	0.69	1.21	1.59	1.05	1.26	0.38	1.14	0.53	0.93	1.22	0.81	1.06		0.0282	0.0228	0.0017	0.4543	0.0198	0.2703	0.078	0.0115	0.5807	0.6586	0.0001	0.0295	0.8787	0.8185	0.0137	0.1398	0.0002	0.0032	0.3864	0.1969	0.0131	0.0666	0.5381
	9407	Triacylglycerol	TAG Ester	TAG36:0-FA12:0	DMS-MS	54388					0.27	0.27	0.27	0.27	0.27	1.45	0.77	1	1	1	1	1	5.38	2.87	1		0.3484	0.1435	0.3409	0.68	0.3409	0.7521	0.3409	0.0328	0.3409	0.582	0.6251	0.8475	0.8435	0.8118	0.3409	0.4641	0.3434	0.1937	0.3434	0.1813	0.3434	0.3488	0.3434
	9408			TAG38:0-FA12:0	DMS-MS	53532					1	1	1	1	1	1	1	0.91	1	1	1	1	1	1	1
	9416			TAG40:0-FA12:0	DMS-MS	53688					1	1	1	1	1	1	1	1	1	1	1	1	1	1	1
	9418			TAG40:0-FA14:0	DMS-MS	53349					1.07	1.26	1.16	1	1	1	1	1	1.18	1.08	0.93	0.93	0.93	0.93	0.93		0.3434	0.1419	0.3632	0.68	0.3632	0.7521											0.5623	0.254	0.6727	0.3005	0.3434	0.3488	0.3434
	9439			TAG42:0-FA14:0	DMS-MS	54029					1	1	1	1	1	1	1	1	1	1	1	1	1	1	1
	9441			TAG42:0-FA16:0	DMS-MS	53690					0.9	1.07	0.78	1.26	0.82	1.04	0.89	0.91	1.19	0.86	1.4	0.91	1.15	0.99	0.74		0.6616	0.2279	0.8441	0.8163	0.3889	0.7521	0.5249	0.0469	0.5133	0.6462	0.7416	0.8505	0.6804	0.8118	0.0838	0.3309	0.5955	0.2674	0.6748	0.3006	0.382	0.3766	0.8098
	9443			TAG42:1-FA12:0	DMS-MS	54030					1	1	1	1	1	1	1	1	1	1	1	1	1	1	1
	9447			TAG42:1-FA16:0	DMS-MS	53351					0.95	1.16	0.95	0.95	0.95	0.95	0.95	1	1.22	1	1	1	1	1	1		0.3409	0.1419	0.523	0.7293	0.3409	0.7521	0.3409	0.0328	0.3409	0.582	0.3409	0.7518	0.3409	0.8118	0.3409	0.4641	0.3632	0.1954
	9448			TAG42:1-FA16:1	DMS-MS	53691					1	1.17	1	1	1	1	1	1	1.17	1	1	1	1	1	1				0.3632	0.68													0.3632	0.1954
	9449			TAG42:1-FA18:1	DMS-MS	54223					1	1	1	1	1	1	1	1	1	1	1	1	1	1	1
	9454			TAG42:2-FA18:2	DMS-MS	53352					1	1	1	1	1	1	1	1	1	1	1	1	1	1	1
	9477			TAG44:0-FA12:0	DMS-MS	53693					1.05	1.13	1.14	1.03	1.09	1	1	0.77	1.08	1.09	0.99	1.04	0.95	0.95	0.95		0.3434	0.1419	0.3632	0.68	0.3632	0.7521	0.391	0.0367	0.3632	0.582							0.6011	0.2688	0.5802	0.2677	0.873	0.5537	0.6866
	9479			TAG44:0-FA14:0	DMS-MS	54389					0.44	0.98	0.44	0.44	0.73	0.67	0.56	1.11	2.21	1	1	1.65	1.51	1.27	1.31		0.0001	0.0008	0.8966	0.8228	0.0001	0.0219	0.0001	0.0041	0.1643	0.582	0.1606	0.7209	0.015	0.8118	0.0173	0.1584	0.0111	0.0314					0.0802
	9481			TAG44:0-FA16:0	DMS-MS	54031					0.83	1.18	0.72	0.72	0.77	0.88	0.87	0.96	1.41	0.86	0.86	0.92	1.06	1.04	0.86		0.1685	0.0874	0.3353	0.68	0.0089	0.1849	0.0089	0.005	0.0528	0.582	0.506	0.818	0.3708	0.8118	0.0089	0.1069	0.0617	0.0798	0.1272	0.0843	0.1272	0.2157	0.5266
	9483			TAG44:0-FA18:0	DMS-MS	53534					1.26	1.38	1.22	0.84	0.89	1.35	1.32	1.12	1.1	0.97	0.66	0.71	1.07	1.05	0.85		0.0726	0.0457	0.0064	0.4543	0.1536	0.727	0.4283	0.0394	0.4718	0.6318	0.0144	0.2976	0.0352	0.8118	0.3775	0.4753	0.2155	0.1519	0.8095	0.3401	0.2439	0.3081	0.1029
	9485			TAG44:1-FA12:0	DMS-MS	54390					0.88	0.88	0.88	0.88	0.91	0.88	0.88	1	1	1	1	1.03	1	1	1		0.3409	0.1419	0.3409	0.68	0.3409	0.7521	0.3409	0.0328	0.5376	0.6552	0.3409	0.7518	0.3409	0.8118	0.3409	0.4641							0.3632
	9487			TAG44:1-FA14:0	DMS-MS	53694					0.73	1.16	1.11	0.73	0.85	1.41	1.34	0.89	1.59	1.53	1	1.17	1.94	1.85	1.25		0.12	0.0663	0.4824	0.7166	0.6941	0.8285	0.12	0.0151	0.5764	0.6586	0.1668	0.7209	0.5208	0.8118	0.7485	0.6058	0.0893	0.0995	0.1782	0.1094			0.3632
	9488			TAG44:1-FA14:1	DMS-MS	54032					0.91	0.96	0.91	0.91	0.91	0.91	0.91	1	1.06	1	1	1	1	1	1		0.278	0.1267	0.7989	0.8103	0.278	0.7521	0.278	0.0286	0.278	0.582	0.278	0.7518	0.278	0.8118	0.278	0.4473	0.3632	0.1954
	9490			TAG44:1-FA16:0	DMS-MS	53864					0.77	0.86	0.47	0.65	0.55	0.64	0.43	2.99	1.12	0.62	0.85	0.72	0.84	0.57	1.48		0.4029	0.1583	0.6046	0.7675	0.1039	0.6317	0.4434	0.0407	0.2072	0.582	0.3834	0.7684	0.0631	0.8118	0.8573	0.6179	0.9031	0.3528	0.3501	0.1838	0.8873	0.5612	0.6169
	9491			TAG44:1-FA16:1	DMS-MS	54571					0.97	1.35	1.12	0.97	0.97	0.97	0.97	1.14	1.38	1.15	1	1	1	1	1.14		0.3409	0.1419	0.2331	0.68	0.4844	0.7936	0.3409	0.0328	0.3409	0.582	0.3409	0.7518	0.3409	0.8118	0.2849	0.4513	0.1912	0.1448	0.3632	0.1869
	9493			TAG44:1-FA18:1	DMS-MS	53695					1.64	1.16	0.73	0.49	0.57	0.99	0.49	1	0.71	0.44	0.3	0.35	0.61	0.3	0.54		0.2195	0.1067	0.6458	0.7827	0.239	0.7521	0.0029	0.0046	0.0176	0.582	0.9034	0.8754	0.0029	0.6564	0.6476	0.5859	0.5128	0.24	0.0438	0.0357	0.0029	0.0393	0.007
	9495			TAG44:2-FA12:0	DMS-MS	53535					0.99	0.99	0.99	1.04	1.02	0.99	0.99	1	1	1	1.05	1.03	1	1	1		0.3409	0.1419	0.3409	0.68	0.3409	0.7521	0.4696	0.0428	0.5133	0.6462	0.3409	0.7518	0.3409	0.8118	0.3409	0.4641					0.391	0.3781	0.3632
	9497			TAG44:2-FA14:0	DMS-MS	54224					1	1	1	1	1	1	1.01	1	1	1	1	1	1	1.01	1														0.3632	0.8118
	9499			TAG44:2-FA16:0	DMS-MS	53353					1.51	0.61	0.32	0.03	0.06	0.16	0.97	0.65	0.4	0.22	0.02	0.04	0.11	0.65	0.11		0.522	0.1908	0.8038	0.8103	0.4553	0.7936	0.0569	0.0096	0.0821	0.582	0.5753	0.8475	0.5968	0.8118	0.171	0.3878	0.714	0.3032	0.196	0.1176	0.0178	0.0756	0.0252
	9500			TAG44:2-FA16:1	DMS-MS	54033					0.8	0.88	0.85	1	0.8	0.8	0.8	1	1.09	1.05	1.24	1	1	1	1		0.1142	0.0638	0.4717	0.7109	0.2744	0.7521	0.9797	0.0823	0.1142	0.582	0.1142	0.7209	0.1142	0.8118	0.1142	0.3468	0.3632	0.1954	0.3632	0.1869	0.391	0.3781
	9501			TAG44:2-FA18:1	DMS-MS	54225					0.96	1.07	0.93	0.91	0.91	1.35	0.91	0.81	1.11	0.97	0.95	0.95	1.4	0.95	0.95		0.6365	0.2216	0.7625	0.8099	0.3523	0.7521	0.1766	0.0198	0.1766	0.582	0.2811	0.7518	0.1766	0.8118	0.1766	0.3878	0.5777	0.2602	0.6586	0.2963	0.3434	0.3488	0.3434
	9502			TAG44:2-FA18:2	DMS-MS	54226					0.79	1.17	0.72	1.01	0.71	1.03	1.02	1.18	1.49	0.92	1.29	0.9	1.31	1.3	1.29		0.1072	0.0612	0.3558	0.68	0.0266	0.3216	0.9212	0.0777	0.0195	0.582	0.7844	0.8518	0.9028	0.8241	0.892	0.6297	0.0437	0.0675	0.4765	0.2329	0.2874	0.3417	0.3434
	9508			TAG44:3-FA18:2	DMS-MS	54391					1.02	0.99	0.9	0.9	0.9	0.9	1.04	1.1	0.97	0.88	0.88	0.88	0.88	1.02	0.97		0.8468	0.2756	0.967	0.8362	0.2122	0.7521	0.2122	0.0229	0.2122	0.582	0.2122	0.7226	0.8262	0.8118	0.9681	0.6491	0.8339	0.335	0.1701	0.1065	0.1701	0.2602	0.1701
	9519			TAG45:0-FA14:0	DMS-MS	54392					0.97	1.21	0.91	0.91	1.28	1.57	1.1	0.85	1.25	0.94	0.94	1.32	1.62	1.13	0.94		0.8533	0.2765	0.5802	0.7641	0.3409	0.7521	0.3409	0.0328	0.2014	0.582	0.3028	0.7518	0.6697	0.8118	0.3409	0.4641	0.5205	0.2416	0.3434	0.1813	0.3434	0.3488	0.1653
	9520			TAG45:0-FA15:0	DMS-MS	53865					0.93	1.05	0.93	0.93	1.16	0.99	1.01	1	1.13	1	1	1.24	1.07	1.08	1		0.3409	0.1419	0.7064	0.7943	0.3409	0.7521	0.3409	0.0328	0.5607	0.6586	0.9441	0.8754	0.8576	0.8159	0.3409	0.4641	0.3632	0.1954					0.3632
	9521			TAG45:0-FA16:0	DMS-MS	54572					0.93	1.17	1.36	0.55	1.03	1.24	1.18	1.11	1.26	1.45	0.58	1.1	1.33	1.26	0.56		0.6161	0.2156	0.9827	0.8405	0.1263	0.6957	0.7508	0.0648	0.6921	0.6644	0.5125	0.8189	0.674	0.8118	0.4142	0.4882	0.71	0.3021	0.0547	0.0431	0.951	0.572	0.4193
	9528			TAG45:1-FA15:0	DMS-MS	53536					1.23	1.24	1.12	0.92	0.92	1.04	1.58	0.82	1	0.91	0.75	0.75	0.84	1.28	0.75		0.2266	0.1089	0.3211	0.68	0.6457	0.8206	0.1931	0.0213	0.1931	0.582	0.7735	0.8518	0.1204	0.8118	0.1931	0.3902	0.9577	0.3664	0.626	0.2852	0.0822	0.1707	0.0822
	9529			TAG45:1-FA16:0	DMS-MS	54573					1.99	0.27	0.14	0.14	0.14	0.14	1.77	0.45	0.14	0.07	0.07	0.07	0.07	0.89	0.08		0.4619	0.1752	0.4131	0.6883	0.1015	0.6317	0.1015	0.0133	0.1015	0.582	0.1015	0.7113	0.2431	0.8118	0.1664	0.3878	0.1544	0.1333	0.0469	0.0376	0.0469	0.1281	0.0469
	9532			TAG45:1-FA18:1	DMS-MS	53537					0.99	0.99	0.99	1.07	0.99	0.99	0.99	0.88	1	1	1.08	1	1	1	1		0.3409	0.1419	0.3409	0.68	0.3409	0.7521	0.4474	0.041	0.3409	0.582	0.3409	0.7518	0.3409	0.8118	0.3409	0.4641					0.391	0.3781
	9546			TAG46:0-FA12:0	DMS-MS	53538					1	1.06	1	1	1	1.1	1	1	1.06	1	1	1	1.1	1	1				0.3632	0.68							0.391	0.7692					0.3632	0.1954
	9548			TAG46:0-FA14:0	DMS-MS	54393					0.68	1.36	0.91	0.58	0.81	0.77	0.97	1.33	2.01	1.34	0.86	1.2	1.13	1.44	1.16		0.2587	0.1208	0.2171	0.68	0.7714	0.8412	0.1656	0.019	0.8866	0.6884	0.6721	0.8475	0.7622	0.8118	0.746	0.6058	0.0264	0.0533	0.0818	0.0594	0.8034	0.5357	0.18
	9550			TAG46:0-FA16:0	DMS-MS	53354					0.47	1.25	0.72	0.47	0.71	0.91	0.85	1.22	2.64	1.52	1	1.49	1.91	1.8	1.27		0.0078	0.0085	0.5028	0.7249	0.2525	0.7521	0.0116	0.0054	0.2232	0.582	0.8052	0.8597	0.5184	0.8118	0.051	0.2661	0.0101	0.0296	0.0254	0.0241	0.5071	0.4373	0.0317
	9552			TAG46:0-FA18:0	DMS-MS	53539					1	1.19	1.1	1	1.22	1.16	1	1.01	1.19	1.1	1	1.22	1.16	1	1.1				0.3632	0.68	0.1816	0.7502			0.2697	0.582	0.391	0.7692			0.3632	0.4731	0.3632	0.1954	0.1816	0.1108			0.2697
	9554			TAG46:1-FA12:0	DMS-MS	53866					1.01	1.42	0.76	0.79	0.68	0.82	0.94	1.49	1.4	0.75	0.78	0.67	0.81	0.93	1		0.817	0.2694	0.2836	0.68	0.2296	0.7521	0.3832	0.036	0.0584	0.582	0.5074	0.818	0.7435	0.8118	0.8551	0.6171	0.2429	0.1643	0.4032	0.2035	0.591	0.4652	0.1897
	9556			TAG46:1-FA14:0	DMS-MS	53696					0.41	1.44	0.81	0.4	0.56	0.67	0.62	1.8	3.53	1.98	0.99	1.38	1.64	1.52	1.98		0.0013	0.0027	0.4087	0.6883	0.5753	0.8098	0.0008	0.0041	0.0616	0.582	0.1621	0.7209	0.1283	0.8118	0.506	0.5348	0.0067	0.0218	0.0016	0.0035	0.5226	0.4399	0.1653
	9557			TAG46:1-FA14:1	DMS-MS	54227					0.7	1.34	1.29	1.09	0.95	1.44	1.13	1.55	1.93	1.86	1.57	1.37	2.06	1.63	1.64		0.0459	0.032	0.2559	0.68	0.1111	0.651	0.7871	0.0677	0.7888	0.678	0.0073	0.1865	0.5241	0.8118	0.6048	0.5769	0.0191	0.0428	0.0023	0.004	0.1554	0.2486	0.1838
	9559			TAG46:1-FA16:0	DMS-MS	53355					0.58	1.65	0.92	0.44	0.66	0.65	0.76	1.45	2.85	1.59	0.76	1.15	1.12	1.32	1.24		0.02	0.0178	0.1161	0.68	0.9233	0.8643	0.0011	0.0042	0.1167	0.582	0.0908	0.7113	0.317	0.8118	0.2385	0.4173	0.0039	0.016	0.0292	0.0265	0.4931	0.4287	0.2737
	9560			TAG46:1-FA16:1	DMS-MS	53540					0.51	1.68	0.94	0.55	0.65	0.85	0.8	1.76	3.28	1.85	1.07	1.26	1.66	1.58	1.77		0.003	0.0046	0.277	0.68	0.8292	0.8504	0.0157	0.0059	0.0785	0.582	0.6434	0.8475	0.3655	0.8118	0.7616	0.6119	0.0176	0.0409	0.0397	0.0333	0.4748	0.4208	0.2054
	9562			TAG46:1-FA18:0	DMS-MS	54034					1.04	0.88	0.99	1.13	0.88	1.27	1.42	1.2	0.84	0.95	1.09	0.84	1.22	1.37	1.01		0.8441	0.2756	0.1698	0.68	0.9407	0.8643	0.6882	0.0599	0.1698	0.582	0.5971	0.8475	0.1862	0.8118	0.7189	0.603	0.2007	0.1471	0.8121	0.3407	0.7721	0.5266	0.2007
	9563			TAG46:1-FA18:1	DMS-MS	54394					0.66	1.35	1.08	0.63	0.88	0.92	0.94	1.15	2.06	1.64	0.96	1.34	1.4	1.42	1.41		0.0618	0.0401	0.0814	0.68	0.4097	0.7556	0.0733	0.0111	0.7512	0.678	0.9133	0.8754	0.837	0.8118	0.8242	0.613	0.0011	0.0074	0.0051	0.0073	0.8965	0.5626	0.1471
	9567			TAG46:2-FA12:0	DMS-MS	54035					0.87	0.92	0.85	0.55	0.78	0.99	0.88	0.92	1.07	0.98	0.64	0.9	1.14	1.02	0.92		0.3601	0.1472	0.7222	0.7984	0.6622	0.8282	0.0068	0.005	0.3698	0.582	0.8736	0.8696	0.6891	0.8118	0.4309	0.4992	0.6755	0.2927	0.499	0.2398	0.1679	0.2596	0.9059
	9569			TAG46:2-FA14:0	DMS-MS	54036					0.4	1.09	0.84	0.46	0.69	0.65	0.7	1.54	2.73	2.11	1.16	1.72	1.62	1.76	1.94		0.0178	0.0165	0.7941	0.8103	0.6058	0.8117	0.0977	0.013	0.6339	0.6625	0.5874	0.8475	0.6554	0.8118	0.7803	0.6126	0.0581	0.079	0.0025	0.0043	0.1786	0.2645	0.037
	9570			TAG46:2-FA14:1	DMS-MS	54574					0.95	1.56	1.02	0.8	0.88	0.88	0.87	1.26	1.65	1.07	0.85	0.93	0.93	0.92	1.12		0.5661	0.2027	0.1337	0.68	0.8017	0.8441	0.0593	0.0099	0.3527	0.582	0.4032	0.7734	0.3152	0.8118	0.7119	0.6019	0.0849	0.0968	0.4446	0.2203	0.3434	0.3488	0.8708
	9572			TAG46:2-FA16:0	DMS-MS	53356					0.91	1.08	1.08	0.62	0.66	0.77	0.73	1.41	1.18	1.18	0.68	0.72	0.84	0.8	0.92		0.5103	0.1881	0.8256	0.8163	0.3097	0.7521	0.1732	0.0196	0.1256	0.582	0.4805	0.8123	0.2772	0.8118	0.6376	0.5839	0.4606	0.2255	0.123	0.0824	0.4271	0.3989	0.5255
	9573			TAG46:2-FA16:1	DMS-MS	53867					0.5	1.55	1.21	0.47	0.61	0.69	0.65	1.72	3.09	2.4	0.94	1.21	1.37	1.29	1.83		0.0013	0.0026	0.3122	0.68	0.2064	0.752	0.0026	0.0042	0.0386	0.582	0.0595	0.6158	0.1024	0.8118	0.5557	0.5505	0.0141	0.0366	0.0002	0.001	0.951	0.572	0.2808
	9575			TAG46:2-FA18:1	DMS-MS	54037					0.74	0.99	0.93	0.71	0.79	0.86	0.74	1.21	1.35	1.27	0.97	1.07	1.17	1.01	1.02		0.0581	0.0381	0.8298	0.8163	0.744	0.8384	0.0893	0.0126	0.1955	0.582	0.5264	0.8258	0.1267	0.8118	0.1394	0.3705	0.2765	0.1757	0.188	0.1139	0.8942	0.5618	0.4932
	9576			TAG46:2-FA18:2	DMS-MS	53868					0.49	0.97	0.45	0.45	0.54	0.52	0.59	1.33	1.97	0.92	0.91	1.11	1.06	1.2	1.24		0.1111	0.0627	0.8408	0.8163	0.2715	0.7521	0.3793	0.0358	0.4974	0.6435	0.4763	0.8123	0.2529	0.8118	0.6345	0.5839	0.1447	0.1296	0.6786	0.3011	0.2412	0.3081	0.3673
	9579			TAG46:3-FA12:0	DMS-MS	54038					1.01	0.95	1.11	0.95	0.99	0.95	0.97	1.15	0.93	1.1	0.93	0.98	0.93	0.96	1.07		0.9665	0.3023	0.1743	0.68	0.4062	0.7556	0.1743	0.0196	0.8748	0.6865	0.1743	0.7209	0.5321	0.8118	0.6417	0.5859	0.3434	0.1937	0.4481	0.2213	0.3434	0.3488	0.8681
	9581			TAG46:3-FA14:0	DMS-MS	54395					0.89	0.73	0.91	0.73	0.73	0.73	0.91	1.45	0.82	1.03	0.82	0.82	0.82	1.03	1.2		0.394	0.1559	0.0417	0.6059	0.6096	0.8117	0.0417	0.0087	0.0417	0.582	0.0417	0.5019	0.6021	0.8118	0.9043	0.6337	0.3434	0.1937	0.8441	0.3487	0.3434	0.3488	0.3434
	9582			TAG46:3-FA14:1	DMS-MS	53357					1.26	1.21	1.12	0.98	0.99	0.98	0.98	1	0.96	0.88	0.77	0.78	0.77	0.77	0.77		0.2352	0.112	0.2277	0.68	0.4737	0.7936	0.2273	0.0242	0.6155	0.6625	0.2273	0.7449	0.2273	0.8118	0.2273	0.4085	0.9819	0.3714	0.652	0.2941	0.1758	0.2618	0.2047
	9584			TAG46:3-FA16:0	DMS-MS	54396					1.24	0.75	0.73	0.66	0.87	0.66	0.85	1.14	0.61	0.59	0.54	0.71	0.54	0.69	0.74		0.5766	0.2059	0.3181	0.68	0.2476	0.7521	0.0853	0.0122	0.768	0.678	0.0853	0.7113	0.6062	0.8118	0.7295	0.6038	0.1632	0.1365	0.1307	0.0859	0.0584	0.1439	0.4173
	9585			TAG46:3-FA16:1	DMS-MS	54397					1.18	1.73	1.12	0.86	1.09	0.86	1	1.16	1.47	0.95	0.73	0.92	0.73	0.85	0.99		0.514	0.1889	0.1405	0.68	0.515	0.7936	0.2619	0.0274	0.6035	0.6625	0.2619	0.7518	0.9504	0.8369	0.6883	0.5976	0.2694	0.1748	0.9986	0.3892	0.1614	0.2564	0.8974
	9586			TAG46:3-FA18:1	DMS-MS	54575					1.11	1.18	1.14	0.68	0.75	1.28	1.29	0.82	1.06	1.02	0.61	0.67	1.15	1.16	0.74		0.5477	0.1984	0.3109	0.68	0.3958	0.7556	0.1694	0.0192	0.2617	0.582	0.0858	0.7113	0.2112	0.8118	0.5091	0.5371	0.6524	0.2865	0.784	0.3359	0.0698	0.1574	0.0957
	9587			TAG46:3-FA18:2	DMS-MS	54576					1.01	1.09	0.95	0.56	0.78	0.83	0.85	1.1	1.08	0.94	0.55	0.77	0.82	0.84	0.87		0.9528	0.2988	0.7605	0.8099	0.9831	0.8687	0.0119	0.0055	0.3962	0.593	0.6242	0.8475	0.5673	0.8118	0.8074	0.613	0.7347	0.308	0.9395	0.3768	0.0292	0.097	0.467
	9588			TAG46:3-FA18:3	DMS-MS	54039					1	1	1	1	1	1	1	1	1	1	1	1	1	1	1		0.3434	0.1419															0.3434	0.1937	0.3434	0.1813	0.3434	0.3488	0.3434
	9595			TAG46:4-FA18:2	DMS-MS	53869					0.66	1.07	1.01	0.57	0.79	0.9	0.73	1.18	1.63	1.54	0.88	1.2	1.37	1.11	1.37		0.103	0.0594	0.6851	0.7905	0.7938	0.8441	0.0316	0.0076	0.4934	0.6424	0.8924	0.874	0.2962	0.8118	0.8792	0.6263	0.0927	0.1018	0.1024	0.0709	0.4193	0.3939	0.3774
	9613			TAG47:0-FA14:0	DMS-MS	54228					0.9	1.01	0.9	0.9	0.9	0.9	0.9	1	1.13	1	1	1	1	1	1		0.3409	0.1419	0.8722	0.8187	0.3409	0.7521	0.3409	0.0328	0.3409	0.582	0.3409	0.7518	0.3409	0.8118	0.3409	0.4641	0.3632	0.1954
	9614			TAG47:0-FA15:0	DMS-MS	54229					0.56	0.99	0.75	0.53	0.76	1.09	1.09	1.3	1.77	1.33	0.95	1.36	1.94	1.95	1.26		0.0015	0.0029	0.759	0.8099	0.1839	0.7502	0.0009	0.0041	0.2164	0.582	0.4222	0.7755	0.7244	0.8118	0.1126	0.3465	0.1281	0.1215	0.1896	0.1142	0.8395	0.5445	0.235
	9615			TAG47:0-FA16:0	DMS-MS	53697					0.64	1.07	1.01	0.8	0.89	0.96	1.12	1.23	1.66	1.57	1.25	1.39	1.49	1.75	1.31		0.0163	0.0153	0.6557	0.7867	0.6946	0.8285	0.3723	0.0351	0.6183	0.6625	0.8788	0.8702	0.7679	0.8118	0.3808	0.4773	0.0163	0.0389	0.006	0.0081	0.3029	0.3488	0.03
	9616			TAG47:0-FA17:0	DMS-MS	53870					0.98	1.1	1.33	0.88	0.89	1.12	1.01	1.06	1.12	1.35	0.9	0.91	1.15	1.03	1.39		0.8485	0.2756	0.362	0.68	0.0801	0.5775	0.5969	0.0528	0.5576	0.6586	0.3421	0.7518	0.8727	0.817	0.0495	0.2644	0.296	0.183	0.0685	0.0522	0.7114	0.5066	0.7241
	9621			TAG47:1-FA14:0	DMS-MS	53871					0.85	1.32	1.09	0.85	0.98	0.85	0.98	1.06	1.55	1.28	1	1.15	1	1.15	1.23		0.1177	0.0655	0.2447	0.68	0.5152	0.7936	0.1177	0.0149	0.9596	0.7046	0.1177	0.7209	0.8778	0.8185	0.6088	0.5769	0.0844	0.0967	0.0941	0.0665			0.175
	9623			TAG47:1-FA15:0	DMS-MS	53358					0.67	1.4	1.06	0.67	0.79	0.67	1.25	0.92	2.11	1.6	1	1.18	1	1.88	1.36		0.02	0.0178	0.2429	0.68	0.6526	0.8206	0.02	0.0064	0.241	0.582	0.02	0.3559	0.5414	0.8118	0.6677	0.5934	0.0306	0.0578	0.0342	0.0298			0.3632
	9624			TAG47:1-FA16:0	DMS-MS	54398					0.83	1.55	1.06	0.82	0.71	1.01	1.07	1.07	1.87	1.27	0.98	0.85	1.21	1.28	0.9		0.3902	0.1552	0.0558	0.6304	0.6007	0.8117	0.5723	0.0509	0.2043	0.582	0.5824	0.8475	0.9771	0.8414	0.2933	0.4593	0.0132	0.0353	0.1854	0.1127	0.8633	0.5514	0.6821
	9625			TAG47:1-FA16:1	DMS-MS	54577					0.79	1.28	0.86	0.69	0.79	0.85	1.08	0.79	1.62	1.08	0.88	1	1.07	1.36	0.83		0.0802	0.0489	0.2019	0.68	0.3275	0.7521	0.019	0.0064	0.1591	0.582	0.4064	0.7734	0.8872	0.823	0.0011	0.0452	0.0222	0.0472	0.7109	0.3124	0.5512	0.4506	0.955
	9626			TAG47:1-FA17:0	DMS-MS	53872					0.7	0.87	0.76	0.61	0.83	1.01	1.13	1.23	1.25	1.09	0.87	1.19	1.45	1.62	1.71		0.0466	0.0322	0.5679	0.7575	0.1875	0.7516	0.0075	0.005	0.4169	0.604	0.9306	0.8754	0.7731	0.8118	0.2794	0.4473	0.2289	0.1572	0.5416	0.2546	0.3434	0.3488	0.2823
	9628			TAG47:1-FA18:1	DMS-MS	54578					0.91	1.01	0.9	0.99	1.03	0.8	1.33	1.01	1.11	0.98	1.08	1.13	0.88	1.45	1.22		0.5218	0.1908	0.921	0.8266	0.5441	0.8022	0.9704	0.0816	0.8372	0.6858	0.0974	0.7113	0.1084	0.8118	0.6606	0.5909	0.5359	0.2456	0.983	0.3873	0.6989	0.501	0.4713
	9632			TAG47:2-FA14:0	DMS-MS	53541					0.67	1.26	0.87	0.76	0.97	0.82	0.91	0.97	1.88	1.29	1.14	1.44	1.22	1.36	1.27		0.1055	0.0604	0.6145	0.7742	0.781	0.8416	0.422	0.039	0.8577	0.6858	0.6375	0.8475	0.773	0.8118	0.7381	0.6038	0.1786	0.1406	0.1884	0.1139	0.391	0.3781	0.1077
	9634			TAG47:2-FA15:0	DMS-MS	54230					0.89	1.24	1.03	0.89	0.96	0.99	1.17	1.18	1.38	1.16	1	1.08	1.11	1.32	1.3		0.2911	0.1311	0.2477	0.68	0.8295	0.8504	0.2911	0.0298	0.8772	0.6876	0.9456	0.8754	0.4018	0.8118	0.4678	0.5233	0.102	0.1079	0.3632	0.1869			0.3632
	9636			TAG47:2-FA16:1	DMS-MS	54579					0.64	1.19	0.69	0.48	0.62	0.82	0.69	1.81	1.86	1.08	0.75	0.96	1.29	1.08	1.37		0.2201	0.1068	0.6021	0.7675	0.4042	0.7556	0.0495	0.0091	0.2643	0.582	0.9251	0.8754	0.4025	0.8118	0.9997	0.6587	0.165	0.1372	0.7988	0.3376	0.3434	0.3488	0.939
	9638			TAG47:2-FA18:1	DMS-MS	53698					1.46	1.69	0.77	0.02	0.71	0.88	2.41	0.98	1.15	0.53	0.02	0.48	0.6	1.65	0.42		0.4405	0.1693	0.58	0.7641	0.5001	0.7936	0.0064	0.005	0.7939	0.678	0.9014	0.8754	0.0085	0.6564	0.6708	0.5942	0.9473	0.3642	0.2091	0.1229	0.0014	0.0323	0.3711
	9639			TAG47:2-FA18:2	DMS-MS	54580					0.96	1.22	1.14	0.82	0.88	1.03	1.12	0.91	1.27	1.19	0.86	0.92	1.08	1.17	0.75		0.6914	0.2351	0.3975	0.6816	0.5196	0.7941	0.2702	0.0279	0.4565	0.6287	0.7825	0.8518	0.8699	0.8169	0.022	0.1789	0.2822	0.1776	0.3671	0.1882	0.5047	0.4364	0.7253
	9663			TAG48:0-FA14:0	DMS-MS	54399					0.39	1.11	0.74	0.37	0.51	0.65	0.91	2.13	2.82	1.89	0.95	1.3	1.65	2.31	2.12		0.0006	0.0017	0.981	0.8405	0.4018	0.7556	0.0049	0.005	0.036	0.582	0.2751	0.7518	0.5359	0.8118	0.667	0.5934	0.0584	0.079	0.011	0.0121	0.954	0.5731	0.3444
	9665			TAG48:0-FA16:0	DMS-MS	54581					0.36	1.25	0.71	0.41	0.65	0.84	0.83	1.58	3.49	1.98	1.14	1.83	2.36	2.34	1.55		0.0011	0.0023	0.8696	0.8187	0.3113	0.7521	0.0154	0.0059	0.1904	0.582	0.7277	0.8475	0.3889	0.8118	0.0532	0.2688	0.0359	0.0611	0.0026	0.0044	0.3706	0.3692	0.0133
	9667			TAG48:0-FA18:0	DMS-MS	54400					0.7	1.25	1.14	0.74	0.85	1.05	1.01	1.23	1.78	1.62	1.06	1.2	1.49	1.43	1.47		0.0105	0.0106	0.2645	0.68	0.4645	0.7936	0.1612	0.0187	0.3225	0.582	0.4127	0.7755	0.9772	0.8414	0.633	0.5839	0.0151	0.0375	0.0217	0.0211	0.832	0.5421	0.2315
	9670			TAG48:1-FA12:0	DMS-MS	53542					0.92	0.92	0.92	0.92	0.92	0.92	0.92	1	1	1	1	1	1	1	1		0.3409	0.1419	0.3409	0.68	0.3409	0.7521	0.3409	0.0328	0.3409	0.582	0.3409	0.7518	0.3409	0.8118	0.3409	0.4641
	9672			TAG48:1-FA14:0	DMS-MS	54040					0.3	1.25	0.73	0.3	0.47	0.52	0.67	1.82	4.1	2.39	0.98	1.54	1.73	2.21	2.09		0.0021	0.0036	0.7728	0.8103	0.7386	0.8384	0.0066	0.005	0.0649	0.582	0.1692	0.7209	0.3267	0.8118	0.3699	0.4734	0.0308	0.0578	0.0017	0.0035	0.5651	0.4573	0.0267
	9673			TAG48:1-FA14:1	DMS-MS	54231					1.03	1.32	1.16	1	1	1	1	1	1.28	1.12	0.96	0.96	0.96	0.96	0.96		0.4093	0.1601	0.2964	0.68	0.3797	0.7521	0.3409	0.0328	0.3409	0.582	0.3409	0.7518	0.3409	0.8118	0.3409	0.4641	0.3703	0.1982	0.5164	0.2451	0.3434	0.3488	0.3434
	9675			TAG48:1-FA16:0	DMS-MS	53359					0.26	1.5	0.66	0.32	0.45	0.52	0.7	1.78	5.72	2.51	1.24	1.72	2	2.68	2.18		0.0006	0.0017	0.7707	0.8099	0.4066	0.7556	0.0037	0.005	0.0351	0.582	0.1579	0.7209	0.2928	0.8118	0.193	0.3902	0.0307	0.0578	0.002	0.0037	0.1093	0.1994	0.0111
	9676			TAG48:1-FA16:1	DMS-MS	53543					0.28	1.54	0.69	0.37	0.48	0.51	0.72	2.01	5.44	2.45	1.3	1.71	1.79	2.53	2.27		0.0002	0.0011	0.7043	0.7943	0.3874	0.7521	0.0025	0.0042	0.0268	0.582	0.0618	0.6158	0.2958	0.8118	0.2461	0.4239	0.0262	0.0533	0.0017	0.0035	0.0536	0.139	0.0049
	9678			TAG48:1-FA18:0	DMS-MS	53699					0.57	1.28	1.22	1.27	1.22	1.11	1.06	0.9	2.24	2.14	2.21	2.13	1.94	1.85	1.58		0.0014	0.0027	0.1178	0.68	0.1403	0.6999	0.1357	0.0165	0.3289	0.582	0.4254	0.7755	0.396	0.8118	0.6627	0.5918	0.0003	0.0041	0.0001	0.0008	0.0025	0.0389	0.0046
	9679			TAG48:1-FA18:1	DMS-MS	54401					0.34	1.31	0.7	0.32	0.52	0.56	0.71	1.83	3.84	2.07	0.95	1.54	1.64	2.08	1.96		0.0055	0.0069	0.5438	0.7418	0.7497	0.8384	0.0148	0.0059	0.1635	0.582	0.2761	0.7518	0.383	0.8118	0.5278	0.5433	0.02	0.0441	0.0018	0.0036	0.7425	0.5163	0.0226
	9684			TAG48:2-FA12:0	DMS-MS	54582					0.69	1.1	0.57	0.57	0.57	0.82	0.82	1.2	1.6	0.83	0.83	0.83	1.2	1.19	1.3		0.2083	0.1022	0.7676	0.8099	0.0557	0.4834	0.0557	0.0096	0.0557	0.582	0.6885	0.8475	0.6656	0.8118	0.8541	0.6171	0.2339	0.16	0.3434	0.1813	0.3434	0.3488	0.3434
	9686			TAG48:2-FA14:0	DMS-MS	54583					0.32	1.1	0.9	0.34	0.59	0.69	0.69	1.83	3.46	2.83	1.08	1.84	2.16	2.17	2.55		0.0025	0.0041	0.9217	0.8266	0.6665	0.8282	0.0078	0.005	0.2464	0.582	0.5593	0.8428	0.3594	0.8118	0.835	0.613	0.0314	0.0586	0.0006	0.0018	0.2424	0.3081	0.0082
	9687			TAG48:2-FA14:1	DMS-MS	53700					0.9	1.76	0.89	0.5	0.43	0.68	0.78	1.96	1.94	0.98	0.55	0.48	0.76	0.86	1.02		0.3945	0.1559	0.3847	0.6804	0.9723	0.8649	0.0569	0.0096	0.0011	0.582	0.3265	0.7518	0.358	0.8118	0.6909	0.5976	0.199	0.1469	0.3521	0.1843	0.2596	0.3224	0.082
	9689			TAG48:2-FA16:0	DMS-MS	53360					0.31	1.49	0.87	0.35	0.54	0.65	0.7	1.75	4.81	2.81	1.13	1.74	2.1	2.26	2.4		0.0018	0.0032	0.6822	0.7905	0.7828	0.8423	0.0059	0.005	0.1354	0.582	0.4258	0.7755	0.3479	0.8118	0.6734	0.5951	0.0235	0.0491	0.0006	0.0018	0.1513	0.2444	0.0122
	9690			TAG48:2-FA16:1	DMS-MS	54402					0.18	1.64	0.96	0.3	0.45	0.5	0.59	2.8	9.13	5.33	1.69	2.48	2.81	3.3	4.95		4.2236e-05	0.0004	0.6535	0.7854	0.6355	0.8206	0.0023	0.0042	0.0476	0.582	0.1065	0.7113	0.2102	0.8118	0.975	0.6494	0.0104	0.03	1.9506e-05	0.0004	0.0073	0.0528	0.0013
	9692			TAG48:2-FA18:0	DMS-MS	53701					0.97	0.97	0.97	0.97	0.97	0.97	0.97	1	1	1	1	1	1	1	1		0.3409	0.1419	0.3409	0.68	0.3409	0.7521	0.3409	0.0328	0.3409	0.582	0.3409	0.7518	0.3409	0.8118	0.3409	0.4641
	9693			TAG48:2-FA18:1	DMS-MS	54584					0.35	1.3	1.02	0.35	0.55	0.53	0.62	2.29	3.76	2.94	1.02	1.58	1.54	1.79	2.93		0.0035	0.0051	0.5666	0.7575	0.3611	0.7521	0.0143	0.0059	0.1485	0.582	0.1224	0.7209	0.2588	0.8118	0.647	0.5859	0.0136	0.0362	0.0003	0.0014	0.4364	0.4021	0.0388
	9694			TAG48:2-FA18:2	DMS-MS	54041					0.37	1.04	0.76	0.35	0.67	0.8	0.79	1.4	2.82	2.07	0.96	1.83	2.18	2.16	1.86		0.0048	0.0062	0.9102	0.8228	0.7687	0.8412	0.0104	0.0053	0.3833	0.588	0.7248	0.8475	0.5007	0.8118	0.422	0.4943	0.0167	0.0397	0.0045	0.0066	0.4641	0.4142	0.017
	9699			TAG48:3-FA12:0	DMS-MS	53370					0.91	0.91	0.78	0.57	0.82	1.02	0.79	1.33	1	0.85	0.63	0.89	1.11	0.86	1		0.5568	0.201	0.7164	0.7977	0.306	0.7521	0.0073	0.005	0.4394	0.6182	0.9683	0.8773	0.3356	0.8118	0.7	0.6002	0.8724	0.3446	0.7461	0.3244	0.0592	0.1443	0.9223
	9701			TAG48:3-FA14:0	DMS-MS	53551					0.36	0.9	1.15	0.38	0.68	0.75	0.74	1.67	2.49	3.19	1.06	1.88	2.08	2.04	2.97		0.0019	0.0034	0.7268	0.7984	0.2969	0.7521	0.0082	0.005	0.3374	0.582	0.6287	0.8475	0.421	0.8118	0.4365	0.5006	0.0541	0.0772	0.0003	0.0014	0.3023	0.3488	0.0074
	9702			TAG48:3-FA14:1	DMS-MS	53883					1.32	1.03	1.11	0.51	0.57	0.71	0.65	2.21	0.78	0.84	0.39	0.43	0.54	0.49	0.83		0.718	0.2431	0.9095	0.8228	0.2782	0.7521	0.0069	0.005	0.0211	0.582	0.2476	0.7518	0.1734	0.8118	0.6915	0.5976	0.8366	0.3353	0.3208	0.1753	0.194	0.2734	0.3159
	9704			TAG48:3-FA16:0	DMS-MS	53884					0.69	1.07	0.98	0.52	0.65	0.62	0.78	1.54	1.55	1.42	0.75	0.95	0.9	1.14	1.22		0.0821	0.0499	0.8501	0.8163	0.5122	0.7936	0.0487	0.009	0.2561	0.582	0.1884	0.7226	0.4583	0.8118	0.9431	0.6419	0.1205	0.1177	0.0256	0.0242	0.636	0.48	0.2211
	9705			TAG48:3-FA16:1	DMS-MS	54408					0.26	1.23	1.19	0.39	0.59	0.7	0.62	2.81	4.71	4.56	1.51	2.26	2.67	2.37	4.77		0.0003	0.0013	0.9334	0.8307	0.2765	0.7521	0.0078	0.005	0.1849	0.582	0.5164	0.822	0.2401	0.8118	0.4134	0.4882	0.0246	0.0511	4.5658e-05	0.0005	0.0181	0.0756	0.0027
	9707			TAG48:3-FA18:1	DMS-MS	54585					0.94	1.08	1.18	0.39	0.65	0.84	0.82	1.69	1.15	1.25	0.41	0.69	0.89	0.87	1.21		0.5148	0.189	0.9069	0.8228	0.1567	0.7368	0.0004	0.0041	0.0515	0.582	0.5962	0.8475	0.411	0.8118	0.3688	0.4731	0.5486	0.2499	0.1018	0.0706	0.0121	0.0653	0.4273
	9708			TAG48:3-FA18:2	DMS-MS	54232					0.58	0.93	1.15	0.43	0.71	0.83	0.76	1.87	1.61	1.97	0.73	1.22	1.43	1.31	1.89		0.0263	0.0218	0.7601	0.8099	0.3634	0.7521	0.0041	0.005	0.2421	0.582	0.7167	0.8475	0.3469	0.8118	0.5471	0.5489	0.167	0.1373	0.0059	0.008	0.8018	0.5357	0.108
	9709			TAG48:3-FA18:3	DMS-MS	53544					0.6	1.24	0.74	0.58	0.77	1.02	0.98	0.98	2.06	1.23	0.97	1.28	1.69	1.63	1.14		0.0984	0.0576	0.4727	0.7109	0.4925	0.7936	0.1883	0.0208	0.6184	0.6625	0.561	0.8428	0.9982	0.8414	0.3225	0.4641	0.0571	0.079	0.3035	0.1678	0.9078	0.5663	0.1933
	9713			TAG48:4-FA12:0	DMS-MS	53702					0.83	0.96	0.87	0.64	0.77	0.77	0.93	1.44	1.15	1.05	0.78	0.93	0.93	1.12	1.12		0.3852	0.1541	0.9943	0.8417	0.6134	0.8117	0.0358	0.008	0.2978	0.582	0.3695	0.759	0.8109	0.8118	0.8091	0.613	0.4214	0.2139	0.7923	0.3368	0.1882	0.2683	0.8907
	9714			TAG48:4-FA14:0	DMS-MS	53361					0.83	1.31	1.14	0.79	0.88	0.99	1.02	1.33	1.58	1.36	0.94	1.06	1.18	1.23	1.2		0.3399	0.1419	0.2316	0.68	0.5123	0.7936	0.303	0.0307	0.6506	0.6625	0.8015	0.8597	0.8333	0.8118	0.9702	0.6491	0.0714	0.0877	0.1694	0.1062	0.8652	0.5517	0.6289
	9715			TAG48:4-FA14:1	DMS-MS	54403					1.37	0.7	1.32	0.7	0.97	0.81	0.7	1.52	0.51	0.96	0.51	0.7	0.59	0.51	0.91		0.8278	0.2719	0.0264	0.5127	0.1087	0.6469	0.0264	0.0071	0.9249	0.7031	0.3278	0.7518	0.0264	0.8118	0.5225	0.5416	0.1709	0.1382	0.3751	0.1914	0.1709	0.2602	0.7878
	9716			TAG48:4-FA16:0	DMS-MS	53362					1.03	1.27	0.97	0.74	0.74	0.74	0.83	1	1.23	0.94	0.72	0.72	0.72	0.8	0.72		0.9501	0.2985	0.1155	0.68	0.9559	0.8643	0.0701	0.0109	0.0701	0.582	0.0701	0.6532	0.3651	0.8118	0.0701	0.302	0.1473	0.1308	0.9938	0.3883	0.1714	0.2602	0.1714
	9717			TAG48:4-FA16:1	DMS-MS	53873					0.86	0.88	1.12	0.65	0.99	0.72	0.94	1.66	1.02	1.3	0.75	1.15	0.83	1.09	1.58		0.4137	0.1613	0.5687	0.7575	0.5286	0.8022	0.1807	0.0202	0.862	0.6862	0.3173	0.7518	0.725	0.8118	0.1106	0.3465	0.923	0.357	0.1943	0.1168	0.5479	0.4503	0.636
	9718			TAG48:4-FA18:1	DMS-MS	54404					0.91	0.64	0.78	0.65	0.79	0.64	0.64	0.63	0.7	0.86	0.71	0.87	0.7	0.7	0.7		0.6087	0.2141	0.0409	0.6059	0.3747	0.7521	0.0494	0.0091	0.3777	0.588	0.0409	0.5019	0.0409	0.8118	0.0409	0.2436	0.1683	0.1373	0.7687	0.3324	0.1969	0.2745	0.719
	9719			TAG48:4-FA18:2	DMS-MS	54042					0.91	0.81	0.97	0.57	0.66	0.95	0.78	1.22	0.89	1.06	0.62	0.72	1.04	0.85	1.06		0.5496	0.1987	0.6321	0.7801	0.5551	0.8022	0.1434	0.0171	0.2554	0.582	0.6241	0.8475	0.5318	0.8118	0.5762	0.5627	0.9171	0.3565	0.2454	0.1405	0.4301	0.3997	0.6834
	9720			TAG48:4-FA18:3	DMS-MS	53703					0.67	1.16	0.93	0.58	0.8	0.78	0.78	1.29	1.73	1.39	0.86	1.2	1.17	1.16	1.26		0.0164	0.0153	0.6163	0.7742	0.6943	0.8285	0.0016	0.0042	0.2746	0.582	0.3393	0.7518	0.1929	0.8118	0.3879	0.4788	0.0548	0.0779	0.1777	0.1094	0.3434	0.3488	0.3035
	9723			TAG48:4-FA20:4	DMS-MS	53874					1	1	1	1	1.02	1	1	1	1	1	1	1.02	1	1	1										0.3632	0.582													0.3632
	9730			TAG48:5-FA18:2	DMS-MS	54043					1.15	0.77	0.65	0.57	0.8	0.71	1.05	1.59	0.67	0.57	0.5	0.69	0.61	0.91	0.94		0.8584	0.2775	0.3589	0.68	0.0836	0.5796	0.0176	0.0062	0.4088	0.6001	0.253	0.7518	0.9465	0.8347	0.7913	0.613	0.3452	0.1938	0.1193	0.0804	0.0454	0.1268	0.3813
	9731			TAG48:5-FA18:3	DMS-MS	53875					0.78	0.96	0.78	0.78	0.78	0.88	1.03	1	1.23	1	1	1	1.14	1.32	1		0.1735	0.0893	0.8957	0.8228	0.1735	0.7502	0.1735	0.0196	0.1735	0.582	0.7075	0.8475	0.965	0.8397	0.1735	0.3878	0.3632	0.1954
	9753			TAG49:0-FA15:0	DMS-MS	53704					0.15	1.17	0.39	0.22	0.47	0.26	0.44	1.74	7.75	2.62	1.48	3.09	1.72	2.91	3.46		0.0114	0.0113	0.7992	0.8103	0.1968	0.752	0.111	0.0143	0.2439	0.582	0.143	0.7209	0.2186	0.8118	0.3657	0.4731	0.0485	0.0723	0.4291	0.2135	0.7683	0.5263	0.4044
	9754			TAG49:0-FA16:0	DMS-MS	54044					0.73	1.02	0.9	0.74	0.74	0.95	1.17	1.36	1.39	1.23	1.01	1.01	1.29	1.59	1.05		0.0738	0.0462	0.9402	0.8307	0.6436	0.8206	0.147	0.0173	0.1031	0.582	0.9475	0.8754	0.6263	0.8118	0.0888	0.3317	0.2159	0.1519	0.1253	0.0835	0.7322	0.5138	0.7326
	9755			TAG49:0-FA17:0	DMS-MS	54405					1.1	1.43	1.15	0.64	0.83	1.11	1.02	1.28	1.31	1.05	0.58	0.75	1.02	0.93	0.85		0.6604	0.2278	0.0512	0.6304	0.5511	0.8022	0.3409	0.0328	0.6484	0.6625	0.7837	0.8518	0.9988	0.8414	0.874	0.6249	0.1283	0.1215	0.8286	0.3445	0.2234	0.2943	0.4128
	9756			TAG49:0-FA18:0	DMS-MS	53363					1.05	0.62	0.51	0.58	0.39	0.63	0.83	0.6	0.59	0.49	0.55	0.37	0.59	0.78	0.35		0.7297	0.2463	0.4105	0.6883	0.2003	0.752	0.5147	0.0462	0.1177	0.582	0.5325	0.8269	0.6994	0.8118	0.0652	0.2955	0.6294	0.2787	0.34	0.1813	0.7206	0.5111	0.2301
	9761			TAG49:1-FA14:0	DMS-MS	54233					0.76	0.9	0.76	0.76	0.76	0.98	0.97	1	1.19	1	1	1	1.3	1.28	1		0.0923	0.0548	0.6377	0.7801	0.0923	0.6084	0.0923	0.0128	0.0923	0.582	0.9589	0.8754	0.8256	0.8118	0.0923	0.332	0.3632	0.1954
	9763			TAG49:1-FA15:0	DMS-MS	53364					0.53	1.29	0.79	0.54	0.76	0.72	0.9	1.39	2.44	1.49	1.01	1.44	1.35	1.7	1.41		0.0076	0.0083	0.5629	0.7572	0.4245	0.7698	0.0537	0.0094	0.3366	0.582	0.2438	0.7518	0.6407	0.8118	0.2714	0.4441	0.0368	0.0611	0.016	0.0163	0.8507	0.546	0.0625
	9764			TAG49:1-FA16:0	DMS-MS	53876					0.41	1.12	0.68	0.38	0.65	0.64	0.9	1.43	2.75	1.67	0.92	1.6	1.57	2.2	1.41		0.001	0.0023	0.9105	0.8228	0.1775	0.7502	0.048	0.009	0.1596	0.582	0.1538	0.7209	0.6788	0.8118	0.0462	0.2582	0.1018	0.1079	0.0055	0.0077	0.7428	0.5163	0.054
	9765			TAG49:1-FA16:1	DMS-MS	53545					0.51	2.18	0.75	0.45	0.32	0.12	0.8	1.35	4.25	1.45	0.88	0.63	0.23	1.56	0.78		0.031	0.0244	0.3851	0.6804	0.4637	0.7936	0.1954	0.0214	0.0239	0.582	6.9328e-05	0.0295	0.5263	0.8118	0.0429	0.2448	0.0282	0.0553	0.2658	0.1498	0.7803	0.527	0.7982
	9766			TAG49:1-FA17:0	DMS-MS	54045					0.85	1.72	0.69	0.44	0.47	1.29	0.8	2.25	2.02	0.81	0.51	0.55	1.52	0.94	0.99		0.6287	0.2191	0.2131	0.68	0.4967	0.7936	0.2812	0.0289	0.1745	0.582	0.987	0.8875	0.8907	0.8241	0.3609	0.4731	0.119	0.1169	0.7861	0.3363	0.4343	0.4013	0.3399
	9768			TAG49:1-FA18:1	DMS-MS	53365					0.73	1.29	0.6	0.24	0.36	0.5	1.23	2.27	1.77	0.83	0.33	0.49	0.68	1.69	0.85		0.1793	0.091	0.3122	0.68	0.1884	0.7516	0.0467	0.009	0.0366	0.582	0.199	0.7226	0.6861	0.8118	0.2276	0.4085	0.0611	0.0792	0.9364	0.3763	0.1404	0.2321	0.3334
	9775			TAG49:2-FA14:0	DMS-MS	54046					0.59	1.16	0.77	0.74	0.92	0.81	0.84	1.23	1.97	1.32	1.26	1.57	1.38	1.44	1.57		0.0195	0.0175	0.6872	0.7905	0.3703	0.7521	0.3424	0.0328	0.9534	0.7046	0.5731	0.8475	0.5868	0.8118	0.7241	0.6038	0.0839	0.0967	0.1789	0.1096	0.391	0.3781	0.0447
	9777			TAG49:2-FA15:0	DMS-MS	53877					0.43	1.05	0.77	0.47	0.74	0.84	0.83	1.33	2.43	1.79	1.09	1.71	1.94	1.93	1.63		0.0018	0.0032	0.98	0.8405	0.449	0.7928	0.0343	0.0079	0.3206	0.582	0.7129	0.8475	0.5149	0.8118	0.2261	0.4085	0.0325	0.0587	0.0023	0.004	0.6197	0.4749	0.0169
	9778			TAG49:2-FA16:0	DMS-MS	54234					0.42	1.01	0.84	0.5	0.7	0.76	0.94	1.53	2.42	1.99	1.18	1.67	1.81	2.25	1.73		0.0008	0.0021	0.7654	0.8099	0.6644	0.8282	0.0465	0.0089	0.2014	0.582	0.4128	0.7755	0.7812	0.8118	0.2478	0.4254	0.0978	0.1056	0.0013	0.0029	0.4879	0.4265	0.0168
	9779			TAG49:2-FA16:1	DMS-MS	53546					0.37	1.75	0.86	0.18	0.4	0.38	0.95	2.42	4.79	2.35	0.49	1.09	1.05	2.6	2.21		0.0528	0.0352	0.5856	0.7651	0.9288	0.8643	0.0338	0.0078	0.1292	0.582	0.188	0.7226	0.9917	0.8414	0.8248	0.613	0.0672	0.0844	0.1389	0.0908	0.2532	0.3186	0.6531
	9780			TAG49:2-FA17:0	DMS-MS	53366					0.68	0.95	0.68	0.75	0.88	0.89	0.85	1.05	1.38	1	1.1	1.28	1.29	1.24	1.05		0.1138	0.0637	0.9749	0.8405	0.1138	0.659	0.3324	0.0328	0.8084	0.6809	0.8207	0.8627	0.6235	0.8118	0.1947	0.3902	0.2059	0.1482			0.391	0.3781	0.17
	9782			TAG49:2-FA18:1	DMS-MS	54406					1.72	1.16	0.91	0.4	0.4	0.6	2.04	0.66	0.67	0.53	0.23	0.23	0.35	1.18	0.34		0.191	0.0949	0.3602	0.68	0.8445	0.8516	0.1213	0.0152	0.1213	0.582	0.6612	0.8475	0.3331	0.8118	0.5627	0.5545	0.7043	0.3013	0.3221	0.1754	0.0127	0.0666	0.0127
	9783			TAG49:2-FA18:2	DMS-MS	54047					0.47	0.93	0.73	0.42	0.8	0.89	0.92	1.34	1.98	1.57	0.9	1.71	1.91	1.97	1.35		0.0011	0.0023	0.6334	0.7801	0.1623	0.7489	0.0324	0.0077	0.3696	0.582	0.7309	0.8475	0.7018	0.8118	0.0307	0.2072	0.0805	0.095	0.0128	0.0136	0.7225	0.5111	0.0377
	9790			TAG49:3-FA15:0	DMS-MS	53547					0.42	0.93	0.88	0.42	0.66	0.99	0.99	1.67	2.22	2.1	1.01	1.58	2.36	2.37	2.05		0.001	0.0023	0.7069	0.7943	0.9754	0.8649	0.0147	0.0059	0.1784	0.582	0.6164	0.8475	0.9136	0.8268	0.8189	0.613	0.0693	0.0864	0.0003	0.0014	0.6899	0.498	0.0837
	9791			TAG49:3-FA16:0	DMS-MS	53367					0.68	1.19	0.7	0.66	0.87	0.92	1.12	1.46	1.75	1.03	0.97	1.28	1.35	1.65	1.44		0.0779	0.048	0.2694	0.68	0.1799	0.7502	0.1674	0.0191	0.7269	0.6762	0.949	0.8754	0.6258	0.8118	0.8747	0.6249	0.0111	0.0314	0.6467	0.2921	0.8322	0.5421	0.1624
	9792			TAG49:3-FA16:1	DMS-MS	53368					0.38	1.03	0.99	0.52	0.65	0.79	0.76	1.73	2.69	2.59	1.36	1.69	2.08	2	2.54		8.566e-06	0.0001	0.8102	0.8103	0.9531	0.8643	0.0669	0.0106	0.065	0.582	0.1977	0.7226	0.214	0.8118	0.9783	0.6501	0.0256	0.0527	0.0003	0.0015	0.363	0.3636	0.0371
	9795			TAG49:3-FA18:2	DMS-MS	53705					0.48	0.99	0.9	0.56	0.76	0.84	0.97	1.53	2.07	1.89	1.18	1.59	1.76	2.03	1.98		0.0022	0.0037	0.7703	0.8099	0.8399	0.8506	0.1282	0.0158	0.2476	0.582	0.5706	0.8475	0.9967	0.8414	0.8981	0.6317	0.079	0.0939	0.0024	0.0042	0.6165	0.4749	0.0227
	9796			TAG49:3-FA18:3	DMS-MS	54407					0.81	1.1	0.79	0.61	0.94	0.94	1.21	1.1	1.35	0.97	0.75	1.15	1.16	1.49	0.94		0.3674	0.1486	0.4458	0.6952	0.4225	0.7681	0.0276	0.0072	0.9945	0.7187	0.8713	0.8696	0.4564	0.8118	0.3463	0.466	0.1065	0.1099	0.8546	0.3507	0.1746	0.2617	0.3882
	9827			TAG50:0-FA14:0	DMS-MS	53706					1.06	1.22	1	0.85	1.06	0.85	1.2	1.35	1.15	0.94	0.8	1	0.8	1.13	1.09		0.8727	0.2811	0.6381	0.7801	0.8966	0.8604	0.3409	0.0328	0.769	0.678	0.3409	0.7518	0.649	0.8118	0.6807	0.5963	0.7253	0.3057	0.9761	0.3855	0.3434	0.3488	0.8842
	9829			TAG50:0-FA16:0	DMS-MS	54235					0.35	1.18	0.64	0.26	0.54	0.63	0.92	1.65	3.35	1.83	0.74	1.55	1.79	2.61	1.42		0.0036	0.0052	0.8383	0.8163	0.2977	0.7521	0.0446	0.0088	0.1011	0.582	0.317	0.7518	0.5646	0.8118	0.063	0.2903	0.1524	0.1323	0.0173	0.0176	0.5465	0.4503	0.0311
	9831			TAG50:0-FA18:0	DMS-MS	53878					0.43	1.13	0.76	0.45	0.71	0.82	0.86	1.4	2.65	1.79	1.06	1.66	1.93	2.02	1.43		0.0024	0.004	0.9011	0.8228	0.454	0.7936	0.0153	0.0059	0.2895	0.582	0.6959	0.8475	0.5519	0.8118	0.0887	0.3317	0.0459	0.0693	0.0075	0.0094	0.559	0.4546	0.0082
	9837			TAG50:1-FA14:0	DMS-MS	54048					0.35	0.87	0.76	0.3	0.56	0.58	0.7	1.73	2.48	2.16	0.86	1.59	1.67	1.99	2.15		0.0045	0.0061	0.7313	0.8004	0.7524	0.8386	0.0426	0.0087	0.1509	0.582	0.2441	0.7518	0.3563	0.8118	0.6861	0.5976	0.0838	0.0967	0.0042	0.0063	0.726	0.512	0.0226
	9840			TAG50:1-FA16:0	DMS-MS	53879					0.32	1.12	0.58	0.26	0.44	0.49	0.71	1.81	3.48	1.81	0.81	1.36	1.52	2.19	1.64		0.0035	0.0051	0.8952	0.8228	0.2506	0.7521	0.0024	0.0042	0.0396	0.582	0.1463	0.7209	0.3331	0.8118	0.1488	0.3759	0.1335	0.1238	0.0283	0.0262	0.712	0.5066	0.0565
	9841			TAG50:1-FA16:1	DMS-MS	54236					0.22	1.21	0.68	0.26	0.43	0.48	0.62	2.44	5.6	3.14	1.2	1.97	2.21	2.85	3.56		0.0002	0.0011	0.9995	0.8419	0.5326	0.8022	0.0024	0.0042	0.0415	0.582	0.1006	0.7113	0.2682	0.8118	0.7721	0.6126	0.0422	0.0659	0.0008	0.0022	0.264	0.3261	0.0029
	9843			TAG50:1-FA18:0	DMS-MS	54237					0.32	1.12	0.78	0.35	0.56	0.6	0.8	1.85	3.51	2.42	1.09	1.74	1.87	2.49	2.23		0.0014	0.0027	0.9376	0.8307	0.8079	0.8463	0.005	0.005	0.1377	0.582	0.2505	0.7518	0.5594	0.8118	0.5376	0.5473	0.0428	0.0665	0.0005	0.0017	0.4305	0.3997	0.0055
	9844			TAG50:1-FA18:1	DMS-MS	53880					0.31	1.18	0.61	0.31	0.51	0.53	0.78	1.77	3.75	1.94	0.98	1.64	1.68	2.48	1.85		0.0016	0.003	0.9534	0.8352	0.2601	0.7521	0.0041	0.005	0.0857	0.582	0.1481	0.7209	0.4125	0.8118	0.1932	0.3902	0.0944	0.1033	0.0074	0.0094	0.7271	0.5121	0.0123
	9847			TAG50:1-FA20:1	DMS-MS	53548					0.81	1.29	0.81	0.81	0.81	0.81	1.01	0.84	1.58	1	1	1	1	1.24	1		0.1819	0.0919	0.4667	0.7108	0.1819	0.7502	0.1819	0.0203	0.1819	0.582	0.1819	0.7226	0.9724	0.8413	0.1819	0.3902	0.1903	0.1448
	9851			TAG50:2-FA14:0	DMS-MS	53549					0.25	1.02	0.92	0.28	0.56	0.58	0.7	2.63	4.01	3.63	1.1	2.19	2.26	2.75	3.93		0.0015	0.0029	0.9	0.8228	0.6512	0.8206	0.0289	0.0073	0.2896	0.582	0.3655	0.759	0.4125	0.8118	0.7433	0.6058	0.0606	0.0791	0.0004	0.0015	0.6808	0.497	0.0029
	9852			TAG50:2-FA14:1	DMS-MS	53369					1	1.03	1	1	1	1	1	1	1.03	1	1	1	1	1	1		0.3409	0.1419	0.4063	0.6883	0.3409	0.7521	0.3409	0.0328	0.3409	0.582	0.3409	0.7518	0.3409	0.8118	0.3409	0.4641	0.3632	0.1954
	9854			TAG50:2-FA16:0	DMS-MS	54586					0.35	1.02	0.7	0.33	0.55	0.62	0.74	1.83	2.92	2	0.95	1.57	1.76	2.12	1.94		0.0034	0.0051	0.7835	0.8103	0.5174	0.7936	0.0034	0.005	0.1236	0.582	0.3018	0.7518	0.3792	0.8118	0.4221	0.4943	0.1306	0.1227	0.0049	0.0071	0.619	0.4749	0.0227
	9855			TAG50:2-FA16:1	DMS-MS	53881					0.2	1.14	0.73	0.26	0.45	0.46	0.66	2.38	5.58	3.56	1.27	2.19	2.26	3.22	3.62		0.0002	0.001	0.8401	0.8163	0.6381	0.8206	0.0013	0.0042	0.0488	0.582	0.0619	0.6158	0.2862	0.8118	0.632	0.5839	0.0527	0.0758	0.0008	0.0022	0.1247	0.2137	0.0028
	9857			TAG50:2-FA18:0	DMS-MS	54049					0.46	1.05	0.86	0.45	0.72	0.87	0.82	1.85	2.29	1.88	0.97	1.57	1.9	1.78	1.95		0.0092	0.0095	0.9389	0.8307	0.9492	0.8643	0.0213	0.0065	0.4475	0.6224	0.9527	0.8754	0.6352	0.8118	0.9321	0.6393	0.0629	0.0806	0.0018	0.0036	0.8381	0.5445	0.0116
	9858			TAG50:2-FA18:1	DMS-MS	53550					0.21	1.12	0.79	0.27	0.48	0.48	0.65	2.49	5.37	3.81	1.3	2.3	2.33	3.15	3.85		0.0004	0.0014	0.9422	0.8307	0.9308	0.8643	0.0063	0.005	0.1112	0.582	0.1291	0.7209	0.3486	0.8118	0.8899	0.6291	0.0398	0.0636	0.0005	0.0016	0.1863	0.2678	0.0026
	9859			TAG50:2-FA18:2	DMS-MS	53882					0.45	0.96	0.76	0.44	0.67	0.78	0.81	1.54	2.14	1.68	0.98	1.48	1.74	1.8	1.43		0.0102	0.0104	0.6799	0.7905	0.6028	0.8117	0.0193	0.0064	0.2771	0.582	0.613	0.8475	0.4802	0.8118	0.2232	0.4058	0.2507	0.1685	0.0096	0.0112	0.6394	0.48	0.0519
	9863			TAG50:2-FA20:2	DMS-MS	54238					0.87	0.87	0.87	0.87	0.87	0.87	0.87	1	1	1	1	1	1	1	1		0.3409	0.1419	0.3409	0.68	0.3409	0.7521	0.3409	0.0328	0.3409	0.582	0.3409	0.7518	0.3409	0.8118	0.3409	0.4641
	9866			TAG50:3-FA14:0	DMS-MS	53707					0.37	0.79	0.99	0.32	0.75	0.76	0.71	1.86	2.13	2.66	0.85	2	2.05	1.89	2.88		0.005	0.0064	0.5358	0.7346	0.4814	0.7936	0.0115	0.0054	0.5942	0.6621	0.7558	0.8518	0.3718	0.8118	0.3689	0.4731	0.1457	0.1298	0.0008	0.0023	0.9855	0.5839	0.0094
	9867			TAG50:3-FA14:1	DMS-MS	54587					1.12	1.25	1.4	0.5	0.69	1.08	0.7	2.05	1.11	1.25	0.45	0.61	0.96	0.63	1.27		0.6152	0.2156	0.6044	0.7675	0.0324	0.357	0.0008	0.0041	0.0825	0.582	0.2746	0.7518	0.1285	0.8118	0.4959	0.5307	0.4179	0.2128	0.0699	0.0528	0.0939	0.1833	0.4871
	9869			TAG50:3-FA16:0	DMS-MS	54050					0.35	0.78	0.87	0.39	0.59	0.71	0.72	1.95	2.23	2.5	1.11	1.69	2.03	2.06	2.5		0.0012	0.0024	0.3851	0.6804	0.8329	0.8506	0.0024	0.0042	0.0811	0.582	0.3594	0.759	0.3079	0.8118	0.8374	0.6131	0.1695	0.1373	0.0028	0.0046	0.2373	0.3081	0.0152
	9870			TAG50:3-FA16:1	DMS-MS	53885					0.28	0.86	0.96	0.36	0.57	0.64	0.67	2.33	3.09	3.45	1.32	2.05	2.3	2.41	3.74		0.0004	0.0015	0.4964	0.7249	0.8087	0.8463	0.0024	0.0042	0.0969	0.582	0.2225	0.7408	0.2653	0.8118	0.6971	0.6002	0.1039	0.1084	0.0004	0.0015	0.0857	0.1727	0.0068
	9872			TAG50:3-FA18:0	DMS-MS	53708					0.67	0.86	1.1	0.6	1.06	0.92	0.81	2.07	1.28	1.64	0.89	1.59	1.37	1.22	2.19		0.1863	0.0937	0.5474	0.7418	0.8017	0.8441	0.0998	0.0131	0.5555	0.6586	0.9452	0.8754	0.4891	0.8118	0.0547	0.2695	0.741	0.3094	0.2357	0.1357	0.6368	0.48	0.0682
	9873			TAG50:3-FA18:1	DMS-MS	54409					0.29	1	1.06	0.34	0.69	0.71	0.7	2.24	3.47	3.68	1.16	2.39	2.46	2.44	3.97		0.0013	0.0026	0.6967	0.7943	0.3167	0.7521	0.0113	0.0054	0.5109	0.6462	0.6629	0.8475	0.3905	0.8118	0.3892	0.4788	0.138	0.1264	0.0001	0.0008	0.3149	0.3488	0.0022
	9874			TAG50:3-FA18:2	DMS-MS	53886					0.36	0.79	0.9	0.37	0.62	0.71	0.72	1.77	2.21	2.51	1.04	1.72	1.98	2	2.51		0.0015	0.0029	0.4211	0.6883	0.9977	0.8738	0.0026	0.0042	0.1339	0.582	0.3812	0.7667	0.3275	0.8118	0.9373	0.6404	0.1909	0.1448	0.0017	0.0036	0.3914	0.3781	0.0137
	9875			TAG50:3-FA18:3	DMS-MS	54051					0.38	1.16	0.73	0.38	0.65	0.78	0.85	1.21	3.01	1.9	0.98	1.69	2.02	2.21	1.66		0.0059	0.0071	0.7527	0.8099	0.6882	0.8285	0.0073	0.005	0.3571	0.582	0.7004	0.8475	0.6395	0.8118	0.3206	0.4641	0.0286	0.0553	0.0029	0.0047	0.5729	0.4589	0.0192
	9879			TAG50:3-FA20:3	DMS-MS	54588					0.99	0.99	0.99	0.99	0.99	0.99	0.99	1	1	1	1	1	1	1	1		0.3409	0.1419	0.3409	0.68	0.3409	0.7521	0.3409	0.0328	0.3409	0.582	0.3409	0.7518	0.3409	0.8118	0.3409	0.4641
	9882			TAG50:4-FA14:0	DMS-MS	54589					0.48	0.9	0.87	0.39	0.69	0.86	0.81	1.62	1.89	1.83	0.82	1.45	1.81	1.71	1.87		0.0329	0.0253	0.769	0.8099	0.8095	0.8463	0.0388	0.0082	0.4967	0.6435	0.9962	0.8875	0.561	0.8118	0.9032	0.6337	0.1923	0.1448	0.0078	0.0097	0.8043	0.5357	0.0692
	9883			TAG50:4-FA14:1	DMS-MS	53887					1.61	1.11	1.03	0.54	0.75	0.8	0.86	1.64	0.69	0.64	0.34	0.47	0.5	0.53	0.64		0.3625	0.1475	0.5996	0.7675	0.9246	0.8643	0.0438	0.0088	0.3616	0.582	0.5879	0.8475	0.6336	0.8118	0.8492	0.6168	0.669	0.2909	0.4829	0.2338	0.0194	0.0767	0.1205
	9885			TAG50:4-FA16:0	DMS-MS	53371					0.53	0.95	0.9	0.46	0.61	0.78	0.75	1.58	1.79	1.71	0.88	1.15	1.47	1.42	1.54		0.0227	0.0196	0.7124	0.7957	0.865	0.8547	0.0511	0.0092	0.1249	0.582	0.626	0.8475	0.3997	0.8118	0.7459	0.6058	0.2025	0.1481	0.0098	0.0112	0.9082	0.5663	0.2322
	9886			TAG50:4-FA16:1	DMS-MS	54052					0.28	0.67	1.24	0.4	0.61	0.79	0.68	3.16	2.38	4.38	1.4	2.17	2.8	2.42	5.38		0.0003	0.0014	0.2575	0.68	0.3086	0.7521	0.0154	0.0059	0.1183	0.582	0.6449	0.8475	0.2406	0.8118	0.1885	0.3902	0.1163	0.1156	0.0001	0.0009	0.1101	0.2001	0.0052
	9888			TAG50:4-FA18:1	DMS-MS	53888					0.56	0.96	1.04	0.4	0.73	0.76	0.79	1.54	1.7	1.84	0.71	1.29	1.34	1.39	2		0.0188	0.0169	0.7204	0.7984	0.4932	0.7936	0.0149	0.0059	0.2484	0.582	0.3577	0.759	0.3958	0.8118	0.4527	0.5128	0.174	0.1397	0.005	0.0072	0.5151	0.4398	0.0962
	9889			TAG50:4-FA18:2	DMS-MS	54053					0.43	0.79	1.04	0.39	0.73	0.87	0.77	1.66	1.83	2.39	0.91	1.68	2	1.77	2.49		0.0088	0.0092	0.4562	0.6997	0.3438	0.7521	0.0202	0.0064	0.4785	0.6352	0.9616	0.8754	0.4352	0.8118	0.3665	0.4731	0.332	0.1937	0.0008	0.0022	0.8227	0.5398	0.0253
	9890			TAG50:4-FA18:3	DMS-MS	53552					0.36	1	0.97	0.39	0.67	0.78	0.75	1.57	2.76	2.69	1.07	1.85	2.15	2.08	2.53		0.001	0.0023	0.7781	0.8103	0.773	0.8412	0.0042	0.005	0.2244	0.582	0.6024	0.8475	0.3396	0.8118	0.982	0.6501	0.0713	0.0877	0.0007	0.002	0.4238	0.3973	0.0054
	9893			TAG50:4-FA20:3	DMS-MS	54239					0.97	0.97	1.19	0.97	1.04	1.28	1.76	1.34	1	1.22	1	1.07	1.32	1.81	1.34		0.3409	0.1419	0.3409	0.68	0.456	0.7936	0.3409	0.0328	0.6254	0.6625	0.4477	0.8043	0.1993	0.8118	0.4317	0.4992			0.3632	0.1869			0.3632
	9894			TAG50:4-FA20:4	DMS-MS	54054					0.88	0.8	0.9	0.78	0.78	1.06	0.96	0.89	0.9	1.02	0.88	0.88	1.19	1.09	0.88		0.4313	0.166	0.1325	0.68	0.5914	0.8098	0.0875	0.0124	0.0875	0.582	0.7247	0.8475	0.8001	0.8118	0.0875	0.3317	0.4966	0.2351	0.8644	0.3535	0.3434	0.3488	0.3434
	9897			TAG50:5-FA14:0	DMS-MS	54240					0.49	0.97	0.94	0.44	0.7	0.87	0.83	1.26	1.96	1.91	0.89	1.43	1.77	1.69	1.77		0.0674	0.0432	0.8907	0.8228	0.3877	0.7521	0.0916	0.0127	0.614	0.6625	0.6841	0.8475	0.686	0.8118	0.9355	0.64	0.1052	0.1091	0.0031	0.0049	0.9334	0.5704	0.1819
	9898			TAG50:5-FA14:1	DMS-MS	53889					1.65	0.84	1.01	0.84	1	1.04	1.12	1.08	0.51	0.61	0.51	0.61	0.63	0.68	0.66		0.2865	0.1298	0.3163	0.68	0.7795	0.8412	0.3428	0.0328	0.7724	0.678	0.9088	0.8754	0.4732	0.8118	0.5789	0.5644	0.1178	0.1168	0.3705	0.1896	0.1225	0.2112	0.3585
	9900			TAG50:5-FA16:0	DMS-MS	54410					0.83	1.04	0.7	0.44	0.68	0.99	1.09	1.4	1.26	0.84	0.53	0.82	1.2	1.32	1.18		0.4169	0.1623	0.9914	0.8417	0.3188	0.7521	0.0048	0.005	0.2714	0.582	0.857	0.8694	0.6061	0.8118	0.5822	0.5646	0.5254	0.2429	0.9575	0.3805	0.0585	0.1439	0.9562
	9901			TAG50:5-FA16:1	DMS-MS	53890					0.47	0.75	1.15	0.51	0.81	0.59	0.82	2.5	1.58	2.43	1.07	1.72	1.25	1.74	2.7		0.0033	0.005	0.3061	0.68	0.3714	0.7521	0.0042	0.005	0.4746	0.6341	0.1499	0.7209	0.4507	0.8118	0.2637	0.4391	0.19	0.1448	0.001	0.0026	0.2267	0.2961	0.013
	9903			TAG50:5-FA18:1	DMS-MS	53553					1.19	0.9	0.92	0.8	1.07	1.09	1.01	1.13	0.76	0.77	0.68	0.9	0.92	0.85	0.78		0.6551	0.2267	0.6875	0.7905	0.8278	0.8504	0.1967	0.0215	0.3811	0.588	0.77	0.8518	0.7822	0.8118	0.885	0.6272	0.4482	0.2221	0.5262	0.2489	0.1834	0.2674	0.8696
	9904			TAG50:5-FA18:2	DMS-MS	53372					0.75	1.01	0.92	0.48	0.79	0.81	0.86	1.4	1.34	1.23	0.65	1.05	1.08	1.14	1.32		0.2329	0.1113	0.8335	0.8163	0.5592	0.8022	0.0907	0.0127	0.7799	0.678	0.8391	0.8675	0.7563	0.8118	0.4685	0.5233	0.2065	0.1482	0.0804	0.0589	0.7663	0.5257	0.2857
	9905			TAG50:5-FA18:3	DMS-MS	54411					0.4	0.84	1.02	0.45	0.72	0.75	0.76	1.48	2.11	2.59	1.13	1.81	1.89	1.91	2.4		0.0018	0.0032	0.4902	0.7221	0.6361	0.8206	0.0067	0.005	0.2631	0.582	0.395	0.773	0.357	0.8118	0.8436	0.616	0.1046	0.1088	0.001	0.0026	0.229	0.2984	0.0103
	9908			TAG50:5-FA20:4	DMS-MS	54590					1.95	0.54	0.78	0.12	0.54	0.42	2.14	1.25	0.28	0.4	0.06	0.27	0.22	1.1	0.5		0.0889	0.0535	0.2758	0.68	0.3591	0.7521	0.0125	0.0056	0.6814	0.6625	0.3935	0.7721	0.0056	0.6564	0.9145	0.6373	0.0189	0.0428	0.0354	0.0303	0.0003	0.0137	0.0553
	9909			TAG50:5-FA20:5	DMS-MS	54241					0.82	1.06	0.82	0.82	1.05	0.93	1.05	1.1	1.29	1	1	1.28	1.14	1.29	1.1		0.1436	0.0763	0.719	0.7984	0.1436	0.7002	0.1436	0.0171	0.9389	0.7046	0.7812	0.8518	0.9329	0.8319	0.5816	0.5646	0.1749	0.1397					0.3632
	9921			TAG50:6-FA20:4	DMS-MS	54055					2.5	1	1	1	1	1	3.11	1	0.4	0.4	0.4	0.4	0.4	1.25	0.4		0.1689	0.0874											0.1748	0.8118			0.1689	0.1373	0.1689	0.1061	0.1689	0.2596	0.1689
	9945			TAG51:0-FA16:0	DMS-MS	54242					0.79	0.97	1.01	0.64	0.92	0.95	1.26	1.22	1.23	1.29	0.82	1.17	1.21	1.61	0.97		0.1136	0.0637	0.7864	0.8103	0.8599	0.8535	0.0243	0.007	0.6532	0.6625	0.8929	0.874	0.1834	0.8118	0.1386	0.3705	0.3454	0.1938	0.1138	0.0776	0.5075	0.4373	0.2887
	9946			TAG51:0-FA17:0	DMS-MS	53709					0.88	1.09	0.88	0.89	1.12	1.01	0.88	1	1.24	1	1	1.26	1.14	1	1		0.3409	0.1419	0.4968	0.7249	0.3409	0.7521	0.3453	0.033	0.4634	0.6294	0.8242	0.8631	0.3409	0.8118	0.3409	0.4641	0.1749	0.1397			0.391	0.3781	0.175
	9947			TAG51:0-FA18:0	DMS-MS	53554					0.71	1.27	0.76	1.03	1	1.27	1.32	1	1.78	1.06	1.44	1.4	1.77	1.84	1		0.0905	0.0541	0.3846	0.6804	0.1954	0.752	0.8387	0.0714	0.9219	0.7019	0.3068	0.7518	0.3815	0.8118	0.0905	0.3317	0.0776	0.093	0.3632	0.1869	0.2552	0.3195	0.1751
	9956			TAG51:1-FA15:0	DMS-MS	53373					0.63	0.83	0.95	0.6	0.89	0.96	0.77	1.25	1.3	1.5	0.95	1.41	1.51	1.21	1.33		0.0048	0.0062	0.331	0.68	0.9227	0.8643	0.0024	0.0042	0.5808	0.6586	0.9521	0.8754	0.1719	0.8118	0.3943	0.4791	0.1352	0.1246	0.0144	0.0151	0.3434	0.3488	0.0858
	9957			TAG51:1-FA16:0	DMS-MS	53710					0.53	1.03	0.7	0.48	0.71	0.7	0.95	1.43	1.95	1.33	0.92	1.35	1.33	1.8	1.28		0.0067	0.0077	0.8981	0.8228	0.1309	0.6999	0.0076	0.005	0.1653	0.582	0.1878	0.7226	0.7067	0.8118	0.0904	0.3317	0.0971	0.1052	0.0917	0.0651	0.9472	0.572	0.0854
	9959			TAG51:1-FA17:0	DMS-MS	54412					0.6	1.09	0.74	0.47	0.7	0.84	1.07	1.53	1.82	1.23	0.77	1.17	1.39	1.77	1.28		0.0465	0.0322	0.8476	0.8163	0.313	0.7521	0.0169	0.0061	0.2043	0.582	0.6764	0.8475	0.9022	0.8241	0.4071	0.4839	0.1023	0.1079	0.1234	0.0825	0.5175	0.4399	0.2221
	9960			TAG51:1-FA18:0	DMS-MS	54591					0.66	1.16	1.04	0.67	0.97	0.92	1.26	1.44	1.75	1.58	1.02	1.46	1.4	1.91	1.22		0.0423	0.0304	0.8914	0.8228	0.6895	0.8285	0.0757	0.0113	0.9123	0.699	0.9886	0.8875	0.5667	0.8118	0.3887	0.4788	0.2069	0.1482	0.03	0.0271	0.6574	0.4866	0.0357
	9961			TAG51:1-FA18:1	DMS-MS	53891					0.52	0.95	0.7	0.47	0.6	0.67	0.9	1.54	1.84	1.36	0.91	1.16	1.3	1.75	1.16		0.0066	0.0077	0.6719	0.7905	0.1397	0.6999	0.0219	0.0066	0.0338	0.582	0.2066	0.7226	0.5991	0.8118	0.0277	0.2072	0.1884	0.1448	0.0816	0.0594	0.9044	0.5661	0.2913
	9970			TAG51:2-FA15:0	DMS-MS	54243					0.44	0.98	0.83	0.31	0.61	0.69	0.84	1.69	2.26	1.89	0.71	1.39	1.59	1.93	1.88		0.0007	0.002	0.809	0.8103	0.5877	0.8098	0.0002	0.0041	0.0441	0.582	0.1788	0.7209	0.5279	0.8118	0.5406	0.5484	0.0502	0.0742	0.0007	0.0021	0.1119	0.2019	0.0528
	9971			TAG51:2-FA16:0	DMS-MS	53374					0.36	1.04	0.73	0.3	0.56	0.65	0.85	2.28	2.89	2.04	0.82	1.57	1.8	2.36	1.99		0.0034	0.0051	0.741	0.8075	0.4436	0.7899	0.0081	0.005	0.0662	0.582	0.2536	0.7518	0.5563	0.8118	0.3767	0.4753	0.1088	0.111	0.0102	0.0116	0.9141	0.5665	0.027
	9972			TAG51:2-FA16:1	DMS-MS	53375					0.47	1.01	0.86	0.48	0.68	0.84	0.93	1.64	2.14	1.82	1.03	1.44	1.8	1.98	1.69		0.0016	0.003	0.7565	0.8099	0.6175	0.8124	0.0197	0.0064	0.1398	0.582	0.6054	0.8475	0.5841	0.8118	0.3943	0.4791	0.0741	0.0899	0.0035	0.0055	0.64	0.48	0.1504
	9973			TAG51:2-FA17:0	DMS-MS	54056					0.46	0.98	0.74	0.46	0.79	0.83	0.95	1.57	2.14	1.61	1.01	1.72	1.81	2.06	1.59		0.0034	0.0051	0.9413	0.8307	0.3742	0.7521	0.0317	0.0076	0.5604	0.6586	0.7233	0.8475	0.7839	0.8118	0.3353	0.4641	0.0483	0.0723	0.0088	0.0105	0.8628	0.5514	0.0075
	9974			TAG51:2-FA18:0	DMS-MS	54592					0.65	1.09	1.15	0.49	0.65	0.74	0.91	1.11	1.67	1.77	0.76	1	1.14	1.41	1.1		0.3266	0.1419	0.5341	0.7346	0.3324	0.7521	0.3991	0.0372	0.7714	0.678	0.8447	0.8675	0.7074	0.8118	0.9391	0.6409	0.1252	0.1203	0.0695	0.0526	0.8007	0.5357	0.373
	9975			TAG51:2-FA18:1	DMS-MS	53555					0.31	1.08	0.74	0.29	0.57	0.58	0.77	2.3	3.45	2.35	0.91	1.82	1.84	2.44	2.65		0.001	0.0023	0.9408	0.8307	0.5016	0.7936	0.0067	0.005	0.1087	0.582	0.1623	0.7209	0.434	0.8118	0.8189	0.613	0.0376	0.0615	0.0068	0.0088	0.9938	0.5855	0.0059
	9976			TAG51:2-FA18:2	DMS-MS	54413					0.55	0.77	0.71	0.48	0.67	0.73	0.86	1.43	1.41	1.3	0.87	1.23	1.33	1.57	1.03		0.01	0.0103	0.2899	0.68	0.1243	0.6954	0.0256	0.007	0.0702	0.582	0.2885	0.7518	0.5481	0.8118	0.0053	0.0911	0.3343	0.1937	0.0946	0.0667	0.8144	0.5398	0.1539
	9984			TAG51:3-FA15:0	DMS-MS	54593					0.51	0.79	0.92	0.46	0.8	0.8	0.87	1.52	1.54	1.79	0.9	1.55	1.55	1.71	1.62		0.0024	0.004	0.3562	0.68	0.8677	0.8553	0.0285	0.0073	0.3642	0.582	0.422	0.7755	0.5612	0.8118	0.4973	0.5307	0.4235	0.214	0.0059	0.008	0.6886	0.498	0.0602
	9985			TAG51:3-FA16:0	DMS-MS	53711					0.36	1.54	0.51	0.22	0.75	0.52	3.11	2.72	4.25	1.41	0.61	2.08	1.44	8.59	2.63		0.0385	0.0286	0.9774	0.8405	0.3814	0.7521	0.0656	0.0105	0.5619	0.6586	0.4845	0.8154	0.8136	0.8118	0.7464	0.6058	0.1894	0.1448	0.3362	0.1813	0.6405	0.48	0.3038
	9986			TAG51:3-FA16:1	DMS-MS	53376					0.37	1	0.98	0.46	0.71	0.79	0.8	2.21	2.68	2.62	1.22	1.91	2.13	2.15	3.24		0.0005	0.0016	0.7837	0.8103	0.8576	0.8535	0.0185	0.0063	0.2818	0.582	0.6284	0.8475	0.4489	0.8118	0.3915	0.4788	0.0565	0.0788	0.0012	0.0028	0.2894	0.3417	0.0016
	9987			TAG51:3-FA17:0	DMS-MS	53377					0.6	0.96	0.98	0.57	0.77	0.98	0.97	1.61	1.61	1.65	0.96	1.3	1.65	1.64	1.74		0.0506	0.0343	0.7446	0.8099	0.5807	0.8098	0.1471	0.0173	0.4169	0.604	0.7207	0.8475	0.9443	0.8338	0.3386	0.4641	0.2995	0.1836	0.0067	0.0087	0.9779	0.5802	0.4066
	9989			TAG51:3-FA18:1	DMS-MS	53378					0.41	0.99	0.89	0.28	0.51	0.81	1.04	4.34	2.43	2.2	0.68	1.25	1.99	2.56	2.81		0.0362	0.0272	0.7289	0.7991	0.8903	0.8601	0.1198	0.0151	0.061	0.582	0.7597	0.8518	0.7849	0.8118	0.4253	0.4948	0.0963	0.1047	0.0446	0.0362	0.476	0.4208	0.2097
	9990			TAG51:3-FA18:2	DMS-MS	54244					0.48	0.82	0.77	0.43	0.7	0.8	0.84	1.6	1.71	1.6	0.89	1.45	1.66	1.75	1.67		0.004	0.0055	0.3975	0.6816	0.3183	0.7521	0.0233	0.0068	0.157	0.582	0.4858	0.8155	0.4909	0.8118	0.4547	0.513	0.3178	0.1899	0.0112	0.0122	0.8492	0.546	0.0713
	9991			TAG51:3-FA18:3	DMS-MS	53712					0.69	0.86	0.79	0.67	0.8	0.87	1.02	0.93	1.25	1.15	0.97	1.16	1.26	1.47	0.92		0.2293	0.11	0.764	0.8099	0.6133	0.8117	0.2604	0.0273	0.6587	0.6625	0.8982	0.8754	0.6175	0.8118	0.1344	0.3689	0.4798	0.2316	0.4825	0.2338	0.9463	0.572	0.3989
	9997			TAG51:4-FA15:0	DMS-MS	53556					0.49	0.9	0.8	0.44	0.74	0.92	0.79	1.37	1.85	1.65	0.91	1.52	1.89	1.63	1.62		0.0052	0.0066	0.6878	0.7905	0.5833	0.8098	0.0305	0.0074	0.3353	0.582	0.8866	0.8733	0.4829	0.8118	0.5218	0.5416	0.1619	0.1361	0.0084	0.0102	0.6957	0.5005	0.1379
	9998			TAG51:4-FA16:0	DMS-MS	54414					0.63	1.54	1.05	0.67	1.02	1.19	1.39	1.43	2.44	1.66	1.06	1.61	1.89	2.2	1.98		0.2432	0.1152	0.302	0.68	0.269	0.7521	0.5894	0.0523	0.8859	0.6884	0.1157	0.7209	0.3004	0.8118	0.8128	0.613	0.0506	0.0746	0.0267	0.0249	0.7571	0.5216	0.2611
	9999			TAG51:4-FA16:1	DMS-MS	54245					0.45	0.77	1.02	0.53	0.73	0.81	0.81	2.41	1.7	2.26	1.17	1.61	1.79	1.8	3.08		0.0005	0.0016	0.2933	0.68	0.7878	0.8436	0.0458	0.0088	0.1671	0.582	0.4143	0.7755	0.3734	0.8118	0.1352	0.3689	0.1103	0.1118	0.0011	0.0028	0.4347	0.4013	0.0211
	10001			TAG51:4-FA18:1	DMS-MS	54415					0.31	1.38	1.35	0.54	0.82	1.32	1.64	2.3	4.44	4.34	1.75	2.63	4.23	5.27	3.98		0.0065	0.0076	0.8574	0.8187	0.0615	0.5155	0.397	0.0371	0.4105	0.6008	0.0995	0.7113	0.596	0.8118	0.3846	0.4788	0.062	0.0798	0.0019	0.0037	0.3436	0.3488	0.1255
	10002			TAG51:4-FA18:2	DMS-MS	53557					0.47	0.9	0.84	0.45	0.83	0.88	0.87	1.54	1.93	1.81	0.97	1.77	1.89	1.86	1.79		0.0037	0.0053	0.617	0.7742	0.8267	0.8504	0.052	0.0093	0.5599	0.6586	0.9599	0.8754	0.6436	0.8118	0.6787	0.5963	0.1633	0.1365	0.0019	0.0037	0.9291	0.5696	0.0526
	10003			TAG51:4-FA18:3	DMS-MS	54057					0.57	0.99	0.95	0.67	0.76	0.82	0.77	1.37	1.72	1.66	1.17	1.33	1.43	1.35	1.43		0.0092	0.0095	0.9878	0.8417	0.9453	0.8643	0.1266	0.0156	0.2771	0.582	0.4731	0.8123	0.2941	0.8118	0.454	0.513	0.0445	0.0677	0.0074	0.0094	0.3062	0.3488	0.2921
	10005			TAG51:4-FA20:4	DMS-MS	53713					1.34	0.92	0.99	1.21	0.96	1.16	1.47	1	0.69	0.74	0.9	0.72	0.86	1.09	0.69		0.1907	0.0949	0.3409	0.68	0.9629	0.8643	0.4216	0.039	0.7561	0.678	0.5628	0.8428	0.2582	0.8118	0.3409	0.4641	0.0896	0.0995	0.2027	0.1199	0.823	0.5398	0.1409
	10014			TAG51:5-FA18:2	DMS-MS	54058					0.47	0.83	0.67	0.45	0.64	0.75	0.92	1.47	1.75	1.41	0.95	1.34	1.58	1.94	1.51		0.0049	0.0063	0.5104	0.7271	0.1316	0.6999	0.0226	0.0067	0.1476	0.582	0.4222	0.7755	0.7903	0.8118	0.3156	0.4641	0.1796	0.1406	0.022	0.0213	0.9229	0.568	0.2051
	10015			TAG51:5-FA18:3	DMS-MS	54416					0.65	1.01	0.75	0.75	0.75	0.88	0.96	1.03	1.57	1.16	1.16	1.16	1.36	1.49	1.19		0.0521	0.035	0.7568	0.8099	0.2891	0.7521	0.3663	0.0347	0.2923	0.582	0.8515	0.8675	0.8702	0.8169	0.3474	0.466	0.0597	0.0791	0.2826	0.1579	0.5368	0.4472	0.3655
	10038			TAG52:0-FA16:0	DMS-MS	53714					0.45	1	0.78	0.45	0.65	0.81	0.94	1.4	2.23	1.76	1.02	1.46	1.81	2.09	1.53		0.001	0.0023	0.8053	0.8103	0.3601	0.7521	0.0452	0.0088	0.0557	0.582	0.517	0.822	0.664	0.8118	0.1034	0.3381	0.0512	0.0751	0.0041	0.0063	0.992	0.5855	0.0194
	10040			TAG52:0-FA18:0	DMS-MS	53892					0.54	0.87	0.75	0.42	0.67	0.68	0.82	1.58	1.61	1.38	0.78	1.24	1.25	1.52	1.19		0.0069	0.0079	0.4836	0.7166	0.2709	0.7521	0.0572	0.0096	0.0975	0.582	0.1237	0.7209	0.4051	0.8118	0.101	0.3343	0.4784	0.2313	0.0793	0.0584	0.3968	0.3795	0.1217
	10042			TAG52:0-FA20:0	DMS-MS	54059					0.7	1.17	1.03	0.63	0.96	0.92	1.14	1.06	1.68	1.48	0.91	1.38	1.32	1.64	1.06		0.0326	0.0252	0.6822	0.7905	0.9979	0.8738	0.0082	0.005	0.9476	0.7046	0.81	0.8597	0.6659	0.8118	0.1089	0.3465	0.121	0.1177	0.1744	0.1083	0.2046	0.2795	0.0684
	10049			TAG52:1-FA16:0	DMS-MS	54417					0.36	0.88	0.65	0.26	0.51	0.54	0.73	2.27	2.46	1.81	0.72	1.43	1.52	2.03	1.92		0.0061	0.0073	0.6028	0.7675	0.3809	0.7521	0.0052	0.005	0.1053	0.582	0.176	0.7209	0.3815	0.8118	0.4892	0.5307	0.3169	0.1899	0.0406	0.0339	0.3729	0.3705	0.0282
	10050			TAG52:1-FA16:1	DMS-MS	53379					0.46	0.76	0.8	0.45	0.67	0.8	0.8	2.72	1.65	1.72	0.97	1.44	1.73	1.73	2.28		0.0039	0.0054	0.33	0.68	0.5537	0.8022	0.0152	0.0059	0.1902	0.582	0.6134	0.8475	0.4764	0.8118	0.6248	0.5834	0.2848	0.1785	0.0277	0.0257	0.9672	0.5781	0.0383
	10052			TAG52:1-FA18:0	DMS-MS	53715					0.35	0.89	0.66	0.28	0.5	0.52	0.79	2.07	2.56	1.91	0.82	1.46	1.51	2.28	1.86		0.0047	0.0062	0.6277	0.778	0.3963	0.7556	0.0064	0.005	0.0897	0.582	0.1348	0.7209	0.4864	0.8118	0.3669	0.4731	0.2754	0.1755	0.031	0.0277	0.6458	0.481	0.0229
	10053			TAG52:1-FA18:1	DMS-MS	53558					0.36	0.89	0.67	0.27	0.5	0.52	0.74	2.04	2.47	1.84	0.74	1.38	1.44	2.04	1.93		0.0085	0.009	0.6373	0.7801	0.4675	0.7936	0.0051	0.005	0.101	0.582	0.147	0.7209	0.4415	0.8118	0.5562	0.5505	0.278	0.176	0.0325	0.0286	0.3964	0.3795	0.0544
	10055			TAG52:1-FA20:0	DMS-MS	53893					0.47	1.35	1.02	0.46	0.65	0.78	1	1.52	2.88	2.19	0.99	1.39	1.68	2.13	2.08		0.0422	0.0304	0.2533	0.68	0.3438	0.7521	0.0517	0.0092	0.3797	0.588	0.7364	0.8475	0.566	0.8118	0.7041	0.6002	0.0115	0.0315	0.0002	0.0012	0.9176	0.5667	0.1995
	10056			TAG52:1-FA20:1	DMS-MS	53559					0.42	0.89	0.74	0.35	0.62	0.68	0.82	1.52	2.1	1.75	0.83	1.46	1.61	1.93	1.3		0.0013	0.0027	0.7145	0.7968	0.3445	0.7521	0.0019	0.0042	0.0837	0.582	0.2733	0.7518	0.5511	0.8118	0.0226	0.1809	0.0304	0.0578	0.1185	0.08	0.5143	0.4398	0.0397
	10063			TAG52:2-FA14:0	DMS-MS	53716					0.34	1.05	0.91	0.34	0.66	0.71	0.65	1.58	3.05	2.64	1	1.91	2.07	1.88	2.66		0.0046	0.0061	0.8447	0.8163	0.6148	0.8117	0.0046	0.005	0.3943	0.5916	0.647	0.8475	0.2878	0.8118	0.8776	0.626	0.0367	0.0611	0.0004	0.0015			0.0413
	10066			TAG52:2-FA16:0	DMS-MS	53717					0.39	0.86	0.69	0.27	0.48	0.51	0.69	2.28	2.23	1.77	0.69	1.25	1.32	1.79	1.9		0.0173	0.016	0.587	0.7651	0.5123	0.7936	0.0075	0.005	0.0996	0.582	0.1568	0.7209	0.394	0.8118	0.6554	0.5891	0.4232	0.214	0.0856	0.0618	0.289	0.3417	0.0981
	10067			TAG52:2-FA16:1	DMS-MS	53560					0.25	0.89	0.94	0.33	0.54	0.56	0.7	2.83	3.49	3.71	1.29	2.15	2.22	2.76	4.32		0.0006	0.0017	0.5825	0.7646	0.8739	0.8584	0.0209	0.0065	0.1531	0.582	0.2032	0.7226	0.3545	0.8118	0.6799	0.5963	0.1119	0.1127	0.0011	0.0026	0.3312	0.3488	0.0021
	10069			TAG52:2-FA18:0	DMS-MS	53380					0.42	0.85	0.79	0.4	0.67	0.78	0.73	1.83	2	1.87	0.94	1.59	1.84	1.74	1.83		0.0024	0.004	0.4524	0.6972	0.6006	0.8117	0.008	0.005	0.1994	0.582	0.5609	0.8428	0.3084	0.8118	0.4821	0.5288	0.348	0.1948	0.0021	0.0038	0.9434	0.5717	0.0121
	10070			TAG52:2-FA18:1	DMS-MS	53894					0.37	0.86	0.68	0.25	0.49	0.46	0.66	2.35	2.33	1.83	0.68	1.32	1.25	1.79	1.97		0.0145	0.0138	0.5965	0.7675	0.5154	0.7936	0.006	0.005	0.1219	0.582	0.0901	0.7113	0.3412	0.8118	0.6854	0.5976	0.4038	0.2087	0.0694	0.0526	0.2688	0.3287	0.0606
	10071			TAG52:2-FA18:2	DMS-MS	53895					0.56	0.76	0.78	0.39	0.65	0.79	0.81	1.52	1.36	1.39	0.69	1.16	1.42	1.45	1.31		0.0418	0.0303	0.3616	0.68	0.5816	0.8098	0.0179	0.0063	0.1878	0.582	0.6468	0.8475	0.4961	0.8118	0.4163	0.4896	0.9212	0.3568	0.0627	0.0484	0.2046	0.2795	0.4105
	10073			TAG52:2-FA20:0	DMS-MS	54060					0.75	1.2	0.77	0.79	1.13	1.2	1.11	1.53	1.61	1.03	1.06	1.51	1.61	1.48	1.31		0.241	0.1144	0.5374	0.7353	0.3547	0.7521	0.4888	0.0442	0.3612	0.582	0.3667	0.759	0.8668	0.8169	0.9352	0.64	0.1691	0.1373	0.9337	0.3756	0.8223	0.5398	0.0404
	10074			TAG52:2-FA20:1	DMS-MS	53718					0.33	0.92	0.67	0.33	0.51	0.52	0.8	1.81	2.76	2.01	0.99	1.53	1.56	2.39	1.96		0.0007	0.002	0.662	0.7877	0.3147	0.7521	0.0037	0.005	0.0497	0.582	0.06	0.6158	0.5827	0.8118	0.2657	0.4397	0.0881	0.0985	0.0217	0.0211	0.8782	0.5562	0.0338
	10075			TAG52:2-FA20:2	DMS-MS	54418					0.47	1.19	0.82	0.59	0.81	0.54	1.08	1.44	2.56	1.76	1.27	1.75	1.16	2.33	1.75		0.0105	0.0106	0.593	0.7675	0.659	0.8272	0.1541	0.018	0.6861	0.6634	0.0591	0.6158	0.9044	0.8241	0.6047	0.5769	0.0379	0.0615	0.0797	0.0586	0.391	0.3781	0.0456
	10078			TAG52:3-FA14:0	DMS-MS	54061					0.46	0.62	1.05	0.44	0.73	0.9	0.81	1.45	1.35	2.29	0.96	1.59	1.96	1.76	1.96		0.0027	0.0044	0.1218	0.68	0.6928	0.8285	0.0066	0.005	0.3357	0.582	0.9466	0.8754	0.5002	0.8118	0.923	0.6393	0.3487	0.1949	0.0111	0.0121	0.8704	0.5534	0.0021
	10081			TAG52:3-FA16:0	DMS-MS	53381					0.65	0.59	0.79	0.37	0.63	0.71	0.77	1.63	0.92	1.22	0.57	0.98	1.09	1.18	1.32		0.1326	0.0719	0.1713	0.68	0.5616	0.8022	0.0153	0.0059	0.1442	0.582	0.3444	0.7518	0.4085	0.8118	0.8266	0.613	0.4814	0.232	0.3937	0.1991	0.0812	0.1707	0.9419
	10082			TAG52:3-FA16:1	DMS-MS	53896					0.28	0.83	1.07	0.35	0.61	0.62	0.71	2.91	2.97	3.84	1.25	2.2	2.25	2.56	4.59		0.001	0.0023	0.4255	0.6883	0.6457	0.8206	0.0449	0.0088	0.2861	0.582	0.3443	0.7518	0.3578	0.8118	0.4053	0.4839	0.3038	0.1845	0.0012	0.0028	0.5284	0.4433	0.0021
	10084			TAG52:3-FA18:0	DMS-MS	54246					0.4	0.77	0.92	0.46	0.74	0.91	0.73	1.8	1.94	2.32	1.17	1.86	2.3	1.83	2.5		0.0009	0.0022	0.3527	0.68	0.9379	0.8643	0.0058	0.005	0.3234	0.582	0.9211	0.8754	0.3011	0.8118	0.7537	0.6082	0.2516	0.1687	0.0005	0.0018	0.2093	0.2827	0.0139
	10085			TAG52:3-FA18:1	DMS-MS	54594					0.51	0.67	0.82	0.37	0.6	0.66	0.73	2.04	1.31	1.61	0.72	1.19	1.3	1.43	1.89		0.0314	0.0245	0.2749	0.68	0.7246	0.8384	0.0093	0.005	0.1404	0.582	0.2908	0.7518	0.3796	0.8118	0.8347	0.613	0.9699	0.3688	0.0724	0.0541	0.2727	0.3318	0.1915
	10086			TAG52:3-FA18:2	DMS-MS	54247					0.65	0.67	0.78	0.38	0.67	0.71	0.8	1.57	1.04	1.2	0.59	1.04	1.1	1.24	1.28		0.12	0.0663	0.248	0.68	0.5182	0.7936	0.0153	0.0059	0.2049	0.582	0.3458	0.7518	0.472	0.8118	0.7057	0.6002	0.6849	0.2954	0.3514	0.1842	0.1018	0.1888	0.6796
	10087			TAG52:3-FA18:3	DMS-MS	53897					0.53	0.93	0.78	0.45	0.67	0.82	0.83	1.56	1.75	1.47	0.84	1.25	1.53	1.55	1.45		0.0291	0.0234	0.6852	0.7905	0.6526	0.8206	0.0568	0.0096	0.2403	0.582	0.7598	0.8518	0.5715	0.8118	0.5762	0.5627	0.359	0.1954	0.024	0.0231	0.6315	0.48	0.2316
	10088			TAG52:3-FA20:0	DMS-MS	53561					0.74	0.72	0.76	0.46	0.63	0.77	0.72	1.82	0.97	1.03	0.62	0.85	1.04	0.97	1.29		0.1263	0.0691	0.1636	0.68	0.2477	0.7521	0.0003	0.0041	0.032	0.582	0.3459	0.7518	0.1702	0.8118	0.803	0.613	0.832	0.335	0.8367	0.3465	0.0089	0.0582	0.4395
	10089			TAG52:3-FA20:1	DMS-MS	53562					0.26	0.78	0.9	0.4	0.69	0.78	0.7	2.13	2.99	3.48	1.52	2.67	3	2.71	3.96		0.0005	0.0015	0.4397	0.6922	0.6855	0.8285	0.0714	0.011	0.5667	0.6586	0.942	0.8754	0.359	0.8118	0.4099	0.4862	0.116	0.1156	7.6279e-06	0.0002	0.3057	0.3488	0.0002
	10090			TAG52:3-FA20:2	DMS-MS	54248					0.34	1.03	0.81	0.44	0.54	0.68	0.85	1.92	3.06	2.4	1.3	1.59	2.01	2.53	2.5		0.0031	0.0048	0.8418	0.8163	0.973	0.8649	0.0279	0.0072	0.1246	0.582	0.5088	0.818	0.8166	0.8118	0.9662	0.649	0.0214	0.0459	0.0002	0.0012	0.0342	0.105	0.0326
	10091			TAG52:3-FA20:3	DMS-MS	54595					0.39	1.08	0.84	0.55	0.7	0.89	0.84	1.46	2.76	2.16	1.41	1.78	2.29	2.16	1.91		0.0002	0.0012	0.9672	0.8362	0.5697	0.8087	0.0685	0.0107	0.1743	0.582	0.7207	0.8475	0.42	0.8118	0.2818	0.4476	0.0395	0.0636	0.0147	0.0153	0.2402	0.3081	0.0097
	10092			TAG52:3-FA22:1	DMS-MS	53719					0.99	0.99	1.03	0.99	0.99	0.99	1.14	1	1	1.03	1	1	1	1.15	1		0.3409	0.1419	0.3409	0.68	0.4835	0.7936	0.3409	0.0328	0.3409	0.582	0.3409	0.7518	0.3943	0.8118	0.3409	0.4641			0.3632	0.1869
	10094			TAG52:4-FA14:0	DMS-MS	54596					0.56	0.86	1.08	0.48	0.85	0.87	0.77	1.61	1.52	1.92	0.85	1.51	1.54	1.36	2.27		0.041	0.0299	0.7775	0.8103	0.5179	0.7936	0.0157	0.0059	0.8491	0.6858	0.8906	0.874	0.4722	0.8118	0.0631	0.2903	0.1101	0.1118	0.0146	0.0152	0.5919	0.4652	0.0468
	10097			TAG52:4-FA16:0	DMS-MS	54249					0.84	0.76	0.82	0.44	0.75	0.93	0.86	1.27	0.9	0.97	0.53	0.89	1.1	1.02	1.01		0.6755	0.2317	0.3627	0.68	0.7665	0.8412	0.0568	0.0096	0.4505	0.6233	0.8843	0.873	0.6049	0.8118	0.8474	0.6167	0.4669	0.2268	0.8582	0.3514	0.0826	0.1707	0.6727
	10098			TAG52:4-FA16:1	DMS-MS	54062					0.44	0.57	1.14	0.43	0.73	0.86	0.81	2.55	1.3	2.62	0.99	1.69	1.96	1.86	3.47		0.0069	0.0078	0.1528	0.68	0.5476	0.8022	0.0374	0.0081	0.3865	0.59	0.9419	0.8754	0.4639	0.8118	0.1009	0.3343	0.8844	0.3472	0.0052	0.0074	0.8463	0.546	0.0174
	10100			TAG52:4-FA18:0	DMS-MS	53382					0.59	0.85	0.93	0.47	0.72	0.85	0.78	1.74	1.44	1.58	0.81	1.22	1.45	1.33	1.67		0.0451	0.0316	0.617	0.7742	0.7735	0.8412	0.0277	0.0072	0.322	0.582	0.8526	0.8675	0.4973	0.8118	0.6904	0.5976	0.2577	0.171	0.0097	0.0112	0.5986	0.467	0.2462
	10101			TAG52:4-FA18:1	DMS-MS	53898					0.43	0.62	1.08	0.43	0.73	0.85	0.77	2.21	1.43	2.48	0.98	1.67	1.96	1.78	3.01		0.0056	0.0069	0.2041	0.68	0.6274	0.82	0.0245	0.007	0.3696	0.582	0.9451	0.8754	0.4128	0.8118	0.1997	0.3902	0.7022	0.3012	0.0043	0.0065	0.8404	0.5445	0.0131
	10102			TAG52:4-FA18:2	DMS-MS	54597					0.74	0.73	0.88	0.44	0.74	0.91	0.87	1.48	0.99	1.19	0.6	0.99	1.22	1.18	1.3		0.3275	0.1419	0.3074	0.68	0.9756	0.8649	0.0318	0.0076	0.3925	0.5916	0.9504	0.8754	0.6584	0.8118	0.78	0.6126	0.553	0.2508	0.2051	0.1211	0.0989	0.1876	0.9579
	10103			TAG52:4-FA18:3	DMS-MS	54419					0.52	0.81	0.78	0.36	0.64	0.72	0.78	1.42	1.54	1.49	0.69	1.21	1.37	1.48	1.44		0.0301	0.0239	0.4575	0.6999	0.6499	0.8206	0.0085	0.005	0.1959	0.582	0.4532	0.8045	0.441	0.8118	0.5227	0.5416	0.6521	0.2865	0.0313	0.0277	0.2254	0.2952	0.243
	10104			TAG52:4-FA20:0	DMS-MS	53383					0.82	0.69	0.79	0.46	0.76	1.09	0.97	1.18	0.84	0.95	0.56	0.92	1.33	1.18	1.15		0.4261	0.1647	0.1802	0.68	0.4089	0.7556	0.0018	0.0042	0.3424	0.582	0.4323	0.7823	0.8665	0.8169	0.8347	0.613	0.4472	0.2221	0.9328	0.3756	0.0131	0.0666	0.8878
	10106			TAG52:4-FA20:2	DMS-MS	53899					0.65	1.12	1.28	0.65	0.98	0.97	0.95	1.72	1.73	1.98	1	1.51	1.51	1.47	2.06		0.0128	0.0124	0.5694	0.7575	0.0629	0.5155	0.0128	0.0057	0.9555	0.7046	0.7729	0.8518	0.7691	0.8118	0.0304	0.2072	0.0352	0.0603	0.0009	0.0024			0.0777
	10107			TAG52:4-FA20:3	DMS-MS	53900					0.4	1.07	0.98	0.32	0.57	0.65	0.72	1.86	2.64	2.43	0.8	1.42	1.6	1.78	2.35		0.0033	0.005	0.8567	0.8187	0.6235	0.8174	0.0006	0.0041	0.0934	0.582	0.2791	0.7518	0.3731	0.8118	0.8223	0.613	0.0406	0.064	0.0005	0.0016	0.3428	0.3488	0.0286
	10108			TAG52:4-FA20:4	DMS-MS	53563					0.66	1.03	0.78	0.46	0.67	0.91	0.93	1.31	1.57	1.19	0.7	1.02	1.39	1.42	1.04		0.1198	0.0663	0.9488	0.8342	0.5405	0.8022	0.0082	0.005	0.1994	0.582	0.8215	0.8627	0.6711	0.8118	0.2213	0.4043	0.301	0.1836	0.2466	0.1409	0.2607	0.3229	0.6645
	10109			TAG52:4-FA22:1	DMS-MS	54598					0.89	0.84	1.07	0.77	0.88	0.78	0.83	1.01	0.94	1.21	0.86	0.99	0.88	0.93	1.05		0.4471	0.1711	0.294	0.68	0.7544	0.8386	0.0941	0.0128	0.4809	0.6369	0.1437	0.7209	0.2719	0.8118	0.6998	0.6002	0.7497	0.3114	0.3906	0.198	0.36	0.3624	0.9502
	10110			TAG52:4-FA22:4	DMS-MS	53384					0.95	0.95	0.95	0.95	0.95	0.95	0.95	1	1	1	1	1	1	1	1		0.3409	0.1419	0.3409	0.68	0.3409	0.7521	0.3409	0.0328	0.3409	0.582	0.3409	0.7518	0.3409	0.8118	0.3409	0.4641
	10112			TAG52:5-FA14:0	DMS-MS	53901					0.51	1.04	0.99	0.48	0.89	1.09	0.72	1.71	2.03	1.93	0.94	1.74	2.12	1.4	2.43		0.0249	0.0209	0.7961	0.8103	0.6038	0.8117	0.045	0.0088	0.9198	0.7013	0.2705	0.7518	0.3916	0.8118	0.242	0.4206	0.0375	0.0615	0.0027	0.0044	0.8935	0.5618	0.0069
	10115			TAG52:5-FA16:0	DMS-MS	54250					0.54	0.84	0.8	0.41	0.68	0.82	0.83	1.42	1.55	1.47	0.75	1.26	1.51	1.53	1.5		0.0502	0.0341	0.5615	0.7572	0.7794	0.8412	0.0246	0.007	0.3535	0.582	0.7959	0.8585	0.553	0.8118	0.7715	0.6126	0.4934	0.2345	0.0349	0.0301	0.4421	0.4042	0.2192
	10116			TAG52:5-FA16:1	DMS-MS	54063					0.57	0.63	1.1	0.5	0.76	0.98	0.8	1.86	1.09	1.92	0.88	1.33	1.71	1.4	2.33		0.0289	0.0232	0.1703	0.68	0.4584	0.7936	0.0364	0.008	0.3587	0.582	0.6698	0.8475	0.4302	0.8118	0.1515	0.3779	0.8719	0.3446	0.0075	0.0094	0.7743	0.5267	0.1282
	10119			TAG52:5-FA18:1	DMS-MS	54420					0.49	0.8	1.14	0.48	0.75	0.86	0.84	1.96	1.64	2.33	0.99	1.53	1.77	1.72	2.61		0.0109	0.0109	0.4334	0.6883	0.2828	0.7521	0.0482	0.009	0.4051	0.599	0.9377	0.8754	0.5371	0.8118	0.2095	0.3934	0.4326	0.2172	0.0008	0.0022	0.8203	0.5398	0.0313
	10120			TAG52:5-FA18:2	DMS-MS	54251					0.59	0.7	1.02	0.47	0.8	1	0.87	1.49	1.18	1.73	0.79	1.35	1.68	1.47	1.91		0.0429	0.0306	0.2629	0.68	0.5302	0.8022	0.0364	0.008	0.5104	0.6462	0.6765	0.8475	0.6135	0.8118	0.2544	0.4327	0.9191	0.3567	0.0075	0.0094	0.5306	0.4443	0.1515
	10121			TAG52:5-FA18:3	DMS-MS	53720					0.57	0.77	0.91	0.45	0.74	0.92	0.86	1.55	1.35	1.6	0.79	1.29	1.62	1.5	1.68		0.0529	0.0352	0.3926	0.6804	0.8405	0.8506	0.0376	0.0081	0.4412	0.6193	0.9457	0.8754	0.6	0.8118	0.7847	0.6126	0.7918	0.325	0.0178	0.0179	0.5689	0.4585	0.1493
	10125			TAG52:5-FA20:3	DMS-MS	53902					0.55	0.83	1.25	0.43	0.72	1	0.73	1.66	1.49	2.27	0.78	1.31	1.8	1.33	2.19		0.0257	0.0214	0.499	0.7249	0.1332	0.6999	0.0121	0.0056	0.3366	0.582	0.5548	0.8401	0.3327	0.8118	0.15	0.377	0.339	0.1937	0.0005	0.0018	0.5337	0.4454	0.2175
	10126			TAG52:5-FA20:4	DMS-MS	53721					0.49	1.06	0.8	0.34	0.59	0.62	0.77	1.94	2.14	1.61	0.7	1.19	1.25	1.55	1.81		0.0132	0.0127	0.9417	0.8307	0.6744	0.8285	0.0011	0.0042	0.0945	0.582	0.1903	0.7226	0.4367	0.8118	0.9263	0.6393	0.1327	0.1238	0.0209	0.0205	0.5806	0.4627	0.1129
	10127			TAG52:5-FA20:5	DMS-MS	53722					0.67	1.07	0.95	0.49	0.81	0.89	0.88	1.58	1.61	1.43	0.74	1.22	1.33	1.32	1.22		0.0502	0.0341	0.8599	0.8187	0.8873	0.8601	0.0504	0.0092	0.427	0.6123	0.6916	0.8475	0.5445	0.8118	0.4334	0.5001	0.4235	0.214	0.015	0.0155	0.2426	0.3081	0.4232
	10129			TAG52:5-FA22:5	DMS-MS	53385					0.67	0.88	0.98	0.53	0.74	0.68	0.98	1.14	1.32	1.47	0.79	1.1	1.01	1.46	1.21		0.0845	0.0511	0.7555	0.8099	0.8202	0.8504	0.0109	0.0054	0.2709	0.582	0.176	0.7209	0.7832	0.8118	0.4781	0.5288	0.1954	0.1458	0.0579	0.0452	0.2778	0.3348	0.4487
	10131			TAG52:6-FA14:0	DMS-MS	54421					0.63	0.81	1.24	0.51	0.69	0.88	0.76	1.57	1.28	1.96	0.8	1.09	1.4	1.2	1.96		0.0268	0.0221	0.4187	0.6883	0.2087	0.7521	0.0091	0.005	0.1166	0.582	0.8315	0.8675	0.2712	0.8118	0.6476	0.5859	0.1449	0.1296	0.0033	0.0051	0.6856	0.498	0.3649
	10134			TAG52:6-FA16:0	DMS-MS	54599					0.61	0.96	0.81	0.41	0.71	0.83	0.72	1.42	1.56	1.32	0.67	1.16	1.36	1.18	1.42		0.0753	0.0468	0.8674	0.8187	0.6468	0.8206	0.0377	0.0081	0.3266	0.582	0.8116	0.8597	0.3496	0.8118	0.8474	0.6167	0.2801	0.1766	0.2023	0.1198	0.2377	0.3081	0.5741
	10135			TAG52:6-FA16:1	DMS-MS	53386					0.46	0.69	1.19	0.48	0.77	0.88	0.84	1.9	1.51	2.6	1.06	1.69	1.92	1.84	2.92		0.0059	0.0071	0.2666	0.68	0.2591	0.7521	0.0239	0.0069	0.4572	0.6287	0.9985	0.8875	0.5656	0.8118	0.1187	0.3519	0.4343	0.2177	0.0006	0.0018	0.4591	0.4112	0.0261
	10137			TAG52:6-FA18:1	DMS-MS	54422					0.72	1.08	0.99	0.53	0.74	0.85	0.85	1.23	1.51	1.37	0.74	1.04	1.18	1.18	1.36		0.1543	0.0813	0.9959	0.8417	0.6326	0.8206	0.013	0.0058	0.2565	0.582	0.6388	0.8475	0.5287	0.8118	0.9294	0.6393	0.3985	0.2074	0.0354	0.0303	0.2134	0.2866	0.4905
	10138			TAG52:6-FA18:2	DMS-MS	53387					0.56	0.86	0.97	0.43	0.8	0.93	0.88	1.52	1.54	1.75	0.77	1.43	1.67	1.57	1.93		0.0447	0.0314	0.5591	0.7562	0.5438	0.8022	0.0208	0.0065	0.6777	0.6625	0.8098	0.8597	0.6867	0.8118	0.406	0.4839	0.4841	0.232	0.0055	0.0077	0.5642	0.4573	0.0887
	10139			TAG52:6-FA18:3	DMS-MS	54064					0.49	0.78	1.07	0.51	0.77	1	0.83	1.76	1.6	2.19	1.03	1.58	2.05	1.7	2.48		0.0132	0.0127	0.4137	0.6883	0.4738	0.7936	0.056	0.0096	0.5108	0.6462	0.709	0.8475	0.5283	0.8118	0.2327	0.413	0.3872	0.2051	0.003	0.0048	0.5921	0.4652	0.023
	10143			TAG52:6-FA20:4	DMS-MS	54065					0.85	0.99	1.21	0.5	0.79	0.97	0.78	1.82	1.17	1.43	0.6	0.93	1.15	0.93	1.53		0.3793	0.1522	0.9576	0.8352	0.1398	0.6999	0.0393	0.0083	0.4959	0.6435	0.7029	0.8475	0.442	0.8118	0.2742	0.4441	0.5254	0.2429	0.0307	0.0275	0.1805	0.2648	0.7155
	10144			TAG52:6-FA20:5	DMS-MS	53723					0.49	0.94	1.05	0.4	0.68	0.75	0.72	1.88	1.91	2.14	0.83	1.39	1.54	1.48	2.17		0.0038	0.0053	0.7272	0.7984	0.7168	0.8384	0.0047	0.005	0.1441	0.582	0.3538	0.7581	0.2661	0.8118	0.7557	0.6089	0.1109	0.1121	0.0082	0.01	0.4511	0.4085	0.0288
	10147			TAG52:6-FA22:6	DMS-MS	54252					0.86	1.05	1.18	0.63	0.95	1.05	0.89	1.85	1.21	1.36	0.73	1.1	1.21	1.03	1.45		0.2607	0.1213	0.8236	0.8161	0.5096	0.7936	0.0532	0.0093	0.7936	0.678	0.658	0.8475	0.5484	0.8118	0.3739	0.4739	0.2581	0.171	0.1551	0.0993	0.4334	0.4013	0.4164
	10151			TAG52:7-FA16:0	DMS-MS	53564					0.7	0.97	0.8	0.52	0.7	0.88	0.88	2.11	1.4	1.14	0.75	1	1.26	1.26	1.5		0.0771	0.0478	0.7843	0.8103	0.3061	0.7521	0.0529	0.0093	0.1357	0.582	0.7211	0.8475	0.5784	0.8118	0.7138	0.6019	0.274	0.1755	0.1974	0.1181	0.5138	0.4398	0.6884
	10153			TAG52:7-FA18:1	DMS-MS	54423					0.99	1.3	0.99	0.68	1.03	0.77	1.45	1.64	1.31	1	0.68	1.05	0.78	1.47	1.18		0.9717	0.3029	0.4964	0.7249	0.7469	0.8384	0.4228	0.039	0.5674	0.6586	0.6737	0.8475	0.0756	0.8118	0.5356	0.5473	0.5153	0.24	0.7744	0.3337	0.4076	0.3867	0.5948
	10159			TAG52:7-FA20:5	DMS-MS	54066					0.94	0.83	1.24	0.53	0.89	1.11	0.86	1.68	0.88	1.33	0.57	0.95	1.18	0.92	1.46		0.8439	0.2756	0.4383	0.6922	0.1995	0.752	0.026	0.0071	0.6427	0.6625	0.21	0.7226	0.537	0.8118	0.0989	0.332	0.494	0.2345	0.1214	0.0817	0.0303	0.0985	0.7331
	10162			TAG52:7-FA22:6	DMS-MS	54600					0.88	1.1	1.34	0.82	1.12	1.04	1.13	1.54	1.24	1.52	0.92	1.26	1.17	1.28	1.6		0.3688	0.1489	0.5935	0.7675	0.0448	0.407	0.3512	0.0334	0.6609	0.6625	0.663	0.8475	0.3544	0.8118	0.1122	0.3465	0.2376	0.161	0.0102	0.0116	0.7251	0.512	0.3022
	10166			TAG52:8-FA16:1	DMS-MS	53388					0.92	0.82	0.93	0.82	0.85	0.82	0.82	1.3	0.9	1.01	0.9	0.93	0.9	0.9	1.17		0.504	0.1866	0.0976	0.68	0.6665	0.8282	0.0976	0.013	0.2018	0.582	0.0976	0.7113	0.0976	0.8118	0.7718	0.6126	0.3434	0.1937	0.8702	0.3554	0.3434	0.3488	0.6195
	10167			TAG52:8-FA18:2	DMS-MS	53724					0.78	0.86	0.68	0.43	0.64	0.77	0.9	0.95	1.09	0.87	0.55	0.82	0.99	1.15	0.81		0.4441	0.1704	0.6621	0.7877	0.3	0.7521	0.0054	0.005	0.2032	0.582	0.6431	0.8475	0.7962	0.8118	0.1996	0.3902	0.8797	0.346	0.8209	0.3431	0.0289	0.0967	0.658
	10182			TAG53:0-FA16:0	DMS-MS	54601					1.01	0.71	1.04	0.5	0.81	0.96	0.85	1.5	0.71	1.03	0.49	0.8	0.95	0.84	1.17		0.819	0.2697	0.2436	0.68	0.7309	0.8384	0.0268	0.0071	0.4934	0.6424	0.7001	0.8475	0.6103	0.8118	0.2339	0.413	0.1843	0.1438	0.8739	0.3565	0.0187	0.0762	0.3238
	10192			TAG53:1-FA16:0	DMS-MS	54602					0.7	1	0.84	0.46	0.69	0.77	0.91	1.49	1.43	1.19	0.65	0.99	1.11	1.29	1.05		0.0746	0.0465	0.8631	0.8187	0.4489	0.7928	0.0084	0.005	0.0803	0.582	0.2317	0.7489	0.6398	0.8118	0.1173	0.3506	0.2632	0.1722	0.2021	0.1198	0.1138	0.2032	0.8547
	10194			TAG53:1-FA17:0	DMS-MS	53725					0.74	0.95	0.68	0.83	0.89	1.04	0.89	1.39	1.28	0.92	1.13	1.2	1.41	1.21	1.52		0.1048	0.0602	0.8639	0.8187	0.0369	0.3782	0.5136	0.0461	0.7127	0.6705	0.5804	0.8475	0.6447	0.8118	0.4483	0.5099	0.2623	0.1719	0.3434	0.1813	0.5915	0.4652	0.1919
	10195			TAG53:1-FA18:0	DMS-MS	54424					1.25	1.34	1.73	1.24	1.63	1.11	1.22	1.49	1.07	1.39	0.99	1.31	0.89	0.97	0.59		0.814	0.2689	0.2751	0.68	0.1019	0.6317	0.2442	0.0259	0.2681	0.582	0.4565	0.8045	0.3403	0.8118	0.2699	0.4441	0.2797	0.1766	0.1149	0.0777	0.2658	0.3268	0.2557
	10196			TAG53:1-FA18:1	DMS-MS	54603					0.8	1.03	0.97	0.61	0.85	0.92	0.94	1.43	1.29	1.21	0.77	1.07	1.15	1.17	1.08		0.2722	0.125	0.9942	0.8417	0.7902	0.8436	0.0653	0.0105	0.5554	0.6586	0.854	0.8675	0.6514	0.8118	0.6489	0.5861	0.4062	0.2092	0.1633	0.1038	0.4053	0.3853	0.5342
	10206			TAG53:2-FA16:0	DMS-MS	54253					0.55	1.05	0.8	0.49	0.71	0.74	0.81	1.66	1.92	1.46	0.9	1.3	1.34	1.48	1.47		0.0114	0.0113	0.8063	0.8103	0.4733	0.7936	0.0413	0.0086	0.2034	0.582	0.3637	0.759	0.4356	0.8118	0.5137	0.5399	0.2504	0.1685	0.0418	0.0346	0.6629	0.4899	0.1146
	10208			TAG53:2-FA17:0	DMS-MS	54254					0.58	0.95	0.82	0.5	0.63	0.71	0.93	1.88	1.64	1.41	0.87	1.09	1.23	1.61	1.54		0.0219	0.019	0.6667	0.7905	0.5619	0.8022	0.0476	0.009	0.0617	0.582	0.2173	0.733	0.7644	0.8118	0.8277	0.613	0.3448	0.1938	0.0292	0.0265	0.6443	0.481	0.4066
	10209			TAG53:2-FA18:0	DMS-MS	53726					0.49	0.69	0.72	0.43	0.59	0.67	0.87	1.51	1.42	1.47	0.89	1.21	1.37	1.78	1.52		0.0068	0.0078	0.1926	0.68	0.264	0.7521	0.0284	0.0073	0.1311	0.582	0.1921	0.7226	0.67	0.8118	0.3149	0.4641	0.8291	0.3349	0.072	0.054	0.927	0.569	0.8658
	10210			TAG53:2-FA18:1	DMS-MS	54425					0.51	1.04	1.07	0.49	0.8	0.82	0.89	1.83	2.05	2.1	0.96	1.58	1.62	1.75	1.48		0.0183	0.0167	0.9949	0.8417	0.7396	0.8384	0.0096	0.0051	0.59	0.6609	0.735	0.8475	0.5294	0.8118	0.3914	0.4788	0.0529	0.0758	0.0192	0.0191	0.4665	0.4146	0.0277
	10211			TAG53:2-FA18:2	DMS-MS	53727					0.75	0.77	0.78	0.53	0.72	0.77	1.03	1.5	1.03	1.04	0.7	0.96	1.03	1.37	0.87		0.1401	0.0754	0.2827	0.68	0.2755	0.7521	0.0725	0.011	0.1113	0.582	0.3196	0.7518	0.7785	0.8118	0.0311	0.2072	0.9849	0.3715	0.7016	0.3094	0.3157	0.3488	0.7575
	10220			TAG53:3-FA16:0	DMS-MS	54255					0.61	0.91	0.78	0.45	0.64	0.84	0.89	1.31	1.5	1.29	0.75	1.06	1.39	1.46	1.26		0.0678	0.0433	0.6784	0.7905	0.5901	0.8098	0.0386	0.0082	0.1422	0.582	0.8607	0.8695	0.8224	0.8118	0.4983	0.5307	0.5161	0.24	0.0774	0.0572	0.3149	0.3488	0.6058
	10222			TAG53:3-FA17:0	DMS-MS	54067					0.55	0.78	0.78	0.49	0.76	1.01	0.91	1.36	1.4	1.42	0.89	1.38	1.83	1.64	1.55		0.0207	0.0182	0.3644	0.6804	0.4563	0.7936	0.0321	0.0076	0.3675	0.582	0.6365	0.8475	0.7781	0.8118	0.7199	0.603	0.4688	0.2272	0.0451	0.0364	0.8192	0.5398	0.0729
	10223			TAG53:3-FA18:0	DMS-MS	53728					1.01	1.8	1.19	0.94	0.95	1.84	1.1	0.5	1.79	1.18	0.93	0.95	1.83	1.09	0.83		0.8319	0.2729	0.5137	0.7271	0.6659	0.8282	0.9094	0.0768	0.5404	0.6573	0.8537	0.8675	0.3563	0.8118	0.87	0.6243	0.6247	0.2778	0.8005	0.3376	0.8015	0.5357	0.6837
	10224			TAG53:3-FA18:1	DMS-MS	53389					0.38	0.82	0.84	0.36	0.74	0.73	0.85	2.24	2.14	2.2	0.93	1.92	1.9	2.23	2.58		0.0128	0.0124	0.4044	0.6883	0.9453	0.8643	0.0094	0.005	0.5478	0.6586	0.5701	0.8475	0.4744	0.8118	0.6645	0.5924	0.2669	0.1735	0.0104	0.0117	0.5204	0.4399	0.0198
	10225			TAG53:3-FA18:2	DMS-MS	53390					0.62	0.84	0.8	0.54	0.78	0.87	0.94	1.5	1.36	1.29	0.88	1.27	1.42	1.52	1.42		0.0337	0.0256	0.4313	0.6883	0.4027	0.7556	0.0804	0.0118	0.3541	0.582	0.746	0.8505	0.7673	0.8118	0.7919	0.613	0.5516	0.2508	0.0816	0.0594	0.7218	0.5111	0.172
	10233			TAG53:4-FA16:0	DMS-MS	53391					0.55	1.12	0.72	0.43	0.64	0.94	0.97	1.15	2.02	1.3	0.77	1.16	1.71	1.76	1.24		0.0439	0.0311	0.3804	0.6804	0.4054	0.7556	0.0051	0.005	0.2143	0.582	0.6367	0.8475	0.9835	0.8414	0.3158	0.4641	0.0051	0.0181	0.2663	0.1498	0.2017	0.279	0.3829
	10235			TAG53:4-FA17:0	DMS-MS	54426					0.65	0.91	0.82	0.61	0.79	0.88	0.9	1.61	1.4	1.26	0.94	1.22	1.35	1.38	1.38		0.0799	0.0488	0.668	0.7905	0.6058	0.8117	0.1395	0.0168	0.4641	0.6294	0.8615	0.8695	0.791	0.8118	0.9736	0.6493	0.4616	0.2256	0.1007	0.0702	0.8924	0.5618	0.319
	10236			TAG53:4-FA18:0	DMS-MS	53565					0.79	1.01	1.35	0.47	0.82	1.29	2.07	4.59	1.28	1.7	0.59	1.03	1.62	2.6	2.53		0.7998	0.2651	0.5253	0.7293	0.4315	0.7776	0.5829	0.0517	0.9965	0.7192	0.6645	0.8475	0.2955	0.8118	0.3884	0.4788	0.3894	0.2056	0.5491	0.2574	0.7079	0.5052	0.8327
	10237			TAG53:4-FA18:1	DMS-MS	53392					0.71	0.99	1.18	0.93	1.42	1.77	1.18	2.07	1.4	1.67	1.31	2	2.5	1.67	2.56		0.473	0.1781	0.7626	0.8099	0.2819	0.7521	0.512	0.046	0.6271	0.6625	0.0257	0.383	0.6609	0.8118	0.0202	0.1663	0.8107	0.3302	0.0725	0.0541	0.1732	0.2617	0.2883
	10238			TAG53:4-FA18:2	DMS-MS	54256					0.5	0.76	0.89	0.48	0.82	0.98	0.97	1.71	1.51	1.76	0.96	1.62	1.95	1.92	1.92		0.0063	0.0075	0.298	0.68	0.8702	0.8564	0.0277	0.0072	0.4708	0.6318	0.784	0.8518	0.8727	0.817	0.7825	0.6126	0.6225	0.2772	0.0046	0.0067	0.934	0.5704	0.0443
	10239			TAG53:4-FA18:3	DMS-MS	53729					0.59	0.86	0.58	0.6	0.89	0.82	0.91	1.16	1.46	0.98	1.02	1.5	1.39	1.54	1.39		0.0009	0.0021	0.3926	0.6804	0.0013	0.0821	0.0367	0.008	0.5066	0.6462	0.4026	0.7734	0.5555	0.8118	0.2817	0.4476	0.1662	0.1373	0.9984	0.3892	0.913	0.5665	0.031
	10243			TAG53:4-FA20:4	DMS-MS	53903					0.99	0.92	1.04	0.92	0.92	0.92	1.4	1.18	0.93	1.05	0.93	0.93	0.93	1.41	1.09		0.8843	0.2841	0.1966	0.68	0.8167	0.8504	0.1966	0.0215	0.1966	0.582	0.1966	0.7226	0.2872	0.8118	0.7042	0.6002	0.3434	0.1937	0.7471	0.3244	0.3434	0.3488	0.3434
	10252			TAG53:5-FA18:1	DMS-MS	54427					1.3	1.14	0.81	0.96	1.09	0.58	2.17	2.17	0.88	0.62	0.74	0.84	0.45	1.66	1.22		0.8526	0.2765	0.9113	0.8228	0.9001	0.8604	0.7244	0.0628	0.5768	0.6586	0.9051	0.8754	0.0458	0.8118	0.0675	0.302	0.9664	0.3684	0.7768	0.3337	0.6425	0.4808	0.7084
	10253			TAG53:5-FA18:2	DMS-MS	54257					0.92	1.45	0.76	1.06	1.08	1.04	1.6	2.03	1.58	0.83	1.16	1.17	1.13	1.74	1.42		0.5297	0.1934	0.9814	0.8405	0.7739	0.8412	0.8274	0.0707	0.8383	0.6858	0.9437	0.8754	0.9403	0.8334	0.2555	0.4332	0.652	0.2865	0.6535	0.2944	0.4568	0.4098	0.7782
	10254			TAG53:5-FA18:3	DMS-MS	53730					0.5	0.99	0.72	0.39	0.69	0.87	0.87	2.68	1.99	1.44	0.79	1.38	1.74	1.74	1.94		0.1079	0.0613	0.6205	0.7744	0.6396	0.8206	0.1185	0.015	0.6221	0.6625	0.7664	0.8518	0.4727	0.8118	0.6531	0.588	0.0715	0.0877	0.1523	0.0979	0.6964	0.5005	0.1384
	10257			TAG53:5-FA20:4	DMS-MS	53731					0.77	0.88	0.77	0.58	0.95	0.84	0.97	1.59	1.14	1	0.75	1.23	1.09	1.25	1.33		0.2728	0.125	0.5318	0.7333	0.3838	0.7521	0.0333	0.0078	0.8793	0.6883	0.6642	0.8475	0.7587	0.8118	0.7994	0.613	0.8539	0.3407	0.9252	0.3732	0.2875	0.3417	0.1855
	10267			TAG53:6-FA18:1	DMS-MS	53904					1.16	0.74	0.63	1.54	0.82	0.64	0.37	1.3	0.64	0.54	1.33	0.71	0.55	0.32	1.15		0.5431	0.1974	0.7832	0.8103	0.4425	0.7899	0.1398	0.0168	0.7033	0.6678	0.7424	0.8505	0.1252	0.8118	0.6306	0.5839	0.4087	0.2098	0.2003	0.1194	0.3017	0.3488	0.3954
	10268			TAG53:6-FA18:2	DMS-MS	54428					0.7	0.68	0.76	0.76	0.76	0.7	0.75	1.82	0.97	1.08	1.09	1.08	1	1.08	1.41		0.1753	0.0897	0.2046	0.68	0.3794	0.7521	0.4586	0.0419	0.382	0.588	0.3131	0.7518	0.3574	0.8118	0.5577	0.5505	0.318	0.1899	0.5167	0.2451	0.6783	0.4969	0.6374
	10269			TAG53:6-FA18:3	DMS-MS	53566					0.45	1.73	1.01	0.63	1.79	1.48	1.34	2.64	3.86	2.25	1.4	3.99	3.29	2.98	5.08		0.2461	0.1162	0.3997	0.6834	0.9311	0.8643	0.6456	0.0566	0.3635	0.582	0.8851	0.873	0.7565	0.8118	0.0232	0.1832	0.0742	0.0899	0.394	0.1991	0.7552	0.5211	0.065
	10271			TAG53:6-FA20:4	DMS-MS	53567					0.85	0.94	1.11	0.63	0.97	0.86	1.03	1.66	1.1	1.3	0.74	1.14	1.01	1.2	1.43		0.4662	0.1763	0.8004	0.8103	0.5829	0.8098	0.0264	0.0071	0.9667	0.7046	0.6301	0.8475	0.9004	0.8241	0.1923	0.3902	0.7429	0.3098	0.2502	0.1425	0.1119	0.2019	0.4877
	10281			TAG53:7-FA18:3	DMS-MS	54258					1.72	1.39	0.94	0.62	0.37	1.57	1	1.31	0.81	0.55	0.36	0.22	0.91	0.58	1.04		0.6149	0.2156	0.6929	0.7938	0.8291	0.8504	0.3613	0.0342	0.1215	0.582	0.5766	0.8475	0.9524	0.8369	0.3743	0.4739	0.9853	0.3715	0.8308	0.345	0.2404	0.3081	0.0662
	10290			TAG54:0-FA16:0	DMS-MS	53732					0.6	0.9	0.98	0.48	0.85	0.92	0.85	1.59	1.51	1.63	0.81	1.43	1.54	1.41	1.69		0.0074	0.0082	0.5106	0.7271	0.9868	0.8687	0.0167	0.0061	0.4495	0.6233	0.8599	0.8695	0.4346	0.8118	0.8962	0.6312	0.2833	0.1779	0.0152	0.0156	0.4104	0.3886	0.0509
	10292			TAG54:0-FA18:0	DMS-MS	54068					0.63	1.21	1.18	0.66	1.03	1.11	1.11	1.39	1.93	1.88	1.06	1.63	1.76	1.77	1.43		0.0181	0.0166	0.3402	0.68	0.3406	0.7521	0.0677	0.0106	0.6536	0.6625	0.7084	0.8475	0.6915	0.8118	0.6584	0.5909	0.0115	0.0315	0.0076	0.0094	0.5527	0.4506	0.0055
	10301			TAG54:1-FA16:0	DMS-MS	54429					0.28	0.82	0.61	0.27	0.54	0.57	0.74	2.04	2.86	2.15	0.95	1.88	2	2.6	2.08		0.0011	0.0024	0.5974	0.7675	0.3126	0.7521	0.0111	0.0054	0.1561	0.582	0.2529	0.7518	0.5235	0.8118	0.2746	0.4441	0.0521	0.0757	0.0044	0.0065	0.912	0.5665	0.002
	10304			TAG54:1-FA18:0	DMS-MS	54069					0.42	0.79	0.89	0.39	0.76	0.82	0.81	1.92	1.91	2.14	0.94	1.83	1.98	1.94	2.12		0.0003	0.0014	0.3437	0.68	0.7286	0.8384	0.0233	0.0068	0.2912	0.582	0.5505	0.8396	0.3699	0.8118	0.7033	0.6002	0.2063	0.1482	0.0027	0.0045	0.8249	0.5404	0.0022
	10305			TAG54:1-FA18:1	DMS-MS	53568					0.37	0.85	0.83	0.41	0.68	0.69	0.74	1.75	2.3	2.22	1.1	1.82	1.85	1.99	2.06		0.0009	0.0022	0.5228	0.7293	0.7794	0.8412	0.0305	0.0074	0.2573	0.582	0.3009	0.7518	0.3998	0.8118	0.5468	0.5489	0.1608	0.1358	0.0005	0.0017	0.7769	0.527	0.0008
	10306			TAG54:1-FA20:0	DMS-MS	54430					0.21	0.89	0.59	0.21	0.43	0.51	0.67	1.91	4.24	2.8	0.98	2.05	2.41	3.19	2.68		5.1501e-05	0.0005	0.5976	0.7675	0.195	0.752	0.0093	0.005	0.0615	0.582	0.1393	0.7209	0.3176	0.8118	0.1444	0.375	0.0223	0.0473	0.0002	0.0012	0.9987	0.5874	0.1086
	10307			TAG54:1-FA20:1	DMS-MS	54431					0.36	0.8	0.87	0.38	0.6	0.65	0.78	1.98	2.22	2.41	1.06	1.67	1.81	2.18	2.09		0.0008	0.0021	0.4678	0.7108	0.8766	0.8584	0.0046	0.005	0.1146	0.582	0.2329	0.7489	0.5272	0.8118	0.4803	0.5288	0.1154	0.1155	0.0027	0.0045	0.735	0.5138	0.0038
	10327			TAG54:2-FA16:0	DMS-MS	53733					0.21	0.66	0.62	0.24	0.49	0.48	0.66	2.43	3.13	2.93	1.14	2.34	2.28	3.1	3.15		0.0004	0.0015	0.3481	0.68	0.416	0.76	0.0155	0.0059	0.1583	0.582	0.1417	0.7209	0.3913	0.8118	0.5471	0.5489	0.1452	0.1296	0.0033	0.0052	0.6824	0.4974	0.0009
	10330			TAG54:2-FA18:0	DMS-MS	54259					0.38	0.8	0.97	0.43	0.72	0.86	0.81	1.91	2.07	2.51	1.11	1.88	2.24	2.11	2.65		0.0009	0.0022	0.3952	0.6816	0.8576	0.8535	0.0101	0.0053	0.3476	0.582	0.9477	0.8754	0.4476	0.8118	0.7405	0.6046	0.2623	0.1719	0.0012	0.0028	0.4879	0.4265	0.0014
	10331			TAG54:2-FA18:1	DMS-MS	54070					0.32	0.82	0.93	0.38	0.64	0.72	0.81	2.2	2.55	2.87	1.17	2	2.22	2.51	3.19		0.0005	0.0017	0.4331	0.6883	0.9681	0.8649	0.0209	0.0065	0.224	0.582	0.4786	0.8123	0.4747	0.8118	0.8052	0.613	0.3027	0.1842	0.0015	0.0033	0.538	0.4474	0.0006
	10332			TAG54:2-FA18:2	DMS-MS	54432					0.45	0.83	0.81	0.45	0.74	0.84	0.86	1.68	1.82	1.79	0.99	1.63	1.84	1.9	1.73		0.0022	0.0037	0.4423	0.6932	0.609	0.8117	0.0442	0.0088	0.3242	0.582	0.7041	0.8475	0.6489	0.8118	0.466	0.5233	0.2722	0.1755	0.002	0.0037	0.938	0.5706	0.0035
	10334			TAG54:2-FA20:0	DMS-MS	53905					0.38	0.87	0.81	0.38	0.69	0.75	0.85	1.91	2.26	2.1	0.99	1.78	1.96	2.22	2.17		0.0017	0.0031	0.5182	0.7286	0.6339	0.8206	0.0208	0.0065	0.2498	0.582	0.5033	0.818	0.6691	0.8118	0.7766	0.6126	0.1605	0.1358	0.0035	0.0054	0.8929	0.5618	0.0051
	10335			TAG54:2-FA20:1	DMS-MS	53393					0.23	0.68	0.64	0.22	0.51	0.47	0.68	2.51	2.93	2.79	0.97	2.23	2.05	2.96	2.94		0.001	0.0023	0.3902	0.6804	0.4723	0.7936	0.016	0.0059	0.2334	0.582	0.1564	0.7209	0.4399	0.8118	0.6115	0.5769	0.1601	0.1358	0.0135	0.0142	0.7815	0.527	0.0006
	10336			TAG54:2-FA20:2	DMS-MS	53394					0.51	1.01	0.74	0.55	0.66	0.84	0.89	1.36	1.98	1.46	1.09	1.3	1.66	1.75	1.84		0.0042	0.0058	0.9654	0.8362	0.2755	0.7521	0.016	0.0059	0.104	0.582	0.7016	0.8475	0.667	0.8118	0.9596	0.647	0.0608	0.0791	0.0057	0.0078	0.4551	0.4096	0.1355
	10343			TAG54:3-FA16:0	DMS-MS	53569					0.29	0.6	0.71	0.28	0.53	0.62	0.68	2.11	2.02	2.42	0.96	1.81	2.11	2.32	2.62		0.0008	0.0021	0.2261	0.68	0.4763	0.7936	0.0061	0.005	0.0869	0.582	0.2802	0.7518	0.3222	0.8118	0.6917	0.5976	0.3107	0.1869	0.005	0.0071	0.9371	0.5706	0.005
	10344			TAG54:3-FA16:1	DMS-MS	54260					0.18	0.73	0.93	0.32	0.63	0.62	0.71	3	4	5.07	1.73	3.45	3.39	3.85	6.56		6.4685e-05	0.0005	0.3848	0.6804	0.741	0.8384	0.0305	0.0074	0.4619	0.6294	0.4583	0.8045	0.4339	0.8118	0.3471	0.466	0.0684	0.0856	8.0773e-05	0.0007	0.1407	0.2321	1.4386e-05
	10346			TAG54:3-FA18:0	DMS-MS	54604					0.51	0.86	0.99	0.51	0.83	1	0.94	1.73	1.67	1.92	1	1.61	1.94	1.82	2.01		0.0092	0.0095	0.5009	0.7249	0.6224	0.8174	0.0383	0.0082	0.6361	0.6625	0.8112	0.8597	0.7383	0.8118	0.7299	0.6038	0.4037	0.2087	0.0012	0.0028	0.8498	0.546	0.0174
	10347			TAG54:3-FA18:1	DMS-MS	53906					0.35	0.8	1.04	0.4	0.72	0.82	0.85	2.29	2.27	2.95	1.13	2.05	2.32	2.4	3.7		0.0008	0.0021	0.3786	0.6804	0.6933	0.8285	0.0233	0.0068	0.4208	0.6074	0.8663	0.8696	0.5248	0.8118	0.3887	0.4788	0.3908	0.2057	0.0012	0.0028	0.6077	0.4725	0.0008
	10348			TAG54:3-FA18:2	DMS-MS	54433					0.46	0.8	0.91	0.45	0.79	0.89	0.85	1.63	1.74	1.98	0.97	1.72	1.93	1.85	2.16		0.0037	0.0053	0.3907	0.6804	0.9551	0.8643	0.025	0.007	0.5248	0.6525	0.9641	0.8756	0.5631	0.8118	0.6947	0.5991	0.4831	0.232	0.0014	0.0031	0.9937	0.5855	0.0069
	10349			TAG54:3-FA18:3	DMS-MS	54605					0.64	1.21	1.1	0.7	1.01	1.16	1.06	1.28	1.87	1.7	1.09	1.57	1.81	1.64	1.69		0.0511	0.0346	0.4194	0.6883	0.2363	0.7521	0.2219	0.0238	0.7208	0.674	0.5328	0.8269	0.7081	0.8118	0.4464	0.5088	0.04	0.0637	9.8546e-05	0.0008	0.5883	0.4652	0.0371
	10351			TAG54:3-FA20:1	DMS-MS	54434					0.27	0.57	0.77	0.29	0.63	0.63	0.73	2.25	2.12	2.9	1.09	2.34	2.34	2.73	3.08		0.0003	0.0013	0.1618	0.68	0.5673	0.8083	0.0147	0.0059	0.2248	0.582	0.2342	0.7495	0.3966	0.8118	0.8349	0.613	0.3398	0.1937	0.0045	0.0067	0.7357	0.5138	0.0009
	10352			TAG54:3-FA20:2	DMS-MS	54261					0.26	0.82	0.78	0.3	0.53	0.64	0.76	2.12	3.16	3.02	1.17	2.06	2.48	2.93	3.53		0.0006	0.0018	0.6448	0.7827	0.825	0.8504	0.0206	0.0065	0.1549	0.582	0.4586	0.8045	0.4774	0.8118	0.8306	0.613	0.0447	0.0677	0.0006	0.0019	0.7056	0.5043	0.0002
	10353			TAG54:3-FA20:3	DMS-MS	53395					0.47	0.94	0.84	0.45	0.68	0.75	0.76	1.25	2.01	1.8	0.97	1.45	1.59	1.61	1.73		0.0077	0.0084	0.9295	0.8307	0.7004	0.8285	0.0196	0.0064	0.2519	0.582	0.5002	0.818	0.3803	0.8118	0.6867	0.5976	0.0406	0.064	0.0331	0.0289	0.9691	0.5781	0.0271
	10359			TAG54:4-FA16:0	DMS-MS	53734					0.36	0.61	0.84	0.33	0.59	0.7	0.78	2.09	1.69	2.32	0.93	1.63	1.94	2.18	2.69		0.0011	0.0024	0.2111	0.68	0.7702	0.8412	0.0019	0.0042	0.1017	0.582	0.3869	0.7692	0.4687	0.8118	0.7781	0.6126	0.3579	0.1954	0.0036	0.0055	0.9145	0.5665	0.0049
	10360			TAG54:4-FA16:1	DMS-MS	53570					0.26	0.57	1.05	0.39	0.71	0.84	0.75	2.34	2.18	4.04	1.49	2.72	3.21	2.89	5.03		5.2229e-05	0.0005	0.1326	0.68	0.5893	0.8098	0.0362	0.008	0.381	0.588	0.9566	0.8754	0.3872	0.8118	0.1537	0.3779	0.0927	0.1018	6.8156e-05	0.0006	0.2844	0.3411	2.4976e-05
	10362			TAG54:4-FA18:0	DMS-MS	53907					0.5	0.99	0.93	0.55	0.8	1.06	0.82	1.75	1.96	1.85	1.1	1.59	2.11	1.63	1.9		0.0137	0.013	0.7087	0.7943	0.7568	0.8395	0.0903	0.0126	0.6122	0.6625	0.5995	0.8475	0.5374	0.8118	0.9212	0.6393	0.3064	0.1854	0.0019	0.0037	0.5954	0.466	0.026
	10363			TAG54:4-FA18:1	DMS-MS	54435					0.51	0.67	1.06	0.48	0.83	1	0.88	1.68	1.32	2.11	0.94	1.64	1.98	1.73	2.58		0.005	0.0064	0.2087	0.68	0.5097	0.7936	0.0119	0.0055	0.5737	0.6586	0.52	0.8238	0.5621	0.8118	0.1562	0.3779	0.8669	0.3446	0.0012	0.0028	0.9573	0.5743	0.0118
	10364			TAG54:4-FA18:2	DMS-MS	54262					0.51	0.79	1.05	0.51	0.79	1.06	0.89	1.58	1.54	2.06	1	1.56	2.08	1.75	2.34		0.0054	0.0067	0.352	0.68	0.4571	0.7936	0.0293	0.0073	0.4615	0.6294	0.5076	0.818	0.6047	0.8118	0.3006	0.4641	0.6614	0.2897	0.0004	0.0015	0.9491	0.572	0.0092
	10365			TAG54:4-FA18:3	DMS-MS	54436					0.44	0.93	0.91	0.46	0.8	0.93	0.83	1.69	2.14	2.09	1.05	1.83	2.14	1.9	2.26		0.002	0.0034	0.6519	0.7848	0.9623	0.8643	0.0193	0.0064	0.5635	0.6586	0.9277	0.8754	0.5142	0.8118	0.7154	0.6019	0.1573	0.135	0.0009	0.0024	0.6971	0.5005	0.0032
	10367			TAG54:4-FA20:1	DMS-MS	54263					0.33	0.57	1.07	0.4	0.73	0.8	0.88	2.16	1.7	3.2	1.18	2.17	2.39	2.65	3.54		0.0003	0.0013	0.1251	0.68	0.6852	0.8285	0.0294	0.0073	0.3655	0.582	0.6616	0.8475	0.6321	0.8118	0.346	0.466	0.3257	0.1928	0.0012	0.0028	0.549	0.4503	0.0004
	10368			TAG54:4-FA20:2	DMS-MS	53908					0.36	0.64	0.97	0.43	0.65	0.81	0.8	2.2	1.77	2.69	1.19	1.81	2.24	2.21	3.39		0.0007	0.0019	0.219	0.68	0.8064	0.8463	0.0079	0.005	0.1801	0.582	0.7321	0.8475	0.4969	0.8118	0.2877	0.4543	0.2704	0.175	0.0006	0.0019	0.2592	0.3224	0.0013
	10369			TAG54:4-FA20:3	DMS-MS	53909					0.36	0.77	0.77	0.32	0.54	0.63	0.71	2.17	2.11	2.11	0.87	1.48	1.74	1.96	2.51		0.0051	0.0065	0.5062	0.7269	0.6988	0.8285	0.0064	0.005	0.1241	0.582	0.3566	0.759	0.4096	0.8118	0.9211	0.6393	0.2647	0.1727	0.0097	0.0112	0.6878	0.498	0.0169
	10370			TAG54:4-FA20:4	DMS-MS	54437					0.66	0.81	0.68	0.35	0.6	0.75	0.76	1.59	1.23	1.02	0.53	0.9	1.13	1.14	1.18		0.0744	0.0465	0.4312	0.6883	0.117	0.6693	0.015	0.0059	0.0379	0.582	0.3121	0.7518	0.302	0.8118	0.4028	0.4829	0.7635	0.3159	0.7192	0.3152	0.067	0.1562	0.6253
	10371			TAG54:4-FA22:1	DMS-MS	54438					0.69	1.11	1.47	0.81	0.79	1.24	1.66	1.21	1.61	2.13	1.17	1.14	1.8	2.4	1.87		0.1748	0.0896	0.6592	0.7877	0.2435	0.7521	0.7059	0.0614	0.5277	0.6525	0.3664	0.759	0.0627	0.8118	0.4976	0.5307	0.1498	0.1312	0.051	0.0404	0.2208	0.2923	0.4856
	10372			TAG54:4-FA22:4	DMS-MS	53571					0.69	1.56	0.83	0.64	0.67	0.64	0.92	1.1	2.25	1.19	0.92	0.97	0.92	1.32	1.25		0.1824	0.0919	0.3095	0.68	0.6113	0.8117	0.0867	0.0123	0.1406	0.582	0.0867	0.7113	0.7532	0.8118	0.7954	0.613	0.101	0.1079	0.4762	0.2329	0.3434	0.3488	0.7911
	10377			TAG54:5-FA16:0	DMS-MS	54439					0.6	0.74	0.78	0.39	0.62	0.78	0.81	1.57	1.23	1.3	0.64	1.03	1.3	1.34	1.49		0.078	0.048	0.3795	0.6804	0.5618	0.8022	0.0066	0.005	0.1295	0.582	0.635	0.8475	0.5104	0.8118	0.9711	0.6491	0.8802	0.346	0.2142	0.1253	0.0972	0.1857	0.5765
	10378			TAG54:5-FA16:1	DMS-MS	53735					0.31	0.65	1.09	0.45	0.66	0.86	0.82	2.43	2.12	3.55	1.45	2.14	2.77	2.66	4.61		0.0003	0.0013	0.2253	0.68	0.5049	0.7936	0.0352	0.0079	0.2175	0.582	0.9972	0.8875	0.5048	0.8118	0.1627	0.3877	0.0902	0.0997	0.0002	0.001	0.153	0.2457	0.001
	10380			TAG54:5-FA18:0	DMS-MS	54440					0.42	1	0.82	0.43	0.76	0.89	0.86	1.57	2.35	1.94	1.02	1.8	2.11	2.04	2.05		0.0209	0.0184	0.8691	0.8187	0.8807	0.8584	0.0422	0.0087	0.7892	0.678	0.8981	0.8754	0.6939	0.8118	0.8806	0.6265	0.1766	0.1402	0.0045	0.0066	0.5637	0.4573	0.0186
	10381			TAG54:5-FA18:1	DMS-MS	53736					0.54	0.82	0.94	0.5	0.79	1.01	0.91	1.49	1.53	1.75	0.92	1.47	1.87	1.68	1.99		0.0277	0.0225	0.4528	0.6972	0.6835	0.8285	0.0601	0.01	0.6229	0.6625	0.6441	0.8475	0.7121	0.8118	0.4132	0.4882	0.7055	0.3013	0.0021	0.0039	0.7707	0.5266	0.0385
	10382			TAG54:5-FA18:2	DMS-MS	53910					0.58	0.85	0.89	0.53	0.83	1.06	0.93	1.38	1.46	1.53	0.91	1.43	1.83	1.6	1.77		0.0553	0.0367	0.4772	0.7133	0.8569	0.8535	0.0927	0.0128	0.7712	0.678	0.5917	0.8475	0.765	0.8118	0.522	0.5416	0.7999	0.3271	0.01	0.0114	0.7751	0.5267	0.0623
	10383			TAG54:5-FA18:3	DMS-MS	54441					0.45	0.81	1.02	0.45	0.81	0.9	0.89	1.77	1.8	2.26	1.01	1.8	2.02	1.98	2.65		0.0077	0.0084	0.4705	0.7108	0.5019	0.7936	0.0223	0.0067	0.7082	0.6704	0.8618	0.8695	0.7194	0.8118	0.2634	0.4391	0.3072	0.1855	0.0008	0.0023	0.7003	0.5013	0.0081
	10386			TAG54:5-FA20:2	DMS-MS	53396					0.46	0.61	1.17	0.51	0.81	1.1	0.93	1.75	1.31	2.51	1.1	1.75	2.36	2	3.06		0.0016	0.003	0.0719	0.6539	0.301	0.7521	0.0301	0.0074	0.4651	0.6294	0.2583	0.7518	0.8382	0.8118	0.0805	0.325	0.256	0.1706	0.0003	0.0014	0.5246	0.4409	0.0043
	10387			TAG54:5-FA20:3	DMS-MS	53737					0.52	0.68	0.94	0.43	0.68	0.83	0.78	1.91	1.3	1.8	0.84	1.31	1.6	1.49	2.18		0.0107	0.0108	0.2458	0.68	0.9992	0.8738	0.0097	0.0051	0.1727	0.582	0.715	0.8475	0.4008	0.8118	0.3912	0.4788	0.7333	0.3078	0.0145	0.0152	0.5103	0.4381	0.0482
	10388			TAG54:5-FA20:4	DMS-MS	54264					0.71	0.84	0.74	0.33	0.59	0.72	0.78	1.68	1.19	1.05	0.47	0.84	1.01	1.1	1.25		0.3604	0.1472	0.6085	0.7694	0.5499	0.8022	0.0036	0.005	0.1289	0.582	0.4764	0.8123	0.4831	0.8118	0.9537	0.6453	0.9974	0.3748	0.6774	0.301	0.0104	0.0635	0.3571
	10389			TAG54:5-FA20:5	DMS-MS	54265					0.82	0.78	0.92	0.46	0.75	0.77	0.81	1.49	0.95	1.12	0.56	0.92	0.93	0.98	1.08		0.5803	0.2066	0.341	0.68	0.8603	0.8535	0.0113	0.0054	0.3537	0.582	0.4036	0.7734	0.4722	0.8118	0.8206	0.613	0.4662	0.2268	0.7907	0.3366	0.0197	0.0773	0.5351
	10390			TAG54:5-FA22:1	DMS-MS	54442					0.83	0.91	1.11	0.66	0.87	1.1	1.08	1.33	1.08	1.33	0.79	1.04	1.32	1.29	1.43		0.5306	0.1934	0.7736	0.8103	0.2766	0.7521	0.1526	0.0179	0.8644	0.6863	0.2849	0.7518	0.7184	0.8118	0.1489	0.3759	0.8297	0.3349	0.0654	0.0502	0.3635	0.3636	0.5546
	10391			TAG54:5-FA22:4	DMS-MS	54071					0.51	1.05	1.03	0.38	0.6	1.01	0.83	1.55	2.03	2.01	0.73	1.16	1.95	1.61	2.06		0.0495	0.0341	0.7759	0.8103	0.371	0.7521	0.0062	0.005	0.2	0.582	0.7849	0.8518	0.6772	0.8118	0.7321	0.6038	0.076	0.0918	0.0009	0.0024	0.1855	0.2678	0.5228
	10392			TAG54:5-FA22:5	DMS-MS	54606					0.61	1.17	0.87	0.44	0.64	0.86	0.85	1.54	1.93	1.43	0.73	1.05	1.42	1.4	1.45		0.0459	0.032	0.8109	0.8103	0.8163	0.8504	0.0472	0.009	0.1128	0.582	0.7638	0.8518	0.5964	0.8118	0.8075	0.613	0.1648	0.1372	0.0391	0.033	0.2775	0.3348	0.7936
	10397			TAG54:6-FA16:0	DMS-MS	53572					0.87	0.72	0.88	0.41	0.72	0.86	0.81	1.59	0.83	1.01	0.47	0.82	0.99	0.93	1.13		0.6655	0.2286	0.2682	0.68	0.7636	0.8412	0.0089	0.005	0.2247	0.582	0.78	0.8518	0.4642	0.8118	0.8015	0.613	0.3522	0.1954	0.9194	0.3713	0.0151	0.0695	0.3395
	10398			TAG54:6-FA16:1	DMS-MS	53738					0.52	0.81	1.16	0.43	0.68	0.82	0.79	2.28	1.57	2.25	0.83	1.32	1.59	1.53	2.74		0.0212	0.0184	0.5203	0.7293	0.3838	0.7521	0.0101	0.0053	0.2756	0.582	0.844	0.8675	0.5204	0.8118	0.143	0.3747	0.4004	0.208	0.0042	0.0063	0.5187	0.4399	0.0404
	10401			TAG54:6-FA18:1	DMS-MS	54072					0.52	0.86	0.97	0.42	0.79	1	0.91	1.55	1.67	1.89	0.81	1.53	1.94	1.77	2.13		0.0281	0.0228	0.547	0.7418	0.525	0.7989	0.033	0.0078	0.6606	0.6625	0.5391	0.8275	0.771	0.8118	0.3714	0.4739	0.4828	0.232	0.0015	0.0032	0.5531	0.4506	0.0396
	10402			TAG54:6-FA18:2	DMS-MS	54073					0.48	1.07	0.79	0.45	0.75	0.98	0.9	1.31	2.26	1.65	0.94	1.58	2.06	1.9	1.75		0.0614	0.04	0.9624	0.8362	0.9005	0.8604	0.0976	0.013	0.8297	0.6856	0.6795	0.8475	0.8559	0.8159	0.8849	0.6272	0.2952	0.1829	0.0064	0.0084	0.9714	0.5781	0.0488
	10403			TAG54:6-FA18:3	DMS-MS	53739					0.5	0.87	0.98	0.47	0.82	1.02	0.88	1.47	1.74	1.96	0.94	1.65	2.05	1.75	2.2		0.0274	0.0223	0.5848	0.7651	0.4591	0.7936	0.0573	0.0096	0.8573	0.6858	0.5206	0.8238	0.7252	0.8118	0.3263	0.4641	0.43	0.2162	0.0014	0.0032	0.9425	0.5717	0.0228
	10407			TAG54:6-FA20:3	DMS-MS	54074					0.57	0.59	1.15	0.5	0.87	0.96	0.84	1.85	1.05	2.04	0.88	1.53	1.69	1.49	2.56		0.0042	0.0058	0.0894	0.68	0.2579	0.7521	0.0077	0.005	0.5809	0.6586	0.8709	0.8696	0.4451	0.8118	0.0971	0.332	0.837	0.3353	0.0003	0.0014	0.5835	0.4642	0.0283
	10408			TAG54:6-FA20:4	DMS-MS	53911					1.03	0.67	0.88	0.45	0.71	0.88	0.82	1.5	0.65	0.85	0.43	0.69	0.86	0.79	1		0.7817	0.2604	0.2125	0.68	0.8828	0.8585	0.0267	0.0071	0.213	0.582	0.8839	0.873	0.5106	0.8118	0.59	0.5702	0.1606	0.1358	0.6183	0.2825	0.0199	0.0773	0.1113
	10409			TAG54:6-FA20:5	DMS-MS	54607					0.89	0.7	0.93	0.36	0.67	0.74	0.81	1.73	0.78	1.05	0.41	0.75	0.83	0.91	1.16		0.9989	0.3088	0.2693	0.68	0.8679	0.8553	0.0091	0.005	0.1872	0.582	0.4029	0.7734	0.5435	0.8118	0.6062	0.5769	0.2345	0.16	0.8462	0.3491	0.0139	0.0675	0.0468
	10412			TAG54:6-FA22:5	DMS-MS	53397					0.41	1.01	1.08	0.38	0.73	0.86	0.77	2.22	2.47	2.63	0.91	1.78	2.11	1.88	2.99		0.0035	0.0051	0.8376	0.8163	0.5594	0.8022	0.0108	0.0053	0.4512	0.6233	0.9112	0.8754	0.468	0.8118	0.3143	0.4641	0.1189	0.1169	0.0029	0.0047	0.9769	0.5802	0.0071
	10413			TAG54:6-FA22:6	DMS-MS	54608					0.73	0.83	1.05	0.47	0.83	1.01	0.84	1.86	1.14	1.44	0.64	1.13	1.38	1.15	1.47		0.2248	0.1087	0.5696	0.7575	0.5864	0.8098	0.081	0.0118	0.7372	0.6779	0.6461	0.8475	0.5578	0.8118	0.6067	0.5769	0.7205	0.3041	0.0868	0.0621	0.2715	0.3312	0.2755
	10418			TAG54:7-FA16:1	DMS-MS	54266					0.82	0.67	1.33	0.44	0.85	1.03	0.88	2.22	0.83	1.62	0.54	1.03	1.26	1.08	1.95		0.3976	0.1567	0.231	0.68	0.3098	0.7521	0.0173	0.0062	0.6955	0.6646	0.4315	0.7823	0.6234	0.8118	0.0715	0.3041	0.4593	0.2252	0.0978	0.0686	0.0532	0.139	0.5675
	10420			TAG54:7-FA18:1	DMS-MS	53573					0.77	0.94	1.02	0.24	0.69	0.88	0.94	1.99	1.23	1.32	0.32	0.89	1.14	1.21	1.66		0.4921	0.1829	0.8703	0.8187	0.8413	0.8506	0.0939	0.0128	0.7115	0.6705	0.7326	0.8475	0.6986	0.8118	0.2907	0.4566	0.6617	0.2897	0.8143	0.3412	0.1628	0.257	0.6185
	10421			TAG54:7-FA18:2	DMS-MS	54075					0.53	0.98	0.78	0.44	0.73	0.91	0.89	1.28	1.85	1.47	0.83	1.39	1.73	1.68	1.67		0.1022	0.0592	0.8486	0.8163	0.972	0.8649	0.0809	0.0118	0.723	0.6751	0.8449	0.8675	0.9056	0.8241	0.7956	0.613	0.4198	0.2135	0.0197	0.0196	0.5727	0.4589	0.1045
	10422			TAG54:7-FA18:3	DMS-MS	53398					0.44	1.02	0.78	0.42	0.73	0.92	0.89	1.33	2.33	1.78	0.96	1.68	2.11	2.04	1.96		0.0326	0.0252	0.9224	0.8266	0.9761	0.8649	0.0839	0.0121	0.7828	0.678	0.8078	0.8597	0.843	0.8118	0.8525	0.6171	0.2054	0.1482	0.0064	0.0084	0.9375	0.5706	0.0242
	10426			TAG54:7-FA20:4	DMS-MS	53574					1.15	0.69	1.12	0.54	0.81	1.09	0.93	1.58	0.6	0.98	0.47	0.71	0.95	0.81	1.28		0.5629	0.2023	0.194	0.68	0.2026	0.752	0.0288	0.0073	0.3937	0.5916	0.4131	0.7755	0.7198	0.8118	0.0268	0.203	0.1186	0.1169	0.6287	0.2859	0.0141	0.0675	0.1682
	10427			TAG54:7-FA20:5	DMS-MS	53399					1.19	0.65	1.08	0.49	0.87	1	0.94	1.56	0.55	0.91	0.41	0.73	0.85	0.79	1.06		0.2337	0.1115	0.1709	0.68	0.6521	0.8206	0.0347	0.0079	0.6997	0.6666	0.5088	0.818	0.9877	0.8414	0.1374	0.3705	0.0523	0.0757	0.5718	0.2646	0.0111	0.0635	0.1085
	10429			TAG54:7-FA22:5	DMS-MS	54443					0.68	1	1.39	0.61	1.01	1.13	0.96	1.98	1.47	2.05	0.89	1.5	1.67	1.41	2.32		0.0946	0.0558	0.9994	0.8419	0.0331	0.3595	0.1038	0.0136	0.7427	0.678	0.2193	0.7334	0.8002	0.8118	0.0586	0.2792	0.204	0.1482	0.0003	0.0015	0.7396	0.5155	0.0515
	10430			TAG54:7-FA22:6	DMS-MS	54609					0.47	0.83	1.37	0.45	0.83	1.13	0.85	2.19	1.76	2.92	0.95	1.77	2.41	1.81	3.31		0.0062	0.0073	0.4844	0.7166	0.1757	0.7502	0.0064	0.005	0.634	0.6625	0.2908	0.7518	0.5287	0.8118	0.1051	0.3396	0.143	0.1292	0.0009	0.0024	0.5094	0.4381	0.0138
	10437			TAG54:8-FA18:2	DMS-MS	53400					0.77	0.84	1.12	0.44	0.84	1.07	0.91	1.54	1.08	1.45	0.57	1.09	1.39	1.17	1.6		0.4896	0.1823	0.6209	0.7744	0.2883	0.7521	0.04	0.0084	0.8512	0.6858	0.4073	0.7734	0.9132	0.8268	0.209	0.3934	0.9759	0.3702	0.0415	0.0344	0.0817	0.1707	0.5721
	10438			TAG54:8-FA18:3	DMS-MS	53740					0.46	1.01	0.84	0.4	0.74	0.87	0.85	1.18	2.18	1.8	0.86	1.6	1.88	1.84	1.82		0.0263	0.0218	0.963	0.8362	0.865	0.8547	0.0397	0.0084	0.6682	0.6625	0.9914	0.8875	0.6463	0.8118	0.8551	0.6171	0.1488	0.131	0.0071	0.0091	0.9427	0.5717	0.0601
	10441			TAG54:8-FA20:4	DMS-MS	53741					2.22	0.88	1.47	0.93	1.28	1.37	1.03	1.37	0.4	0.66	0.42	0.58	0.62	0.46	0.77		0.0025	0.0041	0.753	0.8099	0.0275	0.3271	0.795	0.0681	0.0874	0.582	0.037	0.4841	0.8314	0.8118	0.0077	0.106	0.01	0.0296	0.0982	0.0688	0.0036	0.0437	0.0227
	10442			TAG54:8-FA20:5	DMS-MS	54444					1.3	0.62	1.29	0.55	0.89	1.14	0.9	1.61	0.48	0.99	0.42	0.69	0.88	0.69	1.31		0.1423	0.0759	0.1057	0.68	0.2621	0.7521	0.045	0.0088	0.7652	0.678	0.2408	0.7518	0.7883	0.8118	0.0057	0.0911	0.0174	0.0406	0.9507	0.3787	0.0068	0.0528	0.0704
	10445			TAG54:8-FA22:6	DMS-MS	54076					0.72	0.74	1.91	0.52	1.2	1.51	0.94	2.31	1.03	2.66	0.72	1.67	2.1	1.31	3.24		0.0943	0.0557	0.2797	0.68	0.0044	0.1411	0.0198	0.0064	0.3035	0.582	0.0179	0.3344	0.7108	0.8118	0.0063	0.0945	0.728	0.3064	0.0004	0.0016	0.5926	0.4652	0.0198
	10468			TAG55:1-FA16:0	DMS-MS	54267					1.07	0.48	1.24	0.58	1.08	1.43	0.99	1.52	0.44	1.16	0.54	1	1.33	0.92	1.42		0.7632	0.2552	0.0113	0.4543	0.3312	0.7521	0.1239	0.0155	0.7498	0.678	0.0055	0.171	0.997	0.8414	0.0055	0.0911	0.0083	0.0253	0.4824	0.2338	0.1008	0.1888	0.9499
	10472			TAG55:1-FA18:1	DMS-MS	54610					1.24	0.65	1.48	0.58	1.08	1.29	1.08	1.71	0.52	1.19	0.47	0.87	1.04	0.87	1.39		0.1177	0.0655	0.0916	0.68	0.0395	0.3938	0.0289	0.0073	0.6302	0.6625	0.0427	0.5051	0.7581	0.8118	0.0088	0.1069	0.0143	0.0367	0.3285	0.1783	0.0041	0.0438	0.3753
	10486			TAG55:2-FA18:1	DMS-MS	54268					1.11	1.02	1.71	1.01	1.26	0.98	1.11	1.47	0.92	1.54	0.91	1.14	0.89	1	0.81		0.876	0.2818	1	0.8419	0.084	0.5796	0.6633	0.0581	0.6246	0.6625	0.7945	0.8585	0.7446	0.8118	0.7179	0.603	0.8978	0.3512	0.089	0.0633	0.6171	0.4749	0.5776
	10487			TAG55:2-FA18:2	DMS-MS	53742					1.53	0.76	1.34	0.64	1.06	1.4	1.11	1.49	0.5	0.87	0.42	0.69	0.91	0.72	1.07		0.0161	0.0151	0.2754	0.68	0.0864	0.585	0.0773	0.0115	0.6693	0.6625	0.0105	0.2576	0.4861	0.8118	0.0091	0.1069	0.0211	0.0458	0.5041	0.2416	0.0026	0.0389	0.0726
	10499			TAG55:3-FA18:1	DMS-MS	54077					0.56	1.07	1.02	0.51	0.85	1.06	1.05	1.61	1.91	1.82	0.91	1.52	1.9	1.88	2.03		0.008	0.0086	0.8836	0.8228	0.7019	0.8289	0.0025	0.0042	0.6407	0.6625	0.524	0.8242	0.7276	0.8118	0.2333	0.413	0.1917	0.1448	0.0064	0.0084	0.7483	0.5193	0.0086
	10500			TAG55:3-FA18:2	DMS-MS	53575					0.89	0.78	0.9	0.51	0.76	1	1	1.32	0.87	1.01	0.57	0.85	1.12	1.12	1		0.6828	0.2337	0.3014	0.68	0.8175	0.8504	0.0639	0.0104	0.2632	0.582	0.6267	0.8475	0.9929	0.8414	0.7696	0.6126	0.392	0.206	0.8262	0.3444	0.0857	0.1727	0.3675
	10512			TAG55:4-FA18:1	DMS-MS	54611					0.6	0.91	0.9	0.6	0.98	1.19	1.03	1.24	1.51	1.49	1	1.63	1.98	1.72	1.9		0.0273	0.0223	0.6425	0.7827	0.9492	0.8643	0.0923	0.0128	0.8702	0.6865	0.2073	0.7226	0.816	0.8118	0.2324	0.413	0.3802	0.2021	0.012	0.0129	0.9943	0.5855	0.0403
	10513			TAG55:4-FA18:2	DMS-MS	54078					0.54	1.02	1.02	0.61	0.95	1.15	1.12	1.51	1.88	1.88	1.13	1.76	2.12	2.06	1.79		0.0071	0.008	0.8057	0.8103	0.5503	0.8022	0.1178	0.0149	0.9795	0.7095	0.3076	0.7518	0.6892	0.8118	0.7788	0.6126	0.19	0.1448	0.0009	0.0024	0.5728	0.4589	0.0133
	10527			TAG55:5-FA18:1	DMS-MS	53912					0.57	0.77	0.86	0.52	0.75	0.8	0.83	1.85	1.34	1.5	0.91	1.31	1.39	1.45	1.65		0.0246	0.0208	0.353	0.68	0.7938	0.8441	0.0081	0.005	0.2928	0.582	0.5272	0.8258	0.4325	0.8118	0.8868	0.6277	0.4947	0.2345	0.0206	0.0203	0.9323	0.5704	0.133
	10528			TAG55:5-FA18:2	DMS-MS	53913					0.62	1.14	0.98	0.56	0.87	1.24	1.1	1.41	1.83	1.57	0.91	1.4	1.99	1.77	1.54		0.0793	0.0485	0.8069	0.8103	0.5486	0.8022	0.1085	0.014	0.9388	0.7046	0.4835	0.8154	0.6598	0.8118	0.638	0.5839	0.1745	0.1397	0.006	0.0081	0.7755	0.5267	0.0467
	10534			TAG55:5-FA20:4	DMS-MS	53914					1.24	0.87	0.95	0.93	0.77	0.85	0.95	1.13	0.7	0.76	0.75	0.62	0.69	0.76	0.87		0.2624	0.1218	0.3976	0.6816	0.7323	0.8384	0.7415	0.0642	0.058	0.582	0.3742	0.7623	0.7197	0.8118	0.7286	0.6038	0.0858	0.097	0.2247	0.1304	0.2213	0.2923	0.013
	10543			TAG55:6-FA18:1	DMS-MS	53915					0.61	1.31	0.88	0.55	0.67	1.37	1.6	1.29	2.15	1.45	0.91	1.1	2.27	2.64	2.34		0.4511	0.1718	0.7949	0.8103	0.6068	0.8117	0.4922	0.0444	0.6716	0.6625	0.1057	0.7113	0.1238	0.8118	0.0746	0.3101	0.4136	0.2114	0.1422	0.0926	0.8353	0.5434	0.7531
	10548			TAG55:6-FA20:3	DMS-MS	54445					1.77	0.86	1.1	1.6	0.99	1.82	1.51	2.47	0.49	0.62	0.9	0.56	1.02	0.85	1.75		0.3308	0.1419	0.856	0.8187	0.6471	0.8206	0.6238	0.0549	0.8956	0.6916	0.0667	0.6407	0.1509	0.8118	0.1191	0.3519	0.4514	0.2227	0.274	0.1538	0.9186	0.5667	0.4627
	10549			TAG55:6-FA20:4	DMS-MS	54269					1.12	0.79	0.98	0.38	0.87	1.13	0.83	1.61	0.7	0.87	0.34	0.77	1.01	0.74	1.15		0.8664	0.2794	0.5181	0.7286	0.8009	0.8441	0.1462	0.0173	0.5166	0.6478	0.3789	0.7667	0.3123	0.8118	0.1483	0.3759	0.4898	0.234	0.9803	0.3867	0.1338	0.2237	0.4803
	10554			TAG55:7-FA15:0	DMS-MS	54270					0.88	0.72	1.07	0.71	0.95	1.14	0.76	1.48	0.82	1.21	0.81	1.09	1.29	0.87	1.37		0.5095	0.1881	0.1187	0.68	0.6751	0.8285	0.1644	0.019	0.9017	0.6939	0.2089	0.7226	0.1976	0.8118	0.1768	0.3878	0.2712	0.1752	0.3249	0.1766	0.3338	0.3488	0.639
	10557			TAG55:7-FA18:1	DMS-MS	53916					0.5	0.97	0.96	0.82	0.89	1.42	1.33	1.8	1.95	1.93	1.65	1.8	2.85	2.68	3.37		0.1433	0.0763	0.721	0.7984	0.7361	0.8384	0.7945	0.0681	0.6655	0.6625	0.0789	0.6894	0.36	0.8118	0.0521	0.2688	0.5042	0.2372	0.0714	0.0538	0.0684	0.1562	0.0414
	10561			TAG55:7-FA20:3	DMS-MS	53576					0.99	0.86	0.61	1.18	0.29	1.14	1.29	1.92	0.87	0.61	1.19	0.29	1.15	1.3	1.11		0.9619	0.3013	0.9455	0.8326	0.9508	0.8643	0.1057	0.0138	0.3981	0.593	0.1342	0.7209	0.5068	0.8118	0.7473	0.6058	0.9825	0.3714	0.9894	0.3875	0.1478	0.2406	0.3911
	10562			TAG55:7-FA20:4	DMS-MS	53917					1.28	1.82	1.81	1.02	1.52	1.43	1.79	0.83	1.43	1.42	0.8	1.19	1.12	1.4	1.44		0.9927	0.3076	0.5158	0.7281	0.264	0.7521	0.6727	0.0587	0.9841	0.712	0.9379	0.8754	0.8043	0.8118	0.0184	0.1584	0.5466	0.2494	0.3113	0.1715	0.6904	0.498	0.9805
	10566			TAG55:7-FA22:6	DMS-MS	54271					0.74	0.85	1.34	0.67	0.97	1.38	1.09	1.7	1.16	1.83	0.91	1.31	1.88	1.48	1.91		0.0591	0.0387	0.416	0.6883	0.1245	0.6954	0.16	0.0186	0.9156	0.7006	0.0112	0.2602	0.912	0.8268	0.054	0.2688	0.5147	0.24	0.0076	0.0094	0.6458	0.481	0.1396
	10572			TAG55:8-FA20:4	DMS-MS	53743					1.33	0.98	1.26	1.31	1.17	0.96	0.8	1.5	0.73	0.95	0.98	0.88	0.72	0.6	0.94		0.6852	0.2342	0.727	0.7984	0.6736	0.8285	0.5305	0.0473	0.5971	0.6625	0.9717	0.8793	0.3323	0.8118	0.8478	0.6167	0.5356	0.2456	0.5246	0.2485	0.8118	0.5398	0.4452
	10587			TAG56:1-FA16:0	DMS-MS	53401					0.46	0.94	0.8	0.47	0.68	0.65	0.77	1.62	2.05	1.74	1.01	1.49	1.42	1.67	1.51		0.0123	0.012	0.8451	0.8163	0.6318	0.8206	0.0274	0.0072	0.3526	0.582	0.3483	0.7528	0.5258	0.8118	0.356	0.4731	0.1209	0.1177	0.0773	0.0572	0.8275	0.5413	0.0745
	10591			TAG56:1-FA18:1	DMS-MS	54080					0.53	0.67	1.04	0.42	0.94	1.17	1.05	1.7	1.26	1.95	0.79	1.77	2.2	1.98	2.1		0.0048	0.0062	0.1765	0.68	0.591	0.8098	0.05	0.0091	0.9737	0.7075	0.1149	0.7209	0.9218	0.8292	0.3403	0.4641	0.7147	0.3032	0.0017	0.0036	0.3963	0.3795	0.0051
	10602			TAG56:10-FA18:2	DMS-MS	54079					0.91	0.94	0.93	0.54	0.87	0.91	0.94	1.45	1.03	1.02	0.59	0.96	1	1.03	0.95		0.7612	0.2548	0.6999	0.7943	0.939	0.8643	0.0662	0.0105	0.6058	0.6625	0.9058	0.8754	0.8481	0.8122	0.6064	0.5769	0.8219	0.3326	0.7881	0.3363	0.0828	0.1707	0.7838
	10626			TAG56:2-FA16:0	DMS-MS	53402					0.34	0.79	0.64	0.33	0.58	0.56	0.66	1.62	2.3	1.86	0.98	1.7	1.63	1.92	1.65		0.0029	0.0046	0.5212	0.7293	0.3422	0.7521	0.0183	0.0063	0.2036	0.582	0.1789	0.7209	0.3405	0.8118	0.1791	0.3902	0.1273	0.1215	0.0151	0.0155	0.9701	0.5781	0.03
	10628			TAG56:2-FA18:0	DMS-MS	54272					0.33	0.78	0.83	0.35	0.77	0.73	0.92	2.5	2.39	2.54	1.09	2.37	2.25	2.82	3.08		0.0059	0.0071	0.4212	0.6883	0.8916	0.8602	0.1492	0.0176	0.8177	0.6819	0.6557	0.8475	0.9789	0.8414	0.5377	0.5473	0.1576	0.135	0.0063	0.0084	0.6256	0.4779	0.0064
	10629			TAG56:2-FA18:1	DMS-MS	53577					0.22	0.64	0.75	0.32	0.59	0.57	0.76	2.15	2.91	3.39	1.45	2.68	2.57	3.45	3.9		7.5838e-05	0.0006	0.2609	0.68	0.5973	0.8117	0.0212	0.0065	0.2191	0.582	0.1717	0.7209	0.5015	0.8118	0.9913	0.6549	0.1404	0.1279	0.0006	0.0019	0.3098	0.3488	2.2979e-05
	10631			TAG56:2-FA20:0	DMS-MS	54273					0.35	0.73	0.86	0.39	0.76	0.79	0.84	2.23	2.1	2.48	1.13	2.2	2.27	2.41	2.91		0.0006	0.0018	0.3087	0.68	0.8508	0.8535	0.0251	0.007	0.5866	0.6596	0.7032	0.8475	0.5605	0.8118	0.6526	0.588	0.208	0.1487	0.001	0.0026	0.6191	0.4749	0.0002
	10632			TAG56:2-FA20:1	DMS-MS	53403					0.5	0.83	1.02	0.54	0.81	0.82	0.92	1.59	1.65	2.05	1.08	1.62	1.64	1.84	1.7		0.0053	0.0066	0.4132	0.6883	0.8594	0.8535	0.0167	0.0061	0.4075	0.5996	0.4867	0.8155	0.6475	0.8118	0.5341	0.5467	0.0774	0.093	0.0089	0.0105	0.3735	0.3705	0.022
	10638			TAG56:3-FA16:0	DMS-MS	54612					0.44	0.56	0.67	0.4	0.58	0.57	0.73	2.09	1.27	1.51	0.89	1.3	1.29	1.63	1.46		0.0143	0.0136	0.1365	0.68	0.3885	0.7521	0.027	0.0071	0.1472	0.582	0.1537	0.7209	0.5422	0.8118	0.3068	0.4641	0.7378	0.3089	0.0117	0.0126	0.7792	0.527	0.1194
	10640			TAG56:3-FA18:0	DMS-MS	54613					0.46	0.72	0.9	0.51	0.77	0.86	0.89	1.46	1.56	1.94	1.1	1.67	1.86	1.94	1.9		0.0031	0.0048	0.2758	0.68	0.8399	0.8506	0.0347	0.0079	0.4319	0.6147	0.8767	0.8702	0.7975	0.8118	0.7527	0.6082	0.1972	0.1465	0.008	0.0098	0.5454	0.4503	0.0072
	10641			TAG56:3-FA18:1	DMS-MS	54446					0.21	0.66	0.95	0.34	0.69	0.72	0.85	2.58	3.1	4.47	1.6	3.26	3.4	4	5.84		9.326e-05	0.0006	0.288	0.68	0.7491	0.8384	0.0318	0.0076	0.5975	0.6625	0.7542	0.8518	0.6593	0.8118	0.3104	0.4641	0.1539	0.1333	9.0415e-05	0.0007	0.1865	0.2678	2.8758e-05
	10642			TAG56:3-FA18:2	DMS-MS	53404					0.35	0.74	0.88	0.39	0.79	0.86	0.89	1.69	2.11	2.49	1.1	2.23	2.43	2.51	2.37		0.0004	0.0015	0.3385	0.68	0.9534	0.8643	0.0143	0.0059	0.6288	0.6625	0.9569	0.8754	0.7731	0.8118	0.819	0.613	0.1435	0.1292	0.0004	0.0016	0.6397	0.48	0.0003
	10644			TAG56:3-FA20:0	DMS-MS	53405					0.4	0.76	0.88	0.43	0.77	0.86	0.91	1.6	1.89	2.21	1.08	1.92	2.15	2.27	2.43		0.001	0.0023	0.3361	0.68	0.9629	0.8643	0.0235	0.0068	0.4623	0.6294	0.8932	0.874	0.7665	0.8118	0.7328	0.6038	0.1278	0.1215	0.0004	0.0015	0.65	0.4834	0.0012
	10645			TAG56:3-FA20:1	DMS-MS	53578					0.25	0.64	0.96	0.34	0.68	0.79	0.84	2.45	2.56	3.87	1.35	2.72	3.17	3.39	4.65		6.5243e-05	0.0005	0.2181	0.68	0.92	0.8643	0.0266	0.0071	0.3719	0.5825	0.8664	0.8696	0.5516	0.8118	0.5249	0.5423	0.2001	0.1471	0.0008	0.0022	0.4769	0.4208	9.1766e-06
	10646			TAG56:3-FA20:2	DMS-MS	53579					0.37	0.75	1.06	0.45	0.79	1.02	0.97	1.74	2.06	2.88	1.22	2.16	2.79	2.64	3.15		3.3986e-05	0.0004	0.2793	0.68	0.6124	0.8117	0.0142	0.0059	0.3563	0.582	0.5914	0.8475	0.7486	0.8118	0.4905	0.5307	0.0155	0.0376	5.0799e-05	0.0005	0.3615	0.3632	1.7643e-05
	10652			TAG56:4-FA16:0	DMS-MS	54614					0.28	0.8	0.86	0.02	0.49	0.64	0.83	2.15	2.86	3.08	0.08	1.75	2.3	2.97	2.94		0.0184	0.0167	0.6849	0.7905	0.7473	0.8384	0.0025	0.0042	0.2074	0.582	0.6461	0.8475	0.902	0.8241	0.8318	0.613	0.0583	0.079	0.011	0.0121	0.0156	0.0709	0.0752
	10655			TAG56:4-FA18:0	DMS-MS	53406					0.61	0.86	1.08	0.41	0.81	0.94	1.04	1.88	1.4	1.75	0.66	1.32	1.53	1.7	1.94		0.0207	0.0182	0.4394	0.6922	0.5533	0.8022	0.0604	0.01	0.3914	0.5916	0.8705	0.8696	0.9143	0.8268	0.3962	0.4797	0.5035	0.2372	0.0084	0.0102	0.2583	0.3224	0.1583
	10656			TAG56:4-FA18:1	DMS-MS	53744					0.29	0.59	1.1	0.39	0.83	1.01	0.88	2.01	2.01	3.74	1.33	2.83	3.44	3	4.41		7.9027e-05	0.0006	0.1562	0.68	0.4034	0.7556	0.0337	0.0078	0.8061	0.6809	0.3514	0.7551	0.6648	0.8118	0.1798	0.3902	0.2588	0.171	2.1661e-05	0.0004	0.4453	0.4052	2.5877e-05
	10657			TAG56:4-FA18:2	DMS-MS	53745					0.34	0.58	0.96	0.41	0.83	0.92	0.85	1.87	1.71	2.81	1.21	2.42	2.71	2.48	3.12		0.0002	0.0011	0.1256	0.68	0.8802	0.8584	0.0369	0.0081	0.669	0.6625	0.7358	0.8475	0.5455	0.8118	0.4066	0.4839	0.4138	0.2114	0.0004	0.0015	0.522	0.4399	0.0003
	10660			TAG56:4-FA20:1	DMS-MS	54274					0.35	0.52	1.02	0.42	0.86	0.98	0.9	1.86	1.49	2.94	1.22	2.46	2.82	2.59	3.39		0.0001	0.0008	0.0679	0.6427	0.7392	0.8384	0.0472	0.009	0.8055	0.6809	0.5326	0.8269	0.6325	0.8118	0.2974	0.463	0.4942	0.2345	0.0004	0.0015	0.635	0.48	5.7913e-05
	10661			TAG56:4-FA20:2	DMS-MS	53580					0.31	0.8	1.24	0.48	0.79	1	0.91	2.16	2.61	4.04	1.57	2.56	3.26	2.95	5.07		0.0003	0.0013	0.5015	0.7249	0.2019	0.752	0.0561	0.0096	0.7511	0.678	0.5685	0.8475	0.8296	0.8118	0.127	0.3661	0.0641	0.0811	2.8116e-05	0.0004	0.0972	0.1857	1.025e-05
	10662			TAG56:4-FA20:3	DMS-MS	53746					0.62	0.85	0.99	0.47	0.81	0.82	0.86	2.19	1.38	1.6	0.76	1.31	1.34	1.39	2.02		0.0443	0.0313	0.5104	0.7271	0.9506	0.8643	0.0265	0.0071	0.5268	0.6525	0.632	0.8475	0.5007	0.8118	0.2177	0.4006	0.4839	0.232	0.075	0.0557	0.3198	0.3488	0.0876
	10663			TAG56:4-FA20:4	DMS-MS	54615					1.03	0.95	0.95	0.65	0.83	1.12	1.04	1.84	0.92	0.93	0.63	0.81	1.09	1.01	1.1		0.9698	0.3029	0.686	0.7905	0.6436	0.8206	0.0855	0.0122	0.3368	0.582	0.5124	0.8189	0.9581	0.8378	0.4358	0.5006	0.6842	0.2954	0.6411	0.2903	0.0892	0.1755	0.3558
	10665			TAG56:4-FA22:4	DMS-MS	53918					0.64	1.14	0.7	0.43	0.51	0.83	1.29	1.55	1.79	1.1	0.68	0.81	1.31	2.04	1.33		0.3783	0.1521	0.8154	0.8125	0.5438	0.8022	0.2655	0.0276	0.2852	0.582	0.9556	0.8754	0.9606	0.8378	0.7077	0.6009	0.3615	0.1954	0.9093	0.3686	0.6729	0.495	0.7818
	10669			TAG56:5-FA16:0	DMS-MS	54616					0.4	0.74	0.73	0.13	0.5	0.68	0.79	2.48	1.83	1.81	0.32	1.23	1.68	1.95	2.36		0.0526	0.0352	0.5067	0.7269	0.8377	0.8506	0.0016	0.0042	0.2139	0.582	0.82	0.8627	0.7599	0.8118	0.5731	0.5617	0.7192	0.3041	0.0426	0.0349	0.0182	0.0756	0.4759
	10672			TAG56:5-FA18:0	DMS-MS	53919					0.88	0.71	0.97	0.17	0.64	0.74	0.99	1.24	0.81	1.1	0.19	0.72	0.84	1.11	0.86		0.6918	0.2351	0.3777	0.6804	0.9088	0.8611	0.0185	0.0063	0.2905	0.582	0.6259	0.8475	0.8652	0.8169	0.4518	0.5128	0.6287	0.2787	0.833	0.3454	0.0213	0.0801	0.4947
	10673			TAG56:5-FA18:1	DMS-MS	53920					0.4	0.61	1.09	0.44	0.74	1.04	0.86	1.88	1.53	2.7	1.08	1.83	2.59	2.14	3.39		0.0008	0.0021	0.1643	0.68	0.4203	0.766	0.0127	0.0057	0.3347	0.582	0.402	0.7734	0.5726	0.8118	0.1558	0.3779	0.451	0.2227	8.5202e-05	0.0007	0.6665	0.4919	0.0004
	10674			TAG56:5-FA18:2	DMS-MS	54275					0.41	0.62	0.94	0.46	0.84	1.08	0.93	1.68	1.54	2.32	1.12	2.09	2.66	2.3	2.71		0.0006	0.0017	0.1478	0.68	0.9016	0.8604	0.0524	0.0093	0.6814	0.6625	0.5367	0.8275	0.671	0.8118	0.32	0.4641	0.4692	0.2272	0.0004	0.0015	0.76	0.5229	0.0012
	10677			TAG56:5-FA20:1	DMS-MS	54447					0.36	0.63	0.86	0.43	0.85	0.95	0.87	1.47	1.76	2.38	1.21	2.37	2.63	2.43	2.29		0.0008	0.0021	0.1987	0.68	0.8425	0.8507	0.093	0.0128	0.8744	0.6865	0.695	0.8475	0.6881	0.8118	0.7995	0.613	0.546	0.2494	0.0019	0.0037	0.7615	0.5232	0.001
	10678			TAG56:5-FA20:2	DMS-MS	53407					0.47	0.6	1.2	0.57	0.95	1.32	0.98	1.55	1.27	2.56	1.21	2.02	2.8	2.08	3.24		0.0003	0.0013	0.0661	0.6427	0.1386	0.6999	0.0198	0.0064	0.9119	0.699	0.0795	0.6894	0.8056	0.8118	0.0195	0.1631	0.5089	0.2387	5.1863e-06	0.0002	0.2431	0.3081	0.0025
	10679			TAG56:5-FA20:3	DMS-MS	54448					0.44	0.76	1.08	0.45	0.79	1	0.86	1.8	1.73	2.45	1.02	1.8	2.27	1.96	3.23		0.0004	0.0015	0.3115	0.68	0.473	0.7936	0.0085	0.005	0.3911	0.5916	0.7077	0.8475	0.5014	0.8118	0.1879	0.3902	0.2141	0.1519	0.0001	0.0008	0.9123	0.5665	0.0015
	10680			TAG56:5-FA20:4	DMS-MS	54449					1.09	0.76	1.1	0.4	0.85	0.88	0.85	1.56	0.7	1.01	0.37	0.78	0.81	0.78	1.01		0.39	0.1552	0.3353	0.68	0.5055	0.7936	0.0079	0.005	0.6129	0.6625	0.8155	0.8601	0.5586	0.8118	0.4977	0.5307	0.1978	0.1465	0.9497	0.3787	0.0052	0.0473	0.1462
	10683			TAG56:5-FA22:4	DMS-MS	54276					0.37	0.64	0.71	0.17	0.52	0.58	0.66	1.97	1.76	1.95	0.48	1.43	1.6	1.81	2.53		0.0357	0.0268	0.5033	0.7249	0.9071	0.8606	0.0066	0.005	0.3122	0.582	0.5492	0.8396	0.4312	0.8118	0.6294	0.5839	0.4389	0.2196	0.0112	0.0122	0.0772	0.1671	0.0545
	10684			TAG56:5-FA22:5	DMS-MS	53581					0.71	0.76	0.92	0.19	0.67	0.87	1.08	2.31	1.08	1.29	0.27	0.94	1.23	1.53	1.62		0.2727	0.125	0.5732	0.7608	0.8815	0.8584	0.055	0.0096	0.2724	0.582	0.7366	0.8475	0.9855	0.8414	0.272	0.4441	0.5609	0.2537	0.4213	0.2105	0.0973	0.1857	0.5516
	10688			TAG56:6-FA16:0	DMS-MS	54617					0.57	0.66	0.94	0.3	0.61	0.81	0.75	1.98	1.17	1.66	0.52	1.08	1.43	1.33	1.93		0.0986	0.0576	0.3092	0.68	0.8787	0.8584	0.0041	0.005	0.2008	0.582	0.9441	0.8754	0.4928	0.8118	0.4915	0.5307	0.9543	0.3663	0.088	0.0628	0.0337	0.104	0.5022
	10691			TAG56:6-FA18:0	DMS-MS	53921					1.52	0.95	1	0.3	0.5	1.37	1.23	1.34	0.63	0.66	0.2	0.33	0.9	0.81	0.64		0.4137	0.1613	0.7793	0.8103	0.9443	0.8643	0.0994	0.0131	0.2786	0.582	0.1507	0.7209	0.8248	0.8118	0.9917	0.6549	0.3396	0.1937	0.4695	0.2301	0.053	0.139	0.1004
	10692			TAG56:6-FA18:1	DMS-MS	54277					0.62	0.7	1.03	0.42	0.76	1	0.88	1.73	1.13	1.66	0.68	1.22	1.61	1.43	2.14		0.0502	0.0341	0.2691	0.68	0.6002	0.8117	0.009	0.005	0.3562	0.582	0.5215	0.8238	0.6459	0.8118	0.1726	0.3878	0.8689	0.3446	0.011	0.0121	0.1015	0.1888	0.1207
	10693			TAG56:6-FA18:2	DMS-MS	54081					0.64	0.59	1.11	0.56	0.87	1.23	0.93	1.58	0.92	1.75	0.88	1.38	1.93	1.47	2.12		0.0223	0.0193	0.095	0.68	0.3327	0.7521	0.029	0.0073	0.6116	0.6625	0.2486	0.7518	0.6409	0.8118	0.0505	0.2658	0.555	0.2514	0.0016	0.0034	0.5964	0.466	0.0818
	10694			TAG56:6-FA18:3	DMS-MS	53747					0.46	0.68	1.01	0.42	0.83	0.97	0.97	1.74	1.48	2.19	0.92	1.8	2.11	2.11	2.53		0.0023	0.0039	0.2318	0.68	0.6706	0.8285	0.0218	0.0066	0.6808	0.6625	0.7076	0.8475	0.9189	0.8278	0.1713	0.3878	0.3739	0.1994	0.0025	0.0043	0.6393	0.48	0.0044
	10697			TAG56:6-FA20:2	DMS-MS	54082					0.56	0.65	1.1	0.64	0.88	1.26	1.01	1.82	1.16	1.97	1.15	1.57	2.24	1.8	2.82		0.0027	0.0043	0.0652	0.6427	0.3481	0.7521	0.0431	0.0087	0.625	0.6625	0.1757	0.7209	0.9025	0.8241	0.0285	0.2072	0.5049	0.2372	0.0002	0.0012	0.2958	0.3475	0.0083
	10698			TAG56:6-FA20:3	DMS-MS	53408					0.66	0.58	1.21	0.58	0.92	1.24	0.97	1.53	0.88	1.82	0.87	1.38	1.86	1.46	2.3		0.0187	0.0169	0.051	0.6304	0.1418	0.7002	0.021	0.0065	0.7265	0.6762	0.1842	0.7226	0.7865	0.8118	0.031	0.2072	0.4503	0.2227	0.0005	0.0018	0.4803	0.4229	0.0654
	10699			TAG56:6-FA20:4	DMS-MS	54618					1.02	0.77	1.03	0.5	0.79	1.04	0.89	1.48	0.75	1.01	0.49	0.78	1.01	0.87	1.25		0.6001	0.2123	0.2981	0.68	0.5616	0.8022	0.0079	0.005	0.2534	0.582	0.7496	0.8518	0.5417	0.8118	0.2181	0.4006	0.2104	0.1498	0.9183	0.3713	0.0074	0.0528	0.0764
	10700			TAG56:6-FA20:5	DMS-MS	54278					0.94	0.76	1.16	0.52	0.89	0.99	0.93	1.77	0.81	1.23	0.55	0.94	1.05	0.98	1.31		0.9017	0.2879	0.1989	0.68	0.3278	0.7521	0.0104	0.0053	0.6028	0.6625	0.7662	0.8518	0.7163	0.8118	0.1854	0.3902	0.1956	0.1458	0.2294	0.1327	0.0148	0.0692	0.6092
	10702			TAG56:6-FA22:4	DMS-MS	53922					0.61	0.59	0.87	0.41	0.63	0.96	0.81	1.71	0.98	1.44	0.68	1.04	1.58	1.34	1.79		0.1064	0.0608	0.1493	0.68	0.9499	0.8643	0.0148	0.0059	0.1793	0.582	0.6605	0.8475	0.6167	0.8118	0.4992	0.5307	0.7782	0.3199	0.0228	0.022	0.1207	0.2106	0.6106
	10703			TAG56:6-FA22:5	DMS-MS	54083					0.52	0.73	0.93	0.29	0.64	0.83	0.77	2.03	1.38	1.77	0.55	1.23	1.58	1.47	2.05		0.0407	0.0298	0.3872	0.6804	0.9272	0.8643	0.0015	0.0042	0.2341	0.582	0.9506	0.8754	0.5071	0.8118	0.5323	0.5459	0.717	0.3038	0.0475	0.038	0.0269	0.0932	0.1753
	10704			TAG56:6-FA22:6	DMS-MS	53582					0.69	0.66	1.16	0.46	0.9	1.1	0.84	1.99	0.96	1.69	0.66	1.31	1.6	1.22	1.96		0.0786	0.0482	0.1514	0.68	0.4947	0.7936	0.0168	0.0061	0.8291	0.6856	0.2191	0.7334	0.4832	0.8118	0.1294	0.3669	0.652	0.2865	0.0507	0.0404	0.1144	0.2032	0.1038
	10708			TAG56:7-FA16:0	DMS-MS	53748					0.76	0.56	1.15	0.47	0.89	1.09	0.89	1.89	0.74	1.52	0.62	1.17	1.43	1.17	1.83		0.3031	0.1353	0.076	0.666	0.5101	0.7936	0.0501	0.0091	0.8593	0.6858	0.2619	0.7518	0.7549	0.8118	0.0983	0.332	0.1945	0.1456	0.1317	0.0864	0.1219	0.2112	0.3412
	10709			TAG56:7-FA16:1	DMS-MS	53583					0.47	0.72	1.5	0.44	0.84	1.09	1.01	2.33	1.51	3.16	0.93	1.78	2.29	2.12	3.96		0.0066	0.0077	0.3012	0.68	0.0859	0.585	0.0257	0.007	0.8074	0.6809	0.2617	0.7518	0.9947	0.8414	0.0315	0.2072	0.3966	0.2074	0.0006	0.0018	0.7517	0.5194	0.0018
	10710			TAG56:7-FA18:0	DMS-MS	53749					0.89	0.82	1.27	0.71	1.05	1.06	0.89	1.22	0.92	1.42	0.79	1.17	1.18	1	1.05		0.3911	0.1553	0.3157	0.68	0.1785	0.7502	0.1284	0.0158	0.8231	0.6842	0.4801	0.8123	0.546	0.8118	0.6108	0.5769	0.7102	0.3021	0.0727	0.0542	0.517	0.4399	0.3549
	10711			TAG56:7-FA18:1	DMS-MS	53584					0.93	0.67	1.26	0.47	0.87	1.16	0.91	1.73	0.72	1.35	0.51	0.93	1.24	0.98	1.53		0.9779	0.3041	0.1565	0.68	0.2237	0.7521	0.0093	0.005	0.6368	0.6625	0.1199	0.7209	0.7082	0.8118	0.0683	0.302	0.1427	0.1292	0.1596	0.1018	0.0123	0.0653	0.5739
	10712			TAG56:7-FA18:2	DMS-MS	53409					1.02	0.59	1.09	0.55	0.9	1.27	0.92	1.25	0.57	1.06	0.54	0.88	1.24	0.9	1.25		0.7399	0.2487	0.073	0.6539	0.406	0.7556	0.0524	0.0093	0.7336	0.6775	0.0926	0.7113	0.7454	0.8118	0.0691	0.302	0.0487	0.0723	0.564	0.2621	0.0365	0.1103	0.4885
	10713			TAG56:7-FA18:3	DMS-MS	53585					0.72	0.82	1.19	0.57	0.99	1.19	1.11	1.54	1.15	1.67	0.8	1.38	1.67	1.55	1.88		0.0709	0.0448	0.3821	0.6804	0.1274	0.6965	0.0269	0.0071	0.9364	0.7046	0.0756	0.6791	0.7106	0.8118	0.0765	0.3133	0.8719	0.3446	0.0003	0.0015	0.224	0.2943	0.0912
	10717			TAG56:7-FA20:3	DMS-MS	53410					0.96	0.7	1.14	0.65	0.92	1.26	1.05	1.21	0.73	1.19	0.68	0.96	1.32	1.09	1.44		0.9718	0.3029	0.119	0.68	0.2099	0.7521	0.126	0.0156	0.8186	0.6819	0.2571	0.7518	0.7476	0.8118	0.0291	0.2072	0.1	0.1074	0.1297	0.0856	0.1228	0.2112	0.8257
	10718			TAG56:7-FA20:4	DMS-MS	53750					1.55	0.63	1.2	0.55	0.9	1.27	1	1.31	0.41	0.77	0.36	0.58	0.82	0.64	0.96		0.0107	0.0108	0.0718	0.6539	0.067	0.5255	0.0333	0.0078	0.6348	0.6625	0.2016	0.7226	0.954	0.8372	0.0168	0.1584	0.005	0.0179	0.1142	0.0776	0.0031	0.0393	0.0094
	10719			TAG56:7-FA20:5	DMS-MS	54279					1.29	0.67	1.28	0.5	0.94	1.1	1.03	1.57	0.52	1	0.39	0.73	0.86	0.8	1.16		0.0419	0.0303	0.1183	0.68	0.2737	0.7521	0.004	0.005	0.8872	0.6884	0.4087	0.7734	0.8576	0.8159	0.0468	0.2587	0.0225	0.0473	0.7674	0.3323	0.0011	0.0293	0.0324
	10721			TAG56:7-FA22:4	DMS-MS	54084					0.62	0.66	1.38	0.57	0.89	1.3	1.04	1.71	1.08	2.24	0.93	1.45	2.11	1.68	2.32		0.071	0.0448	0.2002	0.68	0.1253	0.6954	0.1367	0.0165	0.7746	0.678	0.1027	0.7113	0.5354	0.8118	0.041	0.2436	0.6633	0.29	0.0026	0.0043	0.9253	0.5687	0.2064
	10722			TAG56:7-FA22:5	DMS-MS	54450					0.78	0.58	1.21	0.47	0.86	1.15	0.9	1.68	0.74	1.55	0.6	1.1	1.48	1.16	1.8		0.3424	0.1419	0.0902	0.68	0.258	0.7521	0.0158	0.0059	0.736	0.6778	0.166	0.7209	0.7844	0.8118	0.0978	0.332	0.2252	0.1561	0.0369	0.0314	0.052	0.1383	0.4785
	10723			TAG56:7-FA22:6	DMS-MS	54619					0.75	0.64	1.24	0.46	0.9	1.14	0.93	1.87	0.85	1.65	0.61	1.2	1.52	1.23	1.92		0.2253	0.1087	0.1433	0.68	0.3541	0.7521	0.0231	0.0068	0.8824	0.6884	0.1541	0.7209	0.7424	0.8118	0.0964	0.332	0.4132	0.2114	0.0688	0.0524	0.086	0.1727	0.2264
	10727			TAG56:8-FA16:0	DMS-MS	53923					1.14	0.54	1.35	0.63	1.08	1.46	1.07	1.45	0.47	1.18	0.55	0.94	1.28	0.93	1.36		0.5091	0.1881	0.0242	0.5127	0.2031	0.752	0.1656	0.019	0.7919	0.678	0.0055	0.171	0.7621	0.8118	0.0059	0.0912	0.011	0.0314	0.4506	0.2222	0.0994	0.1879	0.7964
	10728			TAG56:8-FA16:1	DMS-MS	54085					0.69	0.67	1.83	0.57	1.22	1.43	1.04	2.2	0.97	2.67	0.83	1.77	2.09	1.52	3.58		0.0831	0.0504	0.1505	0.68	0.0165	0.2525	0.0601	0.01	0.2971	0.582	0.0107	0.2576	0.8863	0.823	0.0045	0.0911	0.6912	0.2973	0.001	0.0026	0.4418	0.4042	0.0139
	10730			TAG56:8-FA18:1	DMS-MS	54280					1.28	0.71	1.48	0.58	1.06	1.36	1.15	1.8	0.56	1.16	0.45	0.83	1.07	0.9	1.5		0.0735	0.0461	0.1861	0.68	0.0387	0.3917	0.0254	0.007	0.6605	0.6625	0.024	0.383	0.5605	0.8118	0.0058	0.0911	0.0324	0.0587	0.4216	0.2105	0.003	0.0393	0.2389
	10731			TAG56:8-FA18:2	DMS-MS	53411					1.37	0.59	1.23	0.61	1.05	1.46	1.05	1.4	0.43	0.9	0.44	0.77	1.07	0.76	1.1		0.0627	0.0405	0.06	0.6376	0.2248	0.7521	0.124	0.0155	0.8258	0.6842	0.0044	0.1606	0.7604	0.8118	0.0083	0.106	0.0078	0.0245	0.6053	0.2773	0.0279	0.095	0.2206
	10732			TAG56:8-FA18:3	DMS-MS	53924					1.03	0.76	1.09	0.66	0.9	1.25	1.01	1.68	0.74	1.06	0.64	0.87	1.2	0.98	1.51		0.6924	0.2351	0.2117	0.68	0.4854	0.7936	0.1075	0.0139	0.6362	0.6625	0.0303	0.4108	0.8465	0.8118	0.033	0.2121	0.1308	0.1227	0.7004	0.3094	0.0725	0.159	0.3687
	10736			TAG56:8-FA20:4	DMS-MS	54451					1.82	0.73	0.95	0.58	0.76	1.31	0.96	1.07	0.4	0.52	0.32	0.42	0.72	0.53	0.64		0.0078	0.0085	0.2332	0.68	0.9045	0.8604	0.1942	0.0213	0.2816	0.582	0.1463	0.7209	0.8693	0.8169	0.1694	0.3878	0.0077	0.0245	0.0055	0.0077	0.0447	0.1258	0.0069
	10737			TAG56:8-FA20:5	DMS-MS	53751					1.9	0.67	1.28	0.61	1.05	1.4	1.1	1.28	0.35	0.67	0.32	0.55	0.74	0.58	0.83		0.0011	0.0023	0.1154	0.68	0.1044	0.6317	0.1153	0.0147	0.718	0.6724	0.02	0.3559	0.5552	0.8118	0.0027	0.0735	0.0018	0.01	0.0376	0.0319	0.0067	0.0528	0.0093
	10739			TAG56:8-FA22:5	DMS-MS	54620					0.75	0.55	1.43	0.5	0.92	1.36	0.9	1.75	0.72	1.89	0.66	1.22	1.8	1.2	2.39		0.14	0.0754	0.0282	0.5286	0.0421	0.407	0.0156	0.0059	0.7531	0.678	0.0164	0.3182	0.5674	0.8118	0.0045	0.0911	0.2154	0.1519	0.0023	0.004	0.1295	0.2175	0.2953
	10740			TAG56:8-FA22:6	DMS-MS	53412					1.05	0.53	1.47	0.62	1.15	1.49	1.08	1.67	0.51	1.4	0.59	1.1	1.42	1.03	1.69		0.8454	0.2756	0.0254	0.5127	0.0836	0.5796	0.133	0.0162	0.5246	0.6525	0.0069	0.1865	0.7168	0.8118	0.0021	0.0649	0.0213	0.0459	0.1217	0.0817	0.114	0.2032	0.6467
	10748			TAG56:9-FA18:3	DMS-MS	54621					1.35	0.78	1.11	0.58	0.92	1.21	1.01	1.56	0.58	0.82	0.43	0.68	0.9	0.74	1.04		0.0858	0.0518	0.2797	0.68	0.269	0.7521	0.0516	0.0092	0.7677	0.678	0.1569	0.7209	0.9604	0.8378	0.0351	0.2168	0.0116	0.0315	0.2975	0.1653	0.0072	0.0528	0.0706
	10751			TAG56:9-FA20:4	DMS-MS	54622					1.77	0.79	0.92	0.55	0.77	1.17	0.94	1.28	0.45	0.52	0.31	0.43	0.66	0.53	0.68		0.0047	0.0062	0.27	0.68	0.665	0.8282	0.0054	0.005	0.1254	0.582	0.1413	0.7209	0.6675	0.8118	0.2263	0.4085	0.0145	0.0367	0.0019	0.0037	7.429e-05	0.0089	0.0007
	10752			TAG56:9-FA20:5	DMS-MS	53925					2.01	0.8	0.97	0.52	0.94	1.27	1.05	1.19	0.4	0.48	0.26	0.47	0.63	0.52	0.59		0.0028	0.0044	0.4236	0.6883	0.6976	0.8285	0.0733	0.0111	0.9996	0.7197	0.0887	0.7113	0.571	0.8118	0.1452	0.375	0.0156	0.0376	0.0015	0.0033	0.0025	0.0389	0.006
	10755			TAG56:9-FA22:6	DMS-MS	54452					0.95	0.49	1.78	0.66	1.32	1.77	1.07	2.03	0.52	1.86	0.69	1.39	1.86	1.12	2.69		0.5917	0.2096	0.0172	0.4543	0.013	0.2175	0.0809	0.0118	0.2336	0.582	0.0029	0.1522	0.9273	0.8311	0.0002	0.0128	0.0376	0.0615	0.0085	0.0102	0.2176	0.2897	0.1394
	10783			TAG57:2-FA18:1	DMS-MS	54086					1.19	0.58	1.72	0.81	1.48	2.03	1.23	1.39	0.49	1.45	0.68	1.25	1.71	1.04	1.8		0.2899	0.131	0.0083	0.4543	0.0014	0.0821	0.3106	0.0314	0.1481	0.582	0.0039	0.1567	0.5674	0.8118	5.216e-05	0.0048	0.0024	0.0117	0.0186	0.0187	0.1267	0.2157	0.4133
	10793			TAG57:3-FA18:2	DMS-MS	53586					1.56	0.71	1.36	0.78	1.25	1.84	1.15	1.18	0.46	0.87	0.5	0.8	1.18	0.74	1.12		0.021	0.0184	0.13	0.68	0.0295	0.3398	0.368	0.0348	0.4769	0.6344	0.0036	0.1567	0.4822	0.8118	0.0003	0.0193	0.0059	0.0202	0.6051	0.2773	0.0581	0.1439	0.329
	10862			TAG57:8-FA22:6	DMS-MS	54454					0.86	0.67	1.57	0.61	1.23	1.45	1.12	1.53	0.78	1.82	0.7	1.42	1.68	1.3	2.04		0.4499	0.1716	0.0965	0.68	0.0025	0.1104	0.2132	0.0229	0.3148	0.582	0.0068	0.1865	0.8372	0.8118	0.0029	0.0771	0.2444	0.165	0.0005	0.0017	0.3127	0.3488	0.1187
	10871			TAG57:9-FA22:6	DMS-MS	53413					0.71	0.62	1.16	0.82	0.97	1.2	0.89	1.77	0.87	1.62	1.16	1.36	1.68	1.24	1.92		0.0893	0.0536	0.0124	0.4543	0.3206	0.7521	0.4658	0.0425	0.7748	0.678	0.2597	0.7518	0.3286	0.8118	0.1366	0.3701	0.8579	0.3419	0.0381	0.0323	0.9083	0.5663	0.1582
	10889			TAG58:10-FA18:2	DMS-MS	54281					1.54	0.64	1.28	0.73	1.17	1.76	1.2	1.29	0.41	0.83	0.47	0.76	1.14	0.78	1.09		0.0237	0.0202	0.0828	0.68	0.0448	0.407	0.2979	0.0303	0.5279	0.6525	0.0006	0.0593	0.4691	0.8118	0.0007	0.0338	0.0049	0.0179	0.4113	0.2066	0.0381	0.1137	0.2417
	10893			TAG58:10-FA20:4	DMS-MS	53414					3.38	0.76	1.26	0.7	0.83	1.18	1.03	1.26	0.23	0.37	0.21	0.24	0.35	0.31	0.46		2.7694e-05	0.0003	0.0966	0.68	0.0624	0.5155	0.1975	0.0215	0.2835	0.582	0.1562	0.7209	0.7194	0.8118	0.0019	0.0627	5.3131e-06	0.0002	0.0004	0.0015	0.0012	0.0297	1.9808e-05
	10894			TAG58:10-FA20:5	DMS-MS	54087					3.11	0.81	1.33	0.68	1.03	1.36	1.18	1.15	0.26	0.43	0.22	0.33	0.44	0.38	0.52		6.5328e-06	0.0001	0.2227	0.68	0.0937	0.6121	0.1899	0.0209	0.9569	0.7046	0.1545	0.7209	0.1068	0.8118	0.0001	0.0077	2.8705e-05	0.0007	0.0007	0.0021	0.0042	0.0438	0.0002
	10896			TAG58:10-FA22:5	DMS-MS	53752					1.13	0.74	1.25	0.66	1.08	1.36	1.16	1.57	0.65	1.1	0.59	0.95	1.2	1.03	1.58		0.3605	0.1472	0.1679	0.68	0.1461	0.7002	0.0708	0.011	0.4845	0.6396	0.015	0.3032	0.5273	0.8118	0.005	0.0911	0.013	0.0351	0.4804	0.2338	0.0085	0.0566	0.839
	10897			TAG58:10-FA22:6	DMS-MS	53587					1.4	0.61	1.41	0.71	1.27	1.77	1.12	1.39	0.43	1.01	0.51	0.9	1.26	0.8	1.3		0.0993	0.0579	0.0569	0.6304	0.0188	0.2674	0.2443	0.0259	0.366	0.582	0.0004	0.0541	0.6362	0.8118	0.0004	0.0224	0.0083	0.0253	0.6651	0.2984	0.0587	0.1439	0.6863
	10928			TAG58:2-FA18:1	DMS-MS	53753					0.45	0.83	0.87	0.51	0.79	0.9	0.93	1.39	1.83	1.93	1.12	1.76	2	2.07	1.81		0.0099	0.0102	0.5652	0.7575	0.8627	0.8547	0.0854	0.0122	0.7888	0.678	0.7256	0.8475	0.9587	0.8378	0.4962	0.5307	0.1925	0.1448	0.0313	0.0277	0.5934	0.4652	0.0015
	10939			TAG58:3-FA18:1	DMS-MS	54282					0.34	0.81	0.79	0.36	0.72	0.71	0.84	1.74	2.38	2.33	1.07	2.12	2.09	2.49	2.61		0.0004	0.0015	0.4523	0.6972	0.694	0.8285	0.0195	0.0064	0.4175	0.604	0.4213	0.7755	0.6984	0.8118	0.8244	0.613	0.1137	0.1142	0.0002	0.0012	0.8446	0.546	0.0007
	10964			TAG58:5-FA18:1	DMS-MS	53588					0.47	0.78	0.92	0.45	0.79	1.1	0.88	1.82	1.64	1.94	0.95	1.67	2.33	1.85	2.64		8.4366e-05	0.0006	0.2708	0.68	0.6453	0.8206	0.0171	0.0061	0.2362	0.582	0.7205	0.8475	0.5169	0.8118	0.3661	0.4731	0.1274	0.1215	0.0132	0.014	0.6786	0.4969	0.0027
	10978			TAG58:6-FA16:0	DMS-MS	53589					0.51	0.76	0.94	0.45	0.54	0.93	0.89	1.53	1.49	1.84	0.88	1.04	1.81	1.73	1.93		0.0181	0.0166	0.4331	0.6883	0.8483	0.8535	0.0421	0.0087	0.0464	0.582	0.7792	0.8518	0.7232	0.8118	0.7033	0.6002	0.2035	0.1482	0.0062	0.0083	0.7715	0.5266	0.6381
	10980			TAG58:6-FA18:0	DMS-MS	54455					0.77	0.75	0.95	0.4	0.76	1.42	1.16	2.4	0.97	1.23	0.52	0.98	1.83	1.51	1.69		0.331	0.1419	0.349	0.68	0.534	0.8022	0.0008	0.0041	0.3352	0.582	0.0766	0.6798	0.5539	0.8118	0.0551	0.2695	0.957	0.3664	0.9546	0.3798	0.2948	0.3472	0.8334
	10981			TAG58:6-FA18:1	DMS-MS	53754					0.46	0.72	1.1	0.39	0.77	1.13	0.89	2.16	1.54	2.38	0.85	1.65	2.43	1.91	3.44		0.0049	0.0063	0.3061	0.68	0.374	0.7521	0.008	0.005	0.4861	0.6396	0.2571	0.7518	0.6481	0.8118	0.1016	0.3345	0.1863	0.1448	0.0003	0.0014	0.4458	0.4052	0.0053
	10988			TAG58:6-FA20:4	DMS-MS	54283					0.68	0.85	1.01	0.6	0.86	1.11	0.99	1.61	1.27	1.5	0.89	1.27	1.64	1.47	1.88		0.0247	0.0208	0.4795	0.7152	0.951	0.8643	0.0427	0.0087	0.505	0.6462	0.2115	0.7226	0.8693	0.8169	0.2055	0.3934	0.2745	0.1755	0.1648	0.1045	0.4971	0.4306	0.0227
	10991			TAG58:6-FA22:4	DMS-MS	53415					0.54	0.68	1.06	0.52	0.81	1.26	0.84	1.67	1.26	1.96	0.96	1.5	2.33	1.56	2.67		0.0113	0.0113	0.2151	0.68	0.2912	0.7521	0.0367	0.008	0.5822	0.6586	0.1781	0.7209	0.6278	0.8118	0.1168	0.3506	0.5943	0.2672	3.206e-06	0.0002	0.7505	0.5193	0.0139
	10992			TAG58:6-FA22:5	DMS-MS	53590					0.64	0.79	1.14	0.55	0.81	1.23	0.92	1.42	1.24	1.8	0.87	1.26	1.92	1.44	2.07		0.0066	0.0077	0.2782	0.68	0.2554	0.7521	0.0115	0.0054	0.2482	0.582	0.0679	0.6407	0.6639	0.8118	0.1522	0.3779	0.5016	0.2367	0.0006	0.0019	0.4255	0.3982	0.1243
	10996			TAG58:7-FA16:0	DMS-MS	53591					0.4	0.72	0.93	0.36	0.63	0.8	0.82	1.89	1.81	2.34	0.9	1.58	2.02	2.07	3.05		0.0017	0.003	0.3849	0.6804	0.7994	0.8441	0.0017	0.0042	0.1521	0.582	0.7655	0.8518	0.5499	0.8118	0.2496	0.4272	0.0596	0.0791	0.0003	0.0014	0.8172	0.5398	0.0046
	10998			TAG58:7-FA18:0	DMS-MS	53416					0.83	0.74	1.1	0.6	1.07	1.21	0.85	1.49	0.89	1.32	0.72	1.29	1.46	1.02	1.64		0.1422	0.0759	0.0538	0.6304	0.6463	0.8206	0.0619	0.0102	0.8152	0.6817	0.2036	0.7226	0.3182	0.8118	0.1134	0.3465	0.3639	0.1954	0.1538	0.0987	0.1628	0.257	0.2527
	10999			TAG58:7-FA18:1	DMS-MS	54284					0.53	0.64	1.36	0.47	0.93	1.32	0.99	1.73	1.22	2.57	0.88	1.76	2.5	1.88	3.18		0.0015	0.0029	0.1255	0.68	0.0876	0.5879	0.001	0.0042	0.9483	0.7046	0.0291	0.409	0.8101	0.8118	0.0335	0.2126	0.8441	0.3377	0.0003	0.0015	0.3544	0.3583	0.001
	11000			TAG58:7-FA18:2	DMS-MS	53926					0.67	0.58	1.18	0.55	0.9	1.45	0.98	1.55	0.87	1.75	0.81	1.33	2.15	1.46	2.25		0.0966	0.0567	0.1366	0.68	0.2183	0.7521	0.0373	0.0081	0.8325	0.6858	0.128	0.7209	0.9331	0.8319	0.011	0.121	0.4859	0.2324	0.0035	0.0055	0.3932	0.3791	0.1542
	11006			TAG58:7-FA20:4	DMS-MS	54456					0.84	0.7	1.1	0.45	0.83	1.18	0.93	1.48	0.83	1.3	0.53	0.99	1.39	1.11	1.58		0.365	0.1481	0.0561	0.6304	0.386	0.7521	0.0025	0.0042	0.3614	0.582	0.3479	0.7528	0.843	0.8118	0.0498	0.2644	0.1935	0.1452	0.0626	0.0484	0.0077	0.0529	0.935
	11009			TAG58:7-FA22:4	DMS-MS	54623					0.71	0.58	1.2	0.56	0.88	1.46	0.93	1.6	0.82	1.68	0.78	1.23	2.05	1.3	2.29		0.0686	0.0437	0.0267	0.5127	0.1454	0.7002	0.0356	0.008	0.6329	0.6625	0.1784	0.7209	0.6429	0.8118	0.0075	0.106	0.1979	0.1465	0.0009	0.0023	0.2075	0.281	0.2038
	11010			TAG58:7-FA22:5	DMS-MS	53417					0.56	0.66	1.34	0.53	0.97	1.41	0.98	1.65	1.17	2.38	0.95	1.72	2.5	1.74	3.01		0.0057	0.007	0.1478	0.68	0.0621	0.5155	0.0134	0.0059	0.9568	0.7046	0.025	0.383	0.8422	0.8118	0.0353	0.2168	0.8913	0.3495	7.6936e-05	0.0007	0.7825	0.527	0.0114
	11011			TAG58:7-FA22:6	DMS-MS	53418					0.74	0.59	1.46	0.62	1.13	1.6	1	1.62	0.79	1.98	0.85	1.53	2.16	1.35	2.3		0.0623	0.0404	0.0379	0.6059	0.044	0.407	0.0715	0.011	0.4855	0.6396	0.0028	0.1522	0.8969	0.8241	0.0179	0.1584	0.2281	0.1571	0.0025	0.0043	0.4115	0.3889	0.0436
	11017			TAG58:8-FA18:1	DMS-MS	54457					0.78	0.62	1.73	0.68	1.22	1.8	1.12	1.74	0.8	2.23	0.88	1.57	2.32	1.44	2.9		0.0777	0.048	0.0413	0.6059	0.0112	0.2004	0.0719	0.011	0.3371	0.582	0.0029	0.1522	0.8501	0.8131	0.0041	0.0909	0.2225	0.1549	0.0013	0.0029	0.4834	0.4249	0.0432
	11018			TAG58:8-FA18:2	DMS-MS	53755					0.81	0.58	1.39	0.63	1	1.63	1.16	1.66	0.71	1.71	0.77	1.23	2	1.43	2.28		0.2548	0.1192	0.0682	0.6427	0.0304	0.3454	0.133	0.0162	0.9607	0.7046	0.0011	0.0909	0.7429	0.8118	0.0019	0.0627	0.1686	0.1373	0.0021	0.0039	0.3105	0.3488	0.3354
	11023			TAG58:8-FA20:3	DMS-MS	54088					1.01	0.98	1.26	0.61	0.87	0.97	0.92	1.34	0.96	1.24	0.6	0.86	0.95	0.91	1.23		0.7402	0.2487	0.9344	0.8307	0.0729	0.5435	0.0016	0.0042	0.4291	0.6136	0.9922	0.8875	0.696	0.8118	0.1109	0.3465	0.7681	0.317	0.0819	0.0594	0.0002	0.0134	0.2398
	11024			TAG58:8-FA20:4	DMS-MS	54458					1.26	0.86	1.24	0.59	0.9	1.18	1.01	1.34	0.68	0.98	0.47	0.71	0.94	0.8	1.17		0.0499	0.0341	0.3853	0.6804	0.0226	0.2921	0.0455	0.0088	0.5308	0.6548	0.233	0.7489	0.8013	0.8118	0.0082	0.106	0.0394	0.0636	0.943	0.3775	0.0131	0.0666	0.0568
	11028			TAG58:8-FA22:5	DMS-MS	53756					0.82	0.54	1.49	0.68	1.11	1.61	1.05	1.41	0.66	1.82	0.83	1.36	1.97	1.29	2.17		0.1949	0.0965	0.022	0.5127	0.0032	0.124	0.1198	0.0151	0.5693	0.6586	0.0004	0.0541	0.9403	0.8334	0.0041	0.0909	0.1027	0.1079	0.0005	0.0017	0.4916	0.4282	0.1236
	11029			TAG58:8-FA22:6	DMS-MS	53419					0.84	0.61	1.74	0.73	1.33	1.84	1.18	1.68	0.73	2.08	0.87	1.58	2.19	1.41	2.61		0.2107	0.1032	0.0384	0.6059	0.0083	0.1849	0.1107	0.0143	0.1668	0.582	0.0038	0.1567	0.6692	0.8118	0.0049	0.0911	0.125	0.1203	0.0017	0.0035	0.4541	0.4096	0.0372
	11035			TAG58:9-FA18:1	DMS-MS	54089					1.17	0.58	1.66	0.85	1.43	2.04	1.14	1.36	0.5	1.42	0.73	1.23	1.75	0.98	1.82		0.3404	0.1419	0.0087	0.4543	0.0036	0.13	0.4187	0.0388	0.1922	0.582	0.0028	0.1522	0.7892	0.8118	1.6948e-05	0.0039	0.0028	0.0133	0.0305	0.0275	0.1959	0.2739	0.465
	11036			TAG58:9-FA18:2	DMS-MS	54624					1.18	0.57	1.49	0.72	1.31	1.93	1.11	1.29	0.48	1.26	0.61	1.1	1.63	0.94	1.68		0.3004	0.1346	0.0135	0.4543	0.0062	0.1591	0.1882	0.0208	0.3123	0.582	0.0039	0.1567	0.6688	0.8118	4.9489e-05	0.0048	0.0041	0.0167	0.0884	0.063	0.0837	0.171	0.7526
	11041			TAG58:9-FA20:4	DMS-MS	53927					2.19	0.91	1.22	0.63	0.83	1.14	1.07	1.23	0.42	0.56	0.29	0.38	0.52	0.49	0.64		0.0003	0.0012	0.6052	0.7675	0.107	0.6421	0.0272	0.0072	0.2446	0.582	0.5317	0.8269	0.5575	0.8118	0.0184	0.1584	0.0006	0.0055	0.0047	0.0068	7.4238e-05	0.0089	8.884e-05
	11044			TAG58:9-FA22:5	DMS-MS	53420					1.08	0.7	1.32	0.62	1.06	1.53	1.06	1.33	0.64	1.22	0.58	0.98	1.41	0.98	1.52		0.6887	0.2348	0.1622	0.68	0.0319	0.357	0.0439	0.0088	0.7729	0.678	0.0071	0.1865	0.7644	0.8118	0.005	0.0911	0.1067	0.1099	0.0967	0.068	0.0242	0.0865	0.9633
	11045			TAG58:9-FA22:6	DMS-MS	54459					1.12	0.51	1.71	0.82	1.42	2.13	1.23	1.39	0.46	1.54	0.74	1.28	1.91	1.11	1.99		0.4938	0.1833	0.0061	0.4543	0.0022	0.1086	0.3925	0.0368	0.191	0.582	0.0019	0.1393	0.4344	0.8118	1.4495e-05	0.0039	0.003	0.0136	0.0106	0.0118	0.2429	0.3081	0.3683
	11141			TAG60:10-FA22:5	DMS-MS	53757					1.28	0.73	1.21	0.5	0.9	1.43	1	1.41	0.58	0.95	0.39	0.71	1.12	0.79	1.23		0.1267	0.0691	0.1361	0.68	0.1521	0.7245	0.0012	0.0042	0.7563	0.678	0.0553	0.6158	0.7373	0.8118	0.018	0.1584	0.0009	0.0061	0.8393	0.3472	7.6039e-06	0.0036	0.055
	11142			TAG60:10-FA22:6	DMS-MS	53758					1.23	0.69	1.76	0.69	1.34	2.18	1.29	1.49	0.56	1.43	0.56	1.09	1.77	1.05	1.79		0.1039	0.0598	0.0564	0.6304	0.0053	0.1491	0.0422	0.0087	0.1153	0.582	0.0002	0.0423	0.2968	0.8118	8.3061e-05	0.0066	0.0065	0.0216	0.0509	0.0404	0.0038	0.0438	0.6723
	11155			TAG60:11-FA22:5	DMS-MS	54090					1.72	0.76	1.42	0.6	1.06	1.37	1.15	1.61	0.44	0.82	0.35	0.62	0.8	0.67	1.08		0.0003	0.0014	0.0592	0.6376	0.0414	0.407	0.0351	0.0079	0.7346	0.6775	0.013	0.2761	0.1773	0.8118	0.0011	0.0452	8.6376e-06	0.0002	0.2249	0.1304	0.0019	0.0363	0.0113
	11156			TAG60:11-FA22:6	DMS-MS	53421					1.9	0.67	1.6	0.71	1.16	1.7	1.24	1.46	0.35	0.84	0.37	0.61	0.9	0.65	1.05		0.0001	0.0007	0.0042	0.4543	0.0098	0.1908	0.1414	0.0169	0.3931	0.5916	0.0006	0.0593	0.1482	0.8118	4.705e-05	0.0048	1.0322e-06	6.5079e-05	0.307	0.1695	0.0046	0.045	0.0121
	11168			TAG60:12-FA22:6	DMS-MS	54285					2.87	0.61	1.75	0.73	1.38	1.98	1.35	1.25	0.21	0.61	0.25	0.48	0.69	0.47	0.74		1.2862e-06	3.0689e-05	0.0067	0.4543	0.0168	0.2525	0.2496	0.0262	0.1846	0.582	0.0045	0.1606	0.0865	0.8118	2.1271e-05	0.0039	4.2697e-07	6.5079e-05	0.026	0.0243	0.0056	0.0481	0.0054
	11595	MAG	Ester	MAG(12:0)	DMS-MS	62002					1.36	0.24	0.75	0.31	0.41	0.32	2.35	0.68	0.17	0.55	0.23	0.3	0.23	1.72	0.28		0.458	0.174	0.067	0.6427	0.7243	0.8384	0.221	0.0237	0.2763	0.582	0.2285	0.7449	0.2063	0.8118	0.3142	0.4641	0.0145	0.0367	0.3201	0.1752	0.0574	0.1439	0.0777
	11596			MAG(14:0)	DMS-MS	62028					0.84	0.82	1.02	0.71	0.93	0.65	0.8	1.06	0.98	1.21	0.85	1.1	0.78	0.95	1.19		0.3017	0.1349	0.3115	0.68	0.9028	0.8604	0.1251	0.0155	0.7923	0.678	0.0166	0.3182	0.2817	0.8118	0.9597	0.647	0.8151	0.331	0.5529	0.2588	0.5457	0.4503	0.4774
	11597			MAG(14:1)	DMS-MS	62004					2.09	0.62	0.83	0.18	0.18	0.58	2.05	0.82	0.3	0.4	0.09	0.09	0.28	0.98	0.52		0.1669	0.0867	0.6859	0.7905	0.9303	0.8643	0.0399	0.0084	0.0399	0.582	0.7228	0.8475	0.009	0.6564	0.6184	0.5804	0.1032	0.1081	0.2399	0.1378	0.0028	0.0393	0.0028
	11598			MAG(15:0)	DMS-MS	62005					1.25	0.12	0.33	0.1	0.22	0.18	1.26	0.36	0.09	0.27	0.08	0.18	0.14	1.01	0.26		0.1077	0.0613	0.1388	0.68	0.586	0.8098	0.1538	0.018	0.5612	0.6586	0.3688	0.759	0.0932	0.8118	0.7365	0.6038	0.0006	0.0055	0.0413	0.0343	0.0017	0.0363	0.0162
	11599			MAG(16:0)	DMS-MS	62006					0.87	0.51	2.26	0.45	0.41	0.96	0.96	1.02	0.59	2.6	0.52	0.47	1.11	1.11	0.69		0.7439	0.2497	0.6015	0.7675	0.0909	0.6046	0.3303	0.0328	0.1903	0.582	0.4947	0.818	0.2744	0.8118	0.8225	0.613	0.8159	0.331	0.0426	0.0349	0.413	0.3896	0.2671
	11600			MAG(16:1)	DMS-MS	62007					0.34	0.78	1	0.45	0.57	0.63	0.89	1.39	2.27	2.9	1.3	1.67	1.85	2.6	2.15		3.1204e-05	0.0004	0.3216	0.68	0.7257	0.8384	0.0024	0.0042	0.0276	0.582	0.021	0.3571	0.765	0.8118	0.2081	0.3934	0.0563	0.0788	2.5825e-05	0.0004	0.1146	0.2032	0.0325
	11602			MAG(18:0)	DMS-MS	62009					0.87	0.69	5.28	0.33	0.32	0.56	1.05	1.06	0.8	6.08	0.37	0.37	0.65	1.21	0.79		0.2172	0.106	0.3234	0.68	0.0434	0.407	0.0736	0.0111	0.0252	0.582	0.3332	0.7518	0.8749	0.817	0.3675	0.4731	0.9618	0.3675	0.0097	0.0112	0.3767	0.373	0.3475
	11603			MAG(18:1)	DMS-MS	62010					0.54	0.54	0.9	0.33	0.6	0.55	0.76	1.38	0.99	1.65	0.6	1.1	1.01	1.39	1.38		0.0058	0.007	0.0999	0.68	0.7521	0.8386	0.0016	0.0042	0.0625	0.582	0.0128	0.2761	0.2721	0.8118	0.2397	0.418	0.676	0.2927	0.0125	0.0133	0.0645	0.1535	0.7163
	11604			MAG(18:2)	DMS-MS	62011					0.74	0.39	0.94	0.49	0.68	0.66	0.81	1.25	0.53	1.27	0.67	0.92	0.89	1.09	1.14		0.1365	0.0739	0.017	0.4543	0.9044	0.8604	0.0482	0.009	0.1526	0.582	0.1101	0.7137	0.4061	0.8118	0.4946	0.5307	0.0586	0.079	0.1679	0.1059	0.1825	0.2669	0.651
	11605			MAG(18:3)	DMS-MS	62012					0.62	0.68	0.98	0.46	0.63	0.63	0.69	1.11	1.09	1.59	0.74	1.01	1.01	1.11	1.25		0.0028	0.0044	0.0054	0.4543	0.8941	0.8604	0.0116	0.0054	0.0561	0.582	0.0904	0.7113	0.0482	0.8118	0.2099	0.3934	0.3605	0.1954	0.0113	0.0122	0.2165	0.2892	0.8387
	11607			MAG(20:0)	DMS-MS	62014					1.08	0.54	1.46	0.33	0.94	0.36	1.03	3.92	0.5	1.35	0.31	0.86	0.33	0.95	1.14		0.9507	0.2985	0.5273	0.7293	0.7392	0.8384	0.1407	0.0169	0.9641	0.7046	0.2021	0.7226	0.8637	0.8169	0.6758	0.5958	0.5141	0.24	0.7834	0.3359	0.142	0.2333	0.9921
	11608			MAG(20:1)	DMS-MS	62015					1	1	1.08	1	1	1	1.13	1	1	1.08	1	1	1	1.13	1						0.3632	0.7521							0.1875	0.8118					0.3632	0.1869
	11610			MAG(20:3)	DMS-MS	62017					0.94	0.94	0.94	0.94	0.94	0.94	0.94	0.89	1	1	1	1	1	1	1		0.2065	0.1015	0.2065	0.68	0.2065	0.752	0.2065	0.0224	0.2065	0.582	0.2065	0.7226	0.2065	0.8118	0.2065	0.3934
	11611			MAG(20:4)	DMS-MS	62018					0.91	0.91	0.95	0.91	0.99	0.91	0.91	0.95	1	1.04	1	1.08	1	1	1		0.1762	0.09	0.1762	0.68	0.5373	0.8022	0.1762	0.0198	0.9312	0.7046	0.1762	0.7209	0.1762	0.8118	0.1762	0.3878			0.3632	0.1869			0.3632
	11612			MAG(20:5)	DMS-MS	62019					1.04	0.95	0.95	0.95	1.1	0.95	1.08	1.08	0.91	0.91	0.91	1.05	0.91	1.03	0.99		0.5658	0.2027	0.3409	0.68	0.3409	0.7521	0.3409	0.0328	0.5762	0.6586	0.3409	0.7518	0.3025	0.8118	0.7047	0.6002	0.1685	0.1373	0.1685	0.106	0.1685	0.2596	0.8158
	11617			MAG(22:5)	DMS-MS	62024					0.99	0.99	0.99	0.99	0.99	0.99	0.99	1	1	1	1	1	1	1	1		0.3409	0.1419	0.3409	0.68	0.3409	0.7521	0.3409	0.0328	0.3409	0.582	0.3409	0.7518	0.3409	0.8118	0.3409	0.4641
	11618			MAG(22:6)	DMS-MS	62025					1	1	1	1	1	1	1	1	1	1	1	1	1	1	1
[truncated: 28 more columns]
