# Supplementary material for: Discovering novel plasma biomarkers for ischemic stroke: Lipidomic and metabolomic analyses in an aged mouse model
Source: J Lipid Res. 2024 Aug 2;65(9):100614. doi: 10.1016/j.jlr.2024.100614 (PMC11399596; doi:10.1016/j.jlr.2024.100614)
Supplement: Supplementary Table S2 [file mmc2.xlsx]

## Sheet: Data Key & Explanation
Data Key & Explanation
Heatmap Description	This heatmap represents the results of the statistical analysis of the data within the Data Table file.
Chemical Annotation Descriptions
Pathway Sort Order	A Metabolon generated number intended for sorting compounds by biochemical Super Pathway and Sub Pathway.
Super Pathway	The general biochemical class assigned to the identified biochemical (e.g., lipid, amino acid, carbohydrate, etc.). Intended for sorting compounds by broad biochemical classes.
Sub Pathway	A more specific biochemical class assigned to the identified biochemical (e.g., TCA cycle, monoacylglycerols, etc.). Intended for grouping/sorting compounds by biochemical pathway/class.
Biochemical Name	The name of the identified biochemical
Biochemical Name	Indicates a compound that has been confirmed based on an authentic chemical standard and Metabolon is highly confident in its identity. (Metabolomics Standards Initiative Tier 1 identification).
Biochemical Name*	Indicates a compound that has not been confirmed based on a standard, but Metabolon is confident in its identity. (Not Tier 1).
Biochemical Name**	Indicates a compound for which a standard is not available, but Metabolon is reasonably confident in its identity or the information provided. (Not Tier 1).
Biochemical Name (#) or [#]	Indicates a compound that is a structural isomer of another compound in the Metabolon spectral library. For example, a steroid that may be sulfated at one of several positions that are indistinguishable by the mass spectrometry data or a diacylglycerol for which more than one stereospecific molecule exists.
Platform	Metabolon's untargeted metabolomic platform consists of four distinct methods (termed; Pos Late, Pos Early, Polar, and Neg). This column indicates which method was used to report the values associated with the detected biochemical.
Comp ID	A Metabolon generated compound identifier specific to the platform a biochemical is detected on.
KEGG	An alphanumeric compound identifier and link to compound information in the Kyoto Encyclopedia of Genes and Genomes (KEGG).
HMDB	An alphanumeric compound identifier and link to compound information maintained by the Human Metabolome Database (HMDB).
PUBCHEM	A unique numerical identifier assigned by the National Center for Biotechnology Information (NCBI) and searchable in the PubChem database.
Chemical ID	Unique identifier for each biochemical. Chemical IDs are also listed in the top row of the accompanying Data Table file.
CAS	A unique numerical identifier assigned by the Chemical Abstracts Service (CAS) to every chemical substance described in the open scientific literature.
Statistical Analysis/Descriptors
FOLD CHANGE	Indicates the ratio of the mean scaled intensity for a metabolite between two experimental groups.
0.55	Green: Indicates statistically significant difference (p ≤ 0.05) between the groups shown and a metabolite ratio of < 1.00.
0.76	Light Green: Statistically trending differences (0.05 < p < 0.10) and a metabolite ratio of < 1.00.
1.71	Red: Indicates statistically significant difference (p ≤ 0.05) between the groups shown and a metabolite ratio of ≥ 1.00.
1.32	Light Red: Statistically trending differences (0.05 < p < 0.10) and a metabolite ratio of ≥ 1.00.
1.2	Non-colored cell: Differences between populations fail to reach statistical significance ( p ≥ 0.1) for that comparison.
	Blue: Indicates statistically significant (p ≤ 0.05) ANOVA main effect or correlation.
	Light Blue: Indicates statistically trending ( 0.05 < p < 0.10) ANOVA main effect or correlation.
p-value	p-values for each comparison using the corresponding statistical analysis (e.g., t-Test, ANOVA, etc.) computed from natural log-transformed data.
q-value	q-values are calculated from the distribution of p-values for a given comparison. q-values are a method for estimating the proportion of false positives given a large number of tests, though unlike other methods (e.g., Bonferroni, Tukey) does not adjust the p-value.
Mean Values	Represents the mean scaled intensity for a metabolite in a particular experimental group.
% Filled Values	Represents the percent of samples, in an experimental group, in which a metabolite was detected.
© Metabolon, Inc. All rights reserved. The Metabolon name, logo and related trademarks and service marks, owned by Metabolon, Inc. are registered and/or used in the United States and many foreign countries. Any use, copying or reproduction of the trademarks, logos, information, images or designs contained in this document is strictly prohibited without the prior written permission of Metabolon, I…

## Sheet: Pathway - Heat Map
	Heat map of statistically significant biochemicals profiled in this study. Red and green shaded cells indicate p≤0.05 (red indicates that the mean values are significantly higher for that comparison; green values significantly lower). Light red and light green shaded cells indicate 0.05<p<0.10 (light red indicates that the mean values trend higher for that comparison; light green values trend low…										Fold of Change																Statistical Values
											Welch's t-Test								Welch's t-Test								Welch's t-Test																Welch's t-Test
											NoTmt_24hr	Veh_1wk	Veh_2wk	Veh_3wk	Veh_4wk	Veh_5wk	Veh_6wk	Veh_7wk	Veh_1wk	Veh_2wk	Veh_3wk	Veh_4wk	Veh_5wk	Veh_6wk	Veh_7wk		NoTmt_24hr		Veh_1wk		Veh_2wk		Veh_3wk		Veh_4wk		Veh_5wk		Veh_6wk		Veh_7wk		Veh_1wk		Veh_2wk		Veh_3wk		Veh_4wk
																											Naï		Naï		Naï		Naï		Naï		Naï		Naï		Naï		NoTmt_24hr		NoTmt_24hr		NoTmt_24hr		NoTmt_24hr
	Pathway Sort Order	Super Pathway	Sub Pathway	Biochemical Name	Platform	Comp ID	KEGG	HMDB	PUBCHEM	X	Naï	Naï	Naï	Naï	Naï	Naï	Naï	Naï	NoTmt_24hr	NoTmt_24hr	NoTmt_24hr	NoTmt_24hr	NoTmt_24hr	NoTmt_24hr	NoTmt_24hr	X	p-value	q-value	p-value	q-value	p-value	q-value	p-value	q-value	p-value	q-value	p-value	q-value	p-value	q-value	p-value	q-value	p-value	q-value	p-value	q-value	p-value	q-value	p-value
	1	Amino Acid	Glycine, Serine and Threonine Metabolism	glycine	LC/MS pos early	58	C00037	HMDB0000123	750		0.66	1.07	1.07	0.89	0.98	1.03	1.11	0.96	1.62	1.62	1.35	1.48	1.55	1.67	1.45		4.5668e-05	0.0005	0.177	0.28	0.2004	0.3393	0.3423	0.3341	0.8666	0.6344	0.5889	0.338	0.3178	0.4999	0.6312	0.5394	5.8022e-06	0.0004	5.8932e-06	0.0004	0.0416	0.1217	5.3669e-05
	2			N-acetylglycine	LC/MS pos early	27710		HMDB0000532	10972		2.32	0.97	0.73	0.81	0.73	0.76	0.85	0.74	0.42	0.32	0.35	0.31	0.33	0.36	0.32		0.0005	0.0022	0.8222	0.5483	0.0131	0.1214	0.2585	0.3036	0.0021	0.0678	0.0582	0.1203	0.0689	0.3093	0.0078	0.0786	0.0005	0.0025	3.2146e-05	0.0008	0.0014	0.0292	4.1632e-05
	5			sarcosine	LC/MS pos early	1516	C00213	HMDB0000271	1088		1.34	1.46	1.38	1.47	1.77	1.38	1.28	1.13	1.09	1.03	1.09	1.32	1.02	0.96	0.84		0.07	0.0575	0.0445	0.156	0.0543	0.2008	0.0384	0.1643	0.0237	0.1515	0.0606	0.123	0.3925	0.5388	0.1766	0.3288	0.4177	0.2361	0.5989	0.39	0.2191	0.2972	0.1989
	6			dimethylglycine	LC/MS pos early	5086	C03626	HMDB0000092	673		1.38	1.14	1.05	0.98	1.04	0.93	0.97	0.95	0.83	0.76	0.71	0.75	0.67	0.71	0.69		0.0069	0.0105	0.1854	0.2846	0.4248	0.4131	0.9836	0.5532	0.6722	0.5759	0.653	0.3557	0.8943	0.6802	0.7313	0.5742	0.1309	0.1028	0.0137	0.0263	0.0036	0.0349	0.0379
	7			betaine	LC/MS pos early	3141	C00719	HMDB0000043	247		0.96	1.47	1.3	1.19	0.99	1.38	1.09	1.14	1.53	1.35	1.24	1.03	1.43	1.13	1.18		0.692	0.3216	0.0077	0.078	0.0087	0.1214	0.1786	0.2726	0.873	0.6344	0.0037	0.0332	0.2216	0.4548	0.1783	0.3296	0.0049	0.0104	0.0052	0.0145	0.1231	0.217	0.5292
	10			serine	LC/MS pos early	1648	C00065	HMDB0000187	5951		0.75	1.06	1.09	0.92	1	1.05	1.12	0.97	1.42	1.46	1.23	1.34	1.4	1.49	1.29		0.011	0.014	0.2459	0.3173	0.1501	0.2906	0.542	0.4115	0.8287	0.6249	0.5463	0.3226	0.1896	0.4419	0.6847	0.5546	0.0033	0.0079	0.0022	0.0097	0.3054	0.3453	0.0083
	11			N-acetylserine	LC/MS polar	37076		HMDB0002931	65249		0.92	0.92	0.87	0.84	0.9	0.76	0.9	0.81	0.99	0.94	0.91	0.97	0.83	0.97	0.87		0.2506	0.1551	0.3549	0.3648	0.0544	0.2008	0.0539	0.1811	0.1793	0.3357	0.0512	0.1136	0.1088	0.3664	0.003	0.0619	0.5663	0.2862	0.731	0.4387	0.9313	0.5842	0.6115
	16			2-methylserine	LC/MS pos early	53229	C02115		94309		0.7	1.01	0.87	0.78	1.06	0.84	1.05	0.81	1.44	1.23	1.11	1.51	1.19	1.5	1.15		0.001	0.0031	0.9602	0.578	0.3628	0.3898	0.0836	0.2104	0.4117	0.4744	0.4027	0.2829	0.3877	0.5359	0.1736	0.3279	0.0565	0.057	0.5535	0.3676	0.3861	0.3883	0.0003
	17			threonine	LC/MS pos early	1284	C00188	HMDB0000167	6288		0.73	1.04	0.97	0.72	0.81	0.85	1.06	0.94	1.42	1.32	0.98	1.1	1.16	1.45	1.28		0.0112	0.0141	0.7002	0.5071	0.8989	0.536	0.2045	0.2842	0.0606	0.2071	0.3329	0.2646	0.5568	0.6143	0.6638	0.5495	0.0148	0.0211	0.0169	0.0307	0.7783	0.5409	0.2312
	18			N-acetylthreonine	LC/MS neg	33939		HMDB0062557	152204		0.98	1.11	1.06	0.85	0.97	0.9	1.07	0.98	1.13	1.08	0.86	0.99	0.92	1.09	1		0.8006	0.3577	0.2244	0.3053	0.3353	0.3876	0.9737	0.5498	0.5207	0.5153	0.8507	0.3982	0.3133	0.4999	0.4863	0.4827	0.176	0.1264	0.3327	0.2617	0.7139	0.52	0.604
	19			allo-threonine	LC/MS polar	15142	C05519	HMDB0004041	99289		0.51	0.83	0.79	0.44	0.74	0.61	0.87	0.87	1.62	1.55	0.85	1.45	1.19	1.71	1.7		0.0021	0.005	0.3334	0.3545	0.3091	0.374	0.0367	0.1598	0.0811	0.2289	0.027	0.0849	0.4912	0.5853	0.467	0.4742	0.0257	0.0319	0.131	0.131	0.6764	0.5071	0.0293
	29		Alanine and Aspartate Metabolism	alanine	LC/MS pos early	1126	C00041	HMDB0000161	5950		0.64	0.98	1.03	0.82	0.94	0.93	0.96	0.96	1.53	1.61	1.28	1.46	1.45	1.5	1.5		0.0024	0.0052	0.6943	0.5071	0.7323	0.4997	0.1963	0.2771	0.2768	0.4111	0.5127	0.313	0.5676	0.6201	0.5523	0.5085	0.0031	0.0078	0.002	0.0093	0.1561	0.2448	0.0058
	31			N-acetylalanine	LC/MS polar	1585	C02847	HMDB0000766	88064		0.97	0.99	0.93	0.8	0.9	0.84	0.9	0.86	1.02	0.96	0.82	0.93	0.87	0.93	0.88		0.4845	0.2479	0.8761	0.5622	0.23	0.3599	0.0495	0.1772	0.2433	0.389	0.1016	0.1554	0.1752	0.4355	0.0666	0.2243	0.5525	0.2827	0.8951	0.4847	0.3049	0.3453	0.8286
	33			N,N-dimethylalanine	LC/MS pos early	63151			5488191		0.82	0.77	1.33	0.98	1.56	2.49	1.16	0.93	0.94	1.61	1.18	1.9	3.02	1.41	1.13		0.5977	0.2906	0.6183	0.4825	0.2262	0.3594	0.9199	0.5352	0.0188	0.1386	0.5715	0.3308	0.3303	0.5095	0.7778	0.5917	0.8897	0.3827	0.0943	0.1027	0.8541	0.5711	0.0042
	36			aspartate	LC/MS pos early	443	C00049	HMDB0000191	5960		1.04	1.45	1.31	1.37	1.3	1.89	1.32	0.74	1.39	1.25	1.31	1.25	1.81	1.26	0.7		0.7016	0.3252	0.0841	0.2133	0.2082	0.3455	0.0205	0.122	0.2109	0.365	0.0005	0.0188	0.1056	0.3655	0.1608	0.3153	0.1332	0.1034	0.3135	0.2525	0.0385	0.1168	0.3116
	37			N-acetylaspartate (NAA)	LC/MS polar	22185	C01042	HMDB0000812	65065		2.06	1.65	1.93	1.57	1.65	1.41	1.22	1.2	0.8	0.94	0.76	0.8	0.68	0.59	0.58		0.0072	0.0107	0.0239	0.1124	0.0128	0.1214	0.1181	0.235	0.0557	0.2043	0.0902	0.1447	0.2599	0.4693	0.2471	0.3747	0.0767	0.0702	0.6077	0.392	0.3071	0.3465	0.2836
	40			asparagine	LC/MS pos early	512	C00152	HMDB0000168	6267		0.71	0.96	1.04	0.87	0.84	0.97	1.04	0.89	1.35	1.48	1.23	1.19	1.38	1.47	1.26		0.0038	0.0069	0.5057	0.4283	0.6106	0.4635	0.3345	0.333	0.0212	0.1481	0.712	0.363	0.8193	0.6632	0.2295	0.371	0.0085	0.0145	0.0032	0.0118	0.2097	0.2928	0.0744
	42			N-acetylasparagine	LC/MS polar	33942		HMDB0006028	99715		0.91	0.72	0.73	0.57	0.63	0.66	0.85	0.64	0.79	0.8	0.63	0.7	0.73	0.93	0.7		0.0879	0.0683	0.0157	0.0991	0.0148	0.1214	0.004	0.0659	0.0097	0.1079	0.0045	0.0358	0.3076	0.4982	0.0013	0.0368	0.472	0.2582	0.4281	0.308	0.894	0.5767	0.8468
	43			hydroxyasparagine**	LC/MS pos early	62060	C20631	HMDB32332	15991574		1.28	1	1.16	0.99	1	0.97	1.03	1.03	0.79	0.91	0.77	0.78	0.76	0.81	0.81		0.1038	0.0771	0.7925	0.5344	0.0954	0.2573	0.9955	0.5563	0.8744	0.6344	0.8686	0.4049	0.8604	0.6657	0.6325	0.5394	0.122	0.0973	0.6696	0.4192	0.1578	0.2448	0.1351
	46		Glutamate Metabolism	glutamate	LC/MS pos early	57	C00025 C00217	HMDB0000148	33032		1.07	1.19	1.12	1.23	1.05	1.57	1.12	0.73	1.1	1.05	1.14	0.97	1.46	1.04	0.68		0.4286	0.2257	0.207	0.2965	0.3425	0.3893	0.1629	0.2647	0.6148	0.5505	0.0026	0.0282	0.2986	0.4943	0.0711	0.2318	0.4741	0.2583	0.7421	0.4394	0.3571	0.3743	0.8423
	47			glutamine	LC/MS pos early	53	C00064	HMDB0000641	5961		1.24	1.05	1.06	0.98	0.97	1.06	1.07	1.05	0.85	0.85	0.79	0.78	0.85	0.86	0.85		0.0045	0.0076	0.3611	0.3648	0.2684	0.374	0.9145	0.5334	0.8808	0.6368	0.3106	0.2607	0.2082	0.4542	0.3007	0.4083	0.0119	0.0179	0.0041	0.0138	0.0334	0.1094	0.0005
	48			alpha-ketoglutaramate*	LC/MS polar	62101	C00940	HMDB0001552	48		1.23	0.79	0.67	0.85	0.6	1.16	0.82	0.43	0.64	0.54	0.69	0.49	0.94	0.67	0.35		0.9429	0.3983	0.6258	0.4851	0.1911	0.3322	0.7933	0.5041	0.0715	0.2144	0.91	0.4141	0.6307	0.6327	0.0015	0.0394	0.819	0.3654	0.3636	0.2758	0.8841	0.5758	0.2342
	49			N-acetylglutamate	LC/MS polar	15720	C00624	HMDB0001138	70914		0.92	0.65	0.59	0.42	0.46	0.5	0.62	0.67	0.7	0.64	0.46	0.5	0.54	0.67	0.72		0.6865	0.32	0.0541	0.1684	0.0271	0.145	0.0104	0.1058	0.0014	0.0632	0.0299	0.086	0.0307	0.2648	0.0567	0.2056	0.1098	0.0901	0.0541	0.0693	0.016	0.0734	0.0034
	50			N-acetylglutamine	LC/MS polar	33943	C02716	HMDB0006029	182230		1.02	0.61	0.72	0.53	0.61	0.6	0.75	0.66	0.6	0.7	0.52	0.6	0.58	0.73	0.64		0.7401	0.3357	0.0037	0.0623	0.0565	0.2036	0.0029	0.0549	0.029	0.1644	0.0312	0.0875	0.1467	0.4118	0.0188	0.1235	0.0489	0.0517	0.2481	0.212	0.0167	0.0756	0.0844
	53			4-hydroxyglutamate	LC/MS pos early	40499	C03079	HMDB0001344	439902		0.48	0.7	0.59	0.4	0.65	0.7	0.73	0.47	1.44	1.21	0.83	1.34	1.44	1.51	0.97		0.0089	0.0123	0.303	0.3421	0.1118	0.2679	0.0248	0.1309	0.1615	0.3221	0.394	0.2785	0.3721	0.5224	0.0085	0.0793	0.0553	0.0564	0.5351	0.3595	0.3832	0.3873	0.0016
	57			N-acetyl-aspartyl-glutamate (NAAG)	LC/MS pos early	35665	C12270	HMDB0001067	188803		1.49	0.81	0.65	0.7	0.71	0.91	0.69	0.67	0.54	0.44	0.47	0.48	0.61	0.47	0.45		0.0841	0.0661	0.0708	0.1909	0.0111	0.1214	0.0005	0.0231	0.051	0.1992	0.5689	0.3298	0.0117	0.1983	0.0052	0.0702	0.0102	0.0163	0.0016	0.0077	0.0021	0.0299	0.0059
	58			beta-citrylglutamate	LC/MS neg	54923	C20775		189741		1.39	2.55	1.71	1.53	1.42	2.91	0.82	0.45	1.83	1.23	1.1	1.02	2.09	0.59	0.33		0.2263	0.1427	0.0846	0.2133	0.4009	0.403	0.3272	0.333	0.4799	0.5016	0.0166	0.0711	0.9119	0.6843	0.0208	0.1242	0.3108	0.1903	0.9606	0.5014	0.8281	0.5624	0.9135
	60			carboxyethyl-GABA	LC/MS pos early	40007		HMDB0002201	2572		1.18	0.89	0.59	0.57	1.01	0.59	1.12	0.9	0.75	0.5	0.48	0.85	0.5	0.95	0.76		0.6705	0.3143	0.6792	0.5063	0.1377	0.2789	0.168	0.2691	0.9638	0.6538	0.2103	0.2172	0.5609	0.6175	0.7934	0.5929	0.4675	0.2573	0.0888	0.0996	0.1048	0.2019	0.7766
	61			N-methyl-GABA	LC/MS pos early	39577	C15987		70703		0.45	0.85	0.97	0.87	0.67	0.69	0.9	0.97	1.91	2.17	1.96	1.51	1.56	2.01	2.17		0.0025	0.0054	0.6656	0.5034	0.693	0.4923	0.5775	0.4253	0.197	0.3541	0.2341	0.2263	0.7819	0.659	0.7415	0.5795	0.0045	0.01	0.1038	0.1103	0.237	0.3082	0.0933
	64			S-1-pyrroline-5-carboxylate	LC/MS pos early	42370	C04322	HMDB0001301	11966181		0.95	1.85	1.12	1.78	1.11	2.51	1.04	0.52	1.96	1.18	1.88	1.17	2.65	1.1	0.55		0.7229	0.3322	0.011	0.0902	0.4812	0.4316	0.0622	0.1866	0.5891	0.5414	0.0002	0.0104	0.5389	0.612	0.0102	0.0846	0.0115	0.0176	0.3486	0.2695	0.0461	0.1262	0.4325
	72		Histidine Metabolism	histidine	LC/MS neg	59	C00135	HMDB0000177	6274		0.94	1.23	1.06	0.96	1	0.95	1.09	1.12	1.32	1.14	1.02	1.07	1.02	1.17	1.2		0.5827	0.2855	0.095	0.2206	0.3894	0.3966	0.8368	0.5169	0.7518	0.5991	0.7946	0.3818	0.2774	0.486	0.1899	0.3332	0.0349	0.0404	0.1214	0.1248	0.7397	0.5264	0.2937
	73			1-methylhistidine	LC/MS neg	30460	C01152	HMDB0000001	92105		1.92	1.07	1.11	0.79	0.96	0.85	1.14	1.04	0.56	0.58	0.41	0.5	0.44	0.6	0.54		9.471e-05	0.0008	0.5431	0.4515	0.4211	0.4131	0.2803	0.3125	0.9574	0.6536	0.4613	0.2991	0.3195	0.4999	0.678	0.5531	0.0014	0.0048	0.0024	0.0102	0.0042	0.0349	2.5401e-05
	74			3-methylhistidine	LC/MS neg	15677	C01152	HMDB0000479	64969		1.75	1.62	1.6	1.02	1.25	1.07	1.35	1.48	0.92	0.91	0.59	0.72	0.61	0.77	0.85		0.0031	0.0061	0.0024	0.0471	0.0023	0.0924	0.534	0.4083	0.0567	0.2049	0.5927	0.339	0.0416	0.2712	0.0149	0.105	0.7518	0.3435	0.6877	0.4246	0.0045	0.0349	0.036
	75			N-acetylhistidine	LC/MS neg	33946	C02997	HMDB0032055	75619		1.4	1.24	1.16	0.77	0.97	0.85	1.16	1.09	0.89	0.83	0.55	0.7	0.61	0.83	0.78		0.3153	0.1809	0.1455	0.2728	0.1715	0.3095	0.5712	0.4229	0.6829	0.5785	0.8784	0.4084	0.2226	0.4548	0.3175	0.4125	0.7689	0.3493	0.9434	0.4971	0.0868	0.1869	0.433
	77			N-acetyl-3-methylhistidine*	LC/MS pos early	43256		HMDB0240341	193270		2.69	1.4	1.18	0.86	0.99	0.85	1.15	1.27	0.52	0.44	0.32	0.37	0.32	0.43	0.47		0.0021	0.0049	0.0036	0.0623	0.0596	0.2053	0.4666	0.3848	0.84	0.6273	0.3884	0.2763	0.4303	0.5574	0.0733	0.2346	0.0527	0.0545	0.0116	0.0234	0.0079	0.0502	0.0025
	78			N-acetyl-1-methylhistidine*	LC/MS pos early	43255		HMDB0240340	53859791		3.34	0.92	1.08	0.84	0.94	0.84	1.02	0.97	0.28	0.32	0.25	0.28	0.25	0.31	0.29		0.0259	0.0265	0.4797	0.4199	0.5289	0.4437	0.3332	0.333	0.5614	0.5299	0.2342	0.2263	0.9882	0.7044	0.8176	0.6022	0.0169	0.023	0.0461	0.0625	0.0132	0.0656	0.0185
	79			hydantoin-5-propionate	LC/MS polar	40473	C05565	HMDB0001212	782		0.62	0.44	0.53	0.5	0.72	0.6	0.55	0.29	0.71	0.85	0.8	1.15	0.97	0.88	0.47		0.0669	0.0556	0.0451	0.156	0.1401	0.2793	0.1806	0.2733	0.4967	0.5047	0.2979	0.2573	0.167	0.4314	0.0011	0.0348	0.8496	0.3744	0.6258	0.4015	0.8901	0.5767	0.4293
	80			trans-urocanate	LC/MS pos early	607	C00785	HMDB0000301	736715		2.1	2.58	2.39	4.19	2.96	2.82	1.5	0.13	1.23	1.14	1.99	1.41	1.34	0.71	0.06		0.0629	0.0529	0.0696	0.1905	0.069	0.2186	0.0339	0.1521	0.0012	0.0571	0.0033	0.0316	0.1495	0.4118	0.0018	0.0434	0.7531	0.3436	0.7523	0.4428	0.2322	0.3054	0.0753
	82			imidazole propionate	LC/MS pos early	40730		HMDB0002271	70630		0.44	1	0.72	0.6	0.61	0.83	0.67	0.5	2.28	1.64	1.36	1.4	1.88	1.53	1.14		0.0102	0.0135	0.941	0.5763	0.3463	0.3898	0.3381	0.333	0.1272	0.2769	0.6408	0.3531	0.2553	0.4693	0.0204	0.1241	0.0129	0.0189	0.0806	0.0943	0.6205	0.4873	0.0533
	83			formiminoglutamate	LC/MS pos early	43493	C00439	HMDB0000854	439233		1.45	0.58	0.52	0.62	0.48	0.66	0.7	0.41	0.4	0.36	0.43	0.33	0.46	0.49	0.28		0.4236	0.2234	0.014	0.0958	0.001	0.058	0.0779	0.2001	0.0011	0.0571	0.1139	0.1603	0.1375	0.409	0.0001	0.0161	0.52	0.2746	0.3684	0.2769	0.6761	0.5071	0.2691
	85			imidazole lactate	LC/MS pos early	15716	C05568	HMDB0002320	793		0.88	0.8	1.04	0.74	0.96	0.85	1.06	1.09	0.91	1.18	0.84	1.09	0.97	1.21	1.24		0.131	0.0929	0.2651	0.3233	0.7422	0.4997	0.3157	0.3303	0.8391	0.6273	0.4568	0.2991	0.634	0.6334	0.493	0.4851	0.8451	0.374	0.1012	0.1084	0.8447	0.5664	0.1915
	86			carnosine	LC/MS pos early	1768	C00386	HMDB0000033	439224		1.51	0.77	0.76	0.69	1	0.99	0.91	0.87	0.51	0.51	0.46	0.66	0.65	0.61	0.58		0.0733	0.0596	0.1107	0.2376	0.0862	0.2529	0.0721	0.1928	0.9621	0.6538	0.9437	0.4222	0.6592	0.6371	0.4443	0.4614	0.0059	0.0115	0.0048	0.0145	0.0056	0.0402	0.1304
	88			N-acetylcarnosine	LC/MS neg	43488		HMDB0012881	9903482		2.04	0.99	1.1	0.52	0.98	0.86	1.14	1	0.49	0.54	0.26	0.48	0.42	0.56	0.49		0.0144	0.0173	0.5654	0.4629	0.6682	0.4885	0.1008	0.2232	0.4903	0.5042	0.7411	0.3705	0.6985	0.6474	0.4836	0.4827	0.0174	0.0233	0.0941	0.1027	0.0045	0.0349	0.014
	89			anserine	LC/MS pos early	15747	C01262	HMDB0000194	112072		1.44	0.87	0.8	0.63	1.01	0.83	0.85	0.88	0.61	0.55	0.44	0.7	0.57	0.59	0.61		0.1609	0.1102	0.3577	0.3648	0.1097	0.2679	0.0147	0.1073	0.9547	0.6535	0.3676	0.2705	0.2585	0.4693	0.3005	0.4083	0.0572	0.0574	0.0232	0.0383	0.0036	0.0349	0.2461
	90			histamine	LC/MS pos early	1574	C00388	HMDB0000870	774		3.63	2.74	1.64	2	1.72	2.3	1.2	0.18	0.76	0.45	0.55	0.47	0.64	0.33	0.05		0.0008	0.0027	0.0059	0.0701	0.0244	0.1354	0.0194	0.1198	0.1377	0.2932	0.0395	0.0979	0.1524	0.4118	0.0091	0.0831	0.3645	0.2151	0.0102	0.0216	0.136	0.227	0.0862
	92			1-methylhistamine	LC/MS pos early	43831	C05127	HMDB0000898	3614		3.12	3.3	1.53	2.36	2.37	3.59	3.34	0.56	1.06	0.49	0.75	0.76	1.15	1.07	0.18		0.0006	0.0022	0.0042	0.0646	0.1564	0.2975	0.0082	0.0965	0.0258	0.157	0.001	0.019	0.0179	0.2121	0.2627	0.3826	0.9701	0.4023	0.0328	0.0503	0.4069	0.3968	0.3721
	93			1-methyl-4-imidazoleacetate	LC/MS pos early	32350	C05828	HMDB0002820	75810		3.12	1.28	1.27	1.01	1.2	1.07	1.05	1.29	0.41	0.41	0.32	0.38	0.34	0.34	0.41		0.0637	0.0534	0.0842	0.2133	0.11	0.2679	0.7224	0.4806	0.1216	0.2713	0.3283	0.2629	0.5499	0.6131	0.3308	0.4191	0.3008	0.1852	0.287	0.2349	0.095	0.1972	0.2201
	94			1-methyl-5-imidazoleacetate	LC/MS pos early	62946		HMDB04988	6451814		1.93	0.99	1.14	0.83	1.32	0.9	0.87	0.98	0.51	0.59	0.43	0.68	0.46	0.45	0.51		0.0108	0.0139	0.7729	0.5301	0.3768	0.3946	0.5868	0.4272	0.2818	0.4162	0.8359	0.3939	0.7767	0.6566	0.6354	0.5403	0.0148	0.0211	0.0517	0.0678	0.0656	0.1609	0.2217
	95			1-methyl-5-imidazolelactate	LC/MS neg	64596					4.38	1.74	1.5	1.06	1.16	0.96	1.32	1.41	0.4	0.34	0.24	0.27	0.22	0.3	0.32		0.0006	0.0022	0.0006	0.0189	0.0063	0.1211	0.5236	0.4038	0.0802	0.2289	0.8144	0.3875	0.1044	0.3655	0.0146	0.105	0.0416	0.0459	0.014	0.0267	0.0014	0.0292	0.0026
	98			1-ribosyl-imidazoleacetate*	LC/MS pos early	61868	C05131	HMDB0002331	440569		0.89	0.91	0.94	0.76	1.01	1	0.89	1.07	1.03	1.06	0.85	1.14	1.12	1.01	1.21		0.052	0.046	0.7003	0.5071	0.943	0.5481	0.3759	0.3441	0.6921	0.5816	0.8655	0.4046	0.6571	0.6366	0.3164	0.4125	0.1103	0.0902	0.0438	0.0597	0.4031	0.3957	0.0354
	99			4-imidazoleacetate	LC/MS pos early	32349	C02835	HMDB0002024	96215		1.09	1.38	0.97	1.07	1.03	1.89	1.33	1.04	1.27	0.89	0.98	0.95	1.74	1.22	0.95		0.8586	0.377	0.024	0.1124	0.8271	0.5178	0.8818	0.5276	0.9021	0.6401	0.0033	0.0316	0.0315	0.2648	0.852	0.6168	0.1082	0.0892	0.9993	0.5132	0.9625	0.5928	0.9892
	107		Lysine Metabolism	lysine	LC/MS pos early	1301	C00047 C00739	HMDB0003405	5962		0.86	0.93	0.97	0.79	0.91	0.87	1.06	1	1.07	1.13	0.91	1.05	1	1.22	1.16		0.0359	0.0341	0.3647	0.3648	0.7326	0.4997	0.0852	0.2116	0.1021	0.2523	0.2123	0.218	0.429	0.5571	0.9043	0.6281	0.4192	0.2361	0.0367	0.0536	0.4223	0.4062	0.2386
	108			N2-acetyllysine	LC/MS polar	36751	C12989	HMDB0000446	92907		0.77	1	1.05	0.87	0.88	1.01	1.01	0.94	1.29	1.37	1.13	1.14	1.31	1.31	1.22		0.076	0.0615	0.6624	0.5022	0.5777	0.4571	0.7005	0.4724	0.7469	0.5967	0.884	0.4099	0.5656	0.6201	0.9122	0.6285	0.0415	0.0459	0.0396	0.056	0.1418	0.232	0.081
	109			N6-acetyllysine	LC/MS neg	36752	C02727	HMDB0000206	92832		1.06	1.41	1.34	1.05	1.28	1.16	1.22	1.24	1.33	1.27	1	1.21	1.1	1.16	1.18		0.6189	0.297	0.0054	0.0686	0.0269	0.145	0.5714	0.4229	0.0387	0.1802	0.1357	0.1753	0.0899	0.3578	0.0643	0.2209	0.0082	0.0142	0.0508	0.067	0.9023	0.5774	0.0738
	112			N2-acetyl,N6,N6-dimethyllysine	LC/MS pos early	63254					1.15	1.01	0.93	0.82	1.01	1.16	1.15	0.95	0.88	0.81	0.72	0.88	1.01	1	0.83		0.2517	0.1553	0.9476	0.578	0.567	0.4536	0.3686	0.3421	0.857	0.6336	0.2288	0.2229	0.7379	0.6545	0.6695	0.5512	0.2932	0.1819	0.367	0.2763	0.7124	0.52	0.2325
	113			N2,N6-diacetyllysine	LC/MS neg	48455			91827		1.02	1.45	1.28	1.04	1.13	1.15	1.22	1	1.43	1.26	1.02	1.11	1.13	1.2	0.98		0.9872	0.4076	0.008	0.078	0.0984	0.2573	0.73	0.481	0.1683	0.3285	0.2528	0.2374	0.2905	0.4924	0.79	0.5927	0.0157	0.0218	0.1225	0.1253	0.7494	0.5288	0.2163
	116			N6-methyllysine	LC/MS pos early	62860	C02728	HMDB0002038	164795		0.68	1.31	0.98	0.8	0.86	0.84	0.97	1.11	1.94	1.44	1.18	1.27	1.24	1.43	1.64		0.0005	0.0022	0.0363	0.1406	0.8639	0.5267	0.0327	0.1493	0.0427	0.1868	0.1015	0.1554	0.6927	0.6455	0.3488	0.4231	0.0002	0.0015	0.0006	0.0047	0.0999	0.2006	0.0096
	117			N6,N6-dimethyllysine	LC/MS pos early	62862	C05545	HMDB0013287	193344		0.98	1.11	0.89	0.91	0.95	0.97	0.99	0.99	1.13	0.91	0.93	0.97	0.99	1.01	1.01		0.5266	0.2652	0.1767	0.28	0.1539	0.294	0.2406	0.2943	0.4767	0.5011	0.761	0.374	0.8544	0.6657	0.8569	0.618	0.1732	0.1249	0.8728	0.4771	0.9738	0.5961	0.7342
	118			N6,N6,N6-trimethyllysine	LC/MS pos early	1498	C03793	HMDB0001325	440120		1.62	1.22	1.03	1.22	1.27	1.32	1.16	0.88	0.75	0.63	0.75	0.78	0.81	0.71	0.54		0.0271	0.0272	0.1205	0.2478	0.6762	0.4902	0.4394	0.3676	0.0595	0.2052	0.14	0.1753	0.1046	0.3655	0.1349	0.2939	0.2743	0.1731	0.0413	0.0569	0.3681	0.3801	0.393
	119			hydroxy-N6,N6,N6-trimethyllysine*	LC/MS pos early	62959					2.4	1.5	1.5	1.7	2.37	1.43	1.09	1.06	0.63	0.62	0.71	0.99	0.6	0.46	0.44		0.2679	0.1609	0.2272	0.3062	0.2786	0.374	0.0029	0.0549	0.0001	0.0222	0.6265	0.3486	0.4428	0.5632	0.9294	0.6293	0.9685	0.4022	0.9169	0.4897	0.4825	0.4334	0.1261
	121			5-hydroxylysine	LC/MS pos early	15685	C16741	HMDB0000450	3032849		0.42	1.18	0.83	0.51	0.77	0.77	1.14	0.81	2.83	1.99	1.22	1.86	1.86	2.75	1.95		7.1861e-05	0.0006	0.3335	0.3545	0.2989	0.374	0.0229	0.1252	0.2215	0.3719	0.2632	0.2426	0.5928	0.6207	0.2824	0.3961	8.4015e-05	0.0011	0.0003	0.0032	0.2844	0.3326	0.0042
	122			5-(galactosylhydroxy)-lysine	LC/MS pos early	43582			66995551		1.97	1.18	1.2	0.78	1.19	0.74	1.13	0.81	0.6	0.61	0.39	0.6	0.38	0.57	0.41		0.1631	0.1112	0.3222	0.3488	0.4603	0.4277	0.2431	0.2945	0.1955	0.3541	0.0409	0.0993	0.5366	0.6113	0.1643	0.3183	0.4381	0.2442	0.4339	0.3105	0.0546	0.1427	0.4624
	123			fructosyllysine	LC/MS pos early	46227		HMDB0034879	9839580		0.59	0.97	0.77	0.71	0.72	0.86	0.9	0.84	1.64	1.3	1.19	1.21	1.44	1.51	1.41		0.0065	0.0099	0.9055	0.5634	0.1657	0.3059	0.2151	0.2859	0.1092	0.2554	0.4932	0.3099	0.7269	0.6526	0.3999	0.446	0.004	0.0092	0.0533	0.0691	0.5043	0.443	0.1777
	125			2-aminoadipate	LC/MS polar	6146	C00956	HMDB0000510	92136		0.75	0.69	0.74	0.6	0.73	0.66	0.87	0.7	0.93	1	0.81	0.97	0.89	1.17	0.93		0.2062	0.1326	0.1205	0.2478	0.25	0.3645	0.0749	0.1951	0.1954	0.3541	0.1588	0.1857	0.722	0.6519	0.1071	0.2728	0.5095	0.2714	0.8458	0.4718	0.2473	0.314	0.8109
	127			2-oxoadipate	LC/MS polar	38347	C00322	HMDB0000225	71		0.96	0.56	0.66	0.56	0.74	0.62	0.69	0.52	0.59	0.69	0.59	0.77	0.64	0.72	0.54		0.7263	0.3328	0.011	0.0902	0.0798	0.2373	0.0388	0.1643	0.3257	0.4401	0.0697	0.1294	0.1288	0.3944	0.003	0.0619	0.0694	0.0656	0.2671	0.2235	0.1031	0.2006	0.5239
	129			glutarylcarnitine (C5-DC)	LC/MS pos early	44664		HMDB0013130	71317118		2.63	0.61	0.57	0.6	0.86	0.63	0.69	0.71	0.23	0.22	0.23	0.33	0.24	0.26	0.27		0.5653	0.28	0.039	0.1455	0.0084	0.1214	0.1092	0.2348	0.3418	0.4401	0.1052	0.1571	0.1005	0.3637	0.1648	0.3183	0.0946	0.0808	0.0758	0.0909	0.108	0.2048	0.2438
	133			pipecolate	LC/MS pos early	1444		HMDB0000070			1.1	0.86	1.03	0.84	1.04	0.79	1.05	0.88	0.78	0.93	0.76	0.94	0.71	0.95	0.8		0.3867	0.2118	0.3609	0.3648	0.5193	0.441	0.4019	0.3529	0.4769	0.5011	0.2083	0.2166	0.6227	0.6323	0.4872	0.4827	0.0518	0.054	0.7034	0.4291	0.1522	0.2417	0.784
	135			6-oxopiperidine-2-carboxylate	LC/MS neg	43231		HMDB0061705	3014237		0.72	1.05	0.86	0.76	0.95	0.89	1.27	0.73	1.46	1.19	1.05	1.32	1.23	1.76	1.01		0.9432	0.3983	0.1617	0.2754	0.5316	0.4437	0.7291	0.481	0.3233	0.4401	0.7345	0.3688	0.2188	0.4542	0.8757	0.6192	0.0176	0.0235	0.3287	0.2617	0.4756	0.4313	0.1339
	138			5-aminovalerate	LC/MS pos early	18319	C00431	HMDB0003355	138		0.27	1.06	1.14	1.19	0.79	2.55	0.68	0.73	3.86	4.16	4.34	2.9	9.33	2.49	2.68		0.0003	0.0016	0.8844	0.5623	0.5599	0.4526	0.783	0.499	0.4785	0.5016	0.2657	0.2434	0.3849	0.5347	0.5039	0.4894	0.0128	0.0188	0.0036	0.0129	0.0583	0.1484	0.1642
	140			N,N,N-trimethyl-5-aminovalerate	LC/MS pos early	57687			14274897		1.04	1.07	1	0.8	0.86	0.85	0.81	0.84	1.03	0.96	0.77	0.83	0.82	0.78	0.81		0.612	0.295	0.4496	0.4074	0.8782	0.5288	0.1237	0.2384	0.3912	0.4619	0.3414	0.2648	0.2065	0.4542	0.3042	0.4112	0.7519	0.3435	0.7537	0.4428	0.0138	0.0664	0.1257
	142		Phenylalanine Metabolism	phenylalanine	LC/MS pos early	64	C00079	HMDB0000159	6140		1.14	1.16	1.06	1.09	1	1.22	1.15	0.92	1.02	0.94	0.95	0.87	1.07	1.01	0.81		0.1138	0.0823	0.0656	0.1858	0.2895	0.374	0.6259	0.4407	0.9891	0.6624	0.055	0.117	0.113	0.3745	0.2069	0.3461	0.7443	0.3415	0.4854	0.3339	0.7275	0.522	0.1172
	144			N-acetylphenylalanine	LC/MS neg	33950	C03519	HMDB0000512	74839		1.48	1.41	1.24	1.09	1.08	1.31	1.34	1.07	0.95	0.84	0.74	0.73	0.88	0.91	0.72		0.2556	0.1562	0.0133	0.0943	0.0111	0.1214	0.6304	0.4407	0.2663	0.406	0.0141	0.0678	0.2405	0.4643	0.6318	0.5394	0.6132	0.3037	0.9759	0.5055	0.5094	0.445	0.4674
	155			phenylpyruvate	LC/MS neg	566	C00166	HMDB0000205	997		0.66	1.22	1.07	0.86	1.13	1.09	1.13	0.73	1.85	1.63	1.31	1.73	1.66	1.72	1.12		0.0101	0.0134	0.1512	0.2728	0.4425	0.4209	0.4205	0.3603	0.2478	0.3937	0.5205	0.3167	0.2671	0.4762	0.0067	0.0719	0.0019	0.0055	0.0041	0.0138	0.1772	0.2597	0.0027
	156			phenyllactate (PLA)	LC/MS neg	22130	C05607	HMDB0000779 HMDB0000563	3848		1.06	1.29	0.83	0.7	1.36	0.72	1.39	0.92	1.22	0.78	0.66	1.28	0.68	1.31	0.87		0.6344	0.3013	0.2336	0.3097	0.2427	0.3631	0.1158	0.235	0.4723	0.5011	0.0275	0.0849	0.315	0.4999	0.4937	0.4851	0.1973	0.1385	0.8158	0.4654	0.3643	0.3779	0.3534
	160			phenylacetate	LC/MS neg	57745	C07086	HMDB0000209	999		1.36	1.01	1.06	0.59	0.78	0.67	0.83	0.8	0.74	0.79	0.44	0.57	0.49	0.61	0.59		0.9236	0.3923	0.8369	0.5493	0.6059	0.463	0.0456	0.1719	0.1693	0.3288	0.1066	0.1586	0.294	0.4924	0.1947	0.3334	0.9563	0.4001	0.7176	0.4332	0.1309	0.2214	0.4795
	161			2-hydroxyphenylacetate	LC/MS polar	1432	C05852	HMDB0000669	11970		0.75	1.03	0.86	0.82	0.75	0.85	0.82	0.67	1.37	1.14	1.1	1	1.13	1.1	0.9		0.1383	0.0972	0.6921	0.5071	0.6962	0.4923	0.617	0.4369	0.2963	0.4257	0.8181	0.3887	0.6237	0.6323	0.1275	0.2925	0.0963	0.0821	0.2374	0.2042	0.469	0.4293	0.3281
	167		Tyrosine Metabolism	tyrosine	LC/MS pos early	1299	C00082	HMDB0000158	6057		0.65	1	1.16	1.11	0.92	1.34	1.1	0.78	1.53	1.78	1.69	1.42	2.05	1.69	1.2		0.0025	0.0054	0.9629	0.578	0.4278	0.4131	0.9735	0.5498	0.6329	0.5605	0.0752	0.1321	0.7406	0.6548	0.1324	0.2939	0.0106	0.0169	0.0071	0.0169	0.2425	0.3125	0.0027
	168			N-acetyltyrosine	LC/MS neg	32390		HMDB0000866	68310		1	0.84	0.99	1.05	0.89	1.27	1.05	0.69	0.84	0.99	1.05	0.89	1.27	1.04	0.69		0.2872	0.1693	0.4396	0.4023	0.9018	0.5365	0.8016	0.508	0.763	0.6007	0.1902	0.2057	0.8969	0.6802	0.0468	0.1878	0.5287	0.2776	0.2678	0.2237	0.2875	0.3347	0.3148
	180			4-hydroxyphenylpyruvate	LC/MS neg	1669	C01179	HMDB0000707	979		0.85	0.73	0.65	0.5	0.62	0.66	0.7	0.48	0.86	0.76	0.58	0.73	0.77	0.82	0.56		0.1133	0.0822	0.0579	0.173	0.0141	0.1214	0.0127	0.1073	0.1447	0.2999	0.0215	0.0799	0.0907	0.3578	0.0035	0.0634	0.6285	0.3084	0.9438	0.4971	0.4448	0.4185	0.7564
	186			3-(4-hydroxyphenyl)lactate	LC/MS neg	32197	C03672	HMDB0000755	9378		1.41	0.95	0.98	1.01	0.96	0.98	0.93	0.81	0.67	0.69	0.72	0.68	0.7	0.66	0.58		0.5944	0.2903	0.6625	0.5022	0.7429	0.4997	0.9891	0.5556	0.7656	0.601	0.9992	0.4372	0.5452	0.612	0.0803	0.2406	0.477	0.2587	0.5047	0.3441	0.6498	0.4998	0.5149
	195			phenol sulfate	LC/MS neg	32553	C02180	HMDB0060015	74426		0.8	0.85	1.07	0.86	1.11	1.06	1.17	0.99	1.07	1.34	1.08	1.39	1.33	1.47	1.25		0.0686	0.0565	0.2556	0.3226	0.8997	0.536	0.4766	0.3869	0.4857	0.5027	0.7701	0.3757	0.475	0.5803	0.9831	0.6419	0.1702	0.1239	0.1019	0.109	0.6596	0.5041	0.0379
	196			phenol glucuronide	LC/MS neg	52747		HMDB0060014	87235		0.93	0.95	1.2	0.94	1.17	1.58	1.27	1.2	1.03	1.29	1.01	1.26	1.7	1.37	1.29		0.2842	0.1678	0.8985	0.5634	0.4527	0.4247	0.7624	0.4923	0.426	0.4831	0.7013	0.363	0.3624	0.5175	0.3923	0.4423	0.2487	0.1617	0.1239	0.1258	0.6421	0.4963	0.1166
	198			4-methoxyphenol sulfate	LC/MS neg	48457					0.71	1.26	0.6	0.59	0.82	0.54	0.83	0.68	1.77	0.84	0.82	1.15	0.75	1.16	0.95		0.1976	0.1287	0.8729	0.5622	0.193	0.3334	0.2481	0.2969	0.7254	0.5938	0.1399	0.1753	0.5839	0.6207	0.3889	0.4422	0.324	0.1969	0.8644	0.4762	0.9444	0.5892	0.4337
	206			vanillactate	LC/MS neg	54910		HMDB0000913	160637		0.94	0.99	0.89	0.93	0.85	0.73	0.85	0.77	1.05	0.95	0.99	0.91	0.78	0.91	0.82		0.561	0.2787	0.96	0.578	0.4569	0.4261	0.6842	0.4678	0.3699	0.4509	0.0658	0.1271	0.3225	0.5032	0.0833	0.2406	0.6534	0.3164	0.8044	0.4608	0.8391	0.5634	0.6873
	209			3-methoxytyrosine	LC/MS pos early	12017		HMDB0001434	9307		0.77	1.01	0.94	1.17	0.97	0.86	0.96	0.89	1.31	1.21	1.52	1.26	1.11	1.24	1.15		0.0582	0.0494	0.9588	0.578	0.3943	0.3972	0.2568	0.3027	0.8446	0.6273	0.2294	0.2229	0.6463	0.6348	0.167	0.32	0.0683	0.0649	0.0925	0.1024	0.0213	0.0849	0.0673
	226			homovanillate sulfate	LC/MS neg	38349		HMDB11719	29981063		1.99	0.8	0.98	0.78	1.31	0.75	0.96	0.97	0.4	0.49	0.39	0.66	0.38	0.48	0.49		0.2974	0.1744	0.4739	0.4192	0.6758	0.4902	0.5495	0.4148	0.2466	0.3931	0.4561	0.2991	0.8226	0.6632	0.8862	0.6223	0.1473	0.1112	0.4056	0.2965	0.1481	0.2383	0.9563
	229			dopamine 3-O-sulfate	LC/MS neg	48407	C13690	HMDB0006275	122136		2.16	1.89	1.55	1.5	1.13	1.46	1.62	1.16	0.88	0.72	0.7	0.53	0.68	0.75	0.54		0.5285	0.2657	0.0699	0.1905	0.1405	0.2793	0.3504	0.3369	0.2267	0.3786	0.1018	0.1554	0.1938	0.4456	0.579	0.5217	0.3499	0.2095	0.6235	0.4009	0.7509	0.5288	0.8838
	230			p-cresol glucuronide*	LC/MS neg	48841		HMDB0011686	154035		12.22	1.64	1.89	0.45	0.7	0.49	1.61	2.33	0.13	0.15	0.04	0.06	0.04	0.13	0.19		3.5387e-06	6.7725e-05	0.5627	0.4615	0.0198	0.1344	0.1237	0.2384	0.5363	0.5191	0.2215	0.2208	0.454	0.5704	0.3916	0.4423	0.0046	0.01	0.0008	0.0057	5.6699e-06	0.0004	0.0005
	235			4-hydroxycinnamate sulfate	LC/MS neg	48410			6070438		0.38	0.77	0.42	0.53	0.41	0.41	0.64	0.28	2.01	1.1	1.37	1.07	1.06	1.67	0.72		0.0303	0.0297	0.5943	0.4736	0.1225	0.2738	0.4055	0.3529	0.1654	0.326	0.1846	0.2022	0.6243	0.6323	0.0141	0.1044	0.0013	0.0046	0.7046	0.4292	0.4699	0.4293	0.2112
	236			3,4-dihydroxyphenylacetate sulfate	LC/MS neg	48736			193283		0.68	1.78	1.82	1.75	2.46	2.34	2.6	0.86	2.6	2.65	2.55	3.6	3.42	3.79	1.25		0.0552	0.0482	0.0234	0.1124	0.1236	0.2738	0.2093	0.2842	0.304	0.433	0.0023	0.0259	0.0205	0.2285	0.3826	0.4421	0.0026	0.0067	0.0112	0.0227	0.029	0.1014	0.0766
	237			4-hydroxyphenylacetate sulfate	LC/MS neg	53027					1.9	0.9	1.07	0.56	0.87	0.56	1	1.02	0.47	0.56	0.29	0.46	0.3	0.52	0.53		0.4026	0.2187	0.6145	0.4804	0.7749	0.5053	0.0666	0.1901	0.5053	0.5075	0.05	0.1128	0.9378	0.6862	0.5729	0.52	0.5509	0.2824	0.3502	0.2697	0.5276	0.4542	0.679
	250			thyroxine	LC/MS neg	2761	C01829	HMDB0000248	5819		0.54	0.83	0.81	0.67	0.83	0.86	1.01	0.79	1.54	1.5	1.24	1.54	1.61	1.88	1.47		0.0017	0.0042	0.2879	0.3393	0.3214	0.3809	0.0963	0.2186	0.3453	0.4401	0.4977	0.3103	0.6249	0.6323	0.3097	0.4112	0.0371	0.0424	0.3324	0.2617	0.2856	0.3332	0.8439
	259		Tryptophan Metabolism	tryptophan	LC/MS pos early	54	C00078	HMDB0000929	6305		0.94	1.11	1.04	1.04	0.98	1.12	1.12	0.82	1.18	1.1	1.1	1.03	1.18	1.19	0.86		0.4142	0.222	0.1502	0.2728	0.5038	0.4375	0.8742	0.526	0.7602	0.6003	0.3069	0.2599	0.1283	0.3944	0.0096	0.0831	0.0717	0.0669	0.2085	0.186	0.5638	0.4643	0.5137
	260			N-acetyltryptophan	LC/MS neg	33959	C03137	HMDB0013713	439917;700653		0.92	0.97	1.06	0.99	0.87	1.13	1.06	0.8	1.06	1.15	1.07	0.95	1.23	1.16	0.87		0.3645	0.2034	0.7886	0.5333	0.3274	0.3849	0.899	0.5309	0.2158	0.3682	0.0556	0.117	0.7618	0.6554	0.0331	0.1614	0.5481	0.2814	0.1357	0.1343	0.5814	0.4727	0.9942
	266			C-glycosyltryptophan	LC/MS neg	48782		HMDB0240296	10981970		1.84	1.11	1.14	1.09	1.16	1.11	1.17	1.05	0.6	0.62	0.59	0.63	0.6	0.64	0.57		0.0442	0.0404	0.2642	0.3233	0.2661	0.3721	0.2279	0.2868	0.0563	0.2048	0.2195	0.2202	0.122	0.3883	0.4369	0.4592	0.1283	0.1017	0.1627	0.1551	0.1136	0.2089	0.1895
	268			oxindolylalanine	LC/MS pos early	64568			20977764		1.22	1.25	1.07	1.03	0.99	0.81	1.11	0.86	1.03	0.88	0.85	0.81	0.67	0.91	0.7		0.3248	0.1857	0.0565	0.1726	0.3057	0.374	0.7344	0.4813	0.8229	0.6249	0.3715	0.2715	0.2511	0.4693	0.5371	0.5017	0.5339	0.2785	0.7414	0.4394	0.5955	0.4765	0.4335
	271			N-formylkynurenine	LC/MS neg	64334	C02700 C02406 C15605	HMDB01200	910		1.09	1.27	1.67	1.06	1.81	0.88	2.47	1.63	1.17	1.53	0.97	1.66	0.81	2.27	1.49		0.838	0.3705	0.4142	0.3905	0.098	0.2573	0.5683	0.4228	0.2674	0.4064	0.6278	0.3487	0.2984	0.4943	0.6786	0.5531	0.4199	0.2361	0.1238	0.1258	0.566	0.4643	0.2564
	272			kynurenine	LC/MS pos early	15140	C00328	HMDB0000684	161166		1.19	0.98	0.83	0.83	0.75	0.71	0.87	0.72	0.83	0.69	0.69	0.63	0.6	0.73	0.61		0.1221	0.0875	0.8809	0.5622	0.0643	0.2082	0.2914	0.3184	0.0124	0.1156	0.0005	0.0188	0.2076	0.4542	0.0081	0.0793	0.1376	0.1066	0.0065	0.016	0.1024	0.2006	0.0015
	275			N-acetylkynurenine (2)	LC/MS neg	48757		HMDB0240342	73817779		1.09	0.81	0.69	0.69	0.61	0.66	0.76	0.62	0.75	0.64	0.63	0.56	0.61	0.7	0.57		0.9939	0.4093	0.213	0.2984	0.0224	0.1344	0.1398	0.2453	0.0153	0.127	0.0284	0.0849	0.1667	0.4314	0.0084	0.0793	0.3662	0.2153	0.0942	0.1027	0.1726	0.256	0.0396
	277			kynurenate	LC/MS neg	1417	C01717	HMDB0000715	3845		0.95	0.59	0.68	0.49	0.47	0.7	0.78	0.43	0.63	0.72	0.52	0.5	0.73	0.82	0.45		0.6022	0.292	0.0115	0.0911	0.1143	0.2697	0.0798	0.2032	0.008	0.1056	0.2241	0.2222	0.3028	0.4947	0.0001	0.0161	0.1466	0.1112	0.3395	0.2659	0.1264	0.2197	0.0375
	279			N-formylanthranilic acid	LC/MS polar	43549	C05653	HMDB0004089	101399		0.82	1	0.72	0.66	0.72	0.7	0.69	0.63	1.22	0.88	0.81	0.88	0.85	0.84	0.76		0.1083	0.0797	0.9518	0.578	0.0168	0.1239	0.0695	0.1928	0.0692	0.2133	0.056	0.117	0.0146	0.1983	0.0002	0.0188	0.2032	0.1415	0.7383	0.4391	0.4721	0.4297	0.6997
	280			anthranilate	LC/MS pos early	4970	C00108	HMDB0001123	227		0.83	0.97	0.79	0.58	0.77	0.75	0.82	0.75	1.17	0.95	0.7	0.93	0.9	0.99	0.9		0.1402	0.0981	0.8831	0.5622	0.1097	0.2679	0.0237	0.1274	0.1188	0.2686	0.242	0.2307	0.1525	0.4118	0.0203	0.1241	0.1816	0.1295	0.6907	0.4251	0.3287	0.3565	0.7764
	283			xanthurenate	LC/MS neg	15679	C02470	HMDB0000881	5699		0.76	0.59	0.45	0.4	0.27	0.31	0.52	0.27	0.77	0.6	0.52	0.36	0.41	0.69	0.35		0.2507	0.1551	0.0321	0.1339	0.0155	0.1214	0.0859	0.2116	0.0005	0.0467	0.0206	0.0799	0.0248	0.2559	0.0003	0.0188	0.1906	0.1345	0.05	0.0665	0.129	0.2209	0.0023
	287			picolinate	LC/MS pos early	1512	C10164	HMDB0002243	1018		0.85	1.04	0.51	0.54	0.48	0.67	0.79	0.38	1.22	0.61	0.63	0.57	0.79	0.93	0.45		0.2261	0.1427	0.7878	0.5333	0.0003	0.0257	0.11	0.235	0.0246	0.1539	0.1015	0.1554	0.2229	0.4548	0.0012	0.0355	0.2035	0.1415	0.0065	0.016	0.1955	0.2791	0.06
	292			serotonin	LC/MS pos early	2342	C00780	HMDB0000259	5202		3.91	6.25	2.63	6.63	5.59	10.74	7.13	0.47	1.6	0.67	1.69	1.43	2.75	1.82	0.12		0.0007	0.0024	0.0788	0.2055	0.2236	0.3594	0.0006	0.0263	0.1428	0.2984	1.184e-05	0.0017	0.0707	0.3128	0.3446	0.4226	0.7762	0.3512	0.1543	0.1488	0.2543	0.3186	0.6042
	295			5-hydroxyindoleacetate	LC/MS neg	437	C05635	HMDB0000763	1826		1.23	0.81	0.64	0.72	0.61	0.82	0.65	0.7	0.66	0.52	0.59	0.49	0.66	0.53	0.57		0.6246	0.298	0.3159	0.3472	0.0676	0.2155	0.2228	0.2859	0.0715	0.2144	0.4629	0.2991	0.076	0.3232	0.1629	0.3171	0.2493	0.1618	0.0571	0.072	0.1602	0.2453	0.0549
	303			indolelactate	LC/MS neg	18349	C02043	HMDB0000671	92904		1.56	1.26	0.95	0.92	1.08	0.87	1.01	0.94	0.81	0.61	0.59	0.7	0.56	0.65	0.6		0.1034	0.0771	0.1217	0.2492	0.6057	0.463	0.5724	0.4229	0.873	0.6344	0.1177	0.1615	0.9548	0.6908	0.491	0.4847	0.6496	0.3156	0.0799	0.0941	0.1289	0.2209	0.2822
	304			indoleacetate	LC/MS neg	27513	C00954	HMDB0000197	802		0.62	0.84	0.63	0.64	0.55	0.63	0.71	0.57	1.37	1.02	1.04	0.9	1.03	1.15	0.92		0.0077	0.0112	0.438	0.4023	0.0347	0.1654	0.1381	0.2443	0.0012	0.0571	0.0138	0.0678	0.1288	0.3944	0.004	0.0647	0.027	0.0331	0.9288	0.4918	0.9283	0.5838	0.5725
	309			indoleacrylate	LC/MS neg	22114		HMDB0000734	5375048		0.27	1.19	1.09	0.68	1.08	1.26	1.02	0.95	4.35	4.01	2.51	3.95	4.63	3.76	3.48		2.6134e-05	0.0003	0.1845	0.2841	0.3359	0.3876	0.1944	0.2771	0.7544	0.5997	0.5393	0.3211	0.916	0.6852	0.6155	0.5346	7.3699e-06	0.0004	1.2096e-05	0.0006	0.0046	0.0349	0.0006
	310			indolepropionate	LC/MS pos early	32405		HMDB0002302	3744		0.29	1.59	1.11	0.65	1.23	0.91	1.12	1.05	5.57	3.89	2.29	4.29	3.18	3.92	3.67		3.4036e-06	6.7725e-05	0.2589	0.3233	0.3816	0.3957	0.0659	0.1901	0.4498	0.4893	0.7139	0.363	0.7998	0.6632	0.8776	0.6197	0.0006	0.0029	2.8294e-06	0.0003	0.0021	0.0299	0.0003
	311			indolepropionylglycine	LC/MS neg	54917			129691959		0.38	0.68	0.83	0.45	0.82	0.6	0.85	0.65	1.77	2.16	1.17	2.14	1.57	2.21	1.69		0.003	0.006	0.339	0.3579	0.7083	0.4956	0.0285	0.1402	0.814	0.624	0.266	0.2434	0.9825	0.7035	0.2611	0.3826	0.0804	0.0727	0.0352	0.0524	0.5027	0.4424	0.0328
	321			indole-3-carboxylate	LC/MS neg	38116	C19837	HMDB0003320	69867		0.9	0.72	1.47	0.79	1.08	0.8	1.06	1.02	0.8	1.63	0.88	1.19	0.89	1.18	1.14		0.9534	0.3992	0.6034	0.4748	0.2766	0.374	0.9444	0.5423	0.7385	0.5938	0.9518	0.4236	0.5868	0.6207	0.3496	0.4231	0.5213	0.2746	0.2781	0.229	0.8898	0.5767	0.7614
	323			indoleacetylglycine	LC/MS neg	54730			446640		0.82	0.5	0.65	0.42	0.54	0.56	0.74	0.48	0.61	0.79	0.51	0.66	0.69	0.9	0.59		0.3321	0.1892	0.0941	0.2206	0.3441	0.3898	0.1195	0.2359	0.1874	0.3471	0.2912	0.2556	0.754	0.6554	0.0675	0.2246	0.7203	0.3343	0.9068	0.488	0.369	0.3802	0.9303
	327			3-indoxyl sulfate	LC/MS neg	27672		HMDB0000682	10258		0.89	1.23	1.08	0.59	0.94	0.74	0.91	1.01	1.38	1.21	0.66	1.06	0.83	1.02	1.13		0.1113	0.0814	0.5613	0.4615	0.6159	0.4658	0.0847	0.2116	0.6849	0.5792	0.2085	0.2166	0.4993	0.593	0.9243	0.6293	0.1024	0.0855	0.0797	0.0941	0.5609	0.4643	0.2448
	328			indoxyl glucuronide	LC/MS neg	52749		HMDB0010319	2733785		1.74	0.92	0.79	0.6	0.61	0.8	0.69	0.72	0.53	0.46	0.35	0.35	0.46	0.4	0.41		0.2521	0.1553	0.5393	0.451	0.1718	0.3095	0.0458	0.1719	0.0876	0.2343	0.1956	0.2088	0.2047	0.4542	0.0771	0.2402	0.4196	0.2361	0.5969	0.3893	0.8688	0.5729	0.7944
	337		Leucine, Isoleucine and Valine Metabolism	leucine	LC/MS pos early	60	C00123	HMDB0000687	6106		0.89	1.18	1.08	0.86	1	1.04	1.16	1.04	1.32	1.22	0.97	1.13	1.17	1.3	1.17		0.181	0.1203	0.096	0.2209	0.3518	0.3898	0.221	0.2859	0.8295	0.6249	0.7949	0.3818	0.138	0.409	0.7325	0.5743	0.0142	0.0204	0.0533	0.0691	0.8268	0.5623	0.1179
	341			N-acetylleucine	LC/MS neg	1587	C02710	HMDB0011756	70912		0.63	1.06	0.95	0.58	0.82	0.87	1.14	0.85	1.7	1.52	0.93	1.31	1.39	1.82	1.35		0.004	0.007	0.6825	0.5071	0.7131	0.4959	0.0769	0.1993	0.2639	0.4058	0.4982	0.3103	0.6659	0.6379	0.3168	0.4125	0.0066	0.0123	0.0474	0.0638	0.7748	0.5393	0.1071
	348			4-methyl-2-oxopentanoate	LC/MS neg	22116	C00233	HMDB0000695	70		1.54	1.51	1.13	0.99	1.29	1.52	1.31	0.78	0.98	0.74	0.64	0.84	0.99	0.85	0.51		0.0792	0.0635	0.001	0.0264	0.3265	0.3849	0.8928	0.5303	0.0713	0.2144	0.1381	0.1753	0.0066	0.1667	0.1183	0.2858	0.6542	0.3164	0.2869	0.2349	0.0989	0.1998	0.6729
	352			alpha-hydroxyisocaproate	LC/MS neg	22132	C03264	HMDB0000665 HMDB0000624 HMDB00746	92779;83697;439960		1.34	1.13	0.77	0.66	0.94	0.65	1.06	0.77	0.85	0.57	0.49	0.7	0.49	0.79	0.57		0.0109	0.014	0.3476	0.3637	0.0158	0.1214	0.0304	0.1447	0.6248	0.5553	0.0053	0.0388	0.8348	0.6645	0.0543	0.203	0.2129	0.1461	9.8215e-05	0.0016	0.0033	0.0345	0.0412
	356			isovalerate (i5:0)	LC/MS neg	44656	C08262	HMDB0000718	10430		1.97	0.93	1.21	1.08	0.64	1.49	0.7	0.87	0.47	0.61	0.54	0.33	0.75	0.36	0.44		0.3862	0.2118	0.4982	0.4258	0.3452	0.3898	0.8186	0.512	0.108	0.2551	0.2759	0.2459	0.1977	0.4495	0.5185	0.4961	0.2255	0.1515	0.8704	0.4769	0.6104	0.4821	0.0671
	358			isovalerylglycine	LC/MS neg	35107		HMDB00678	546304		0.91	0.85	0.89	0.49	0.9	0.62	0.93	1.01	0.94	0.98	0.54	0.99	0.68	1.02	1.11		0.9724	0.4035	0.7416	0.518	0.749	0.5013	0.1773	0.2726	0.9735	0.6588	0.3011	0.2577	0.8683	0.669	0.5684	0.5178	0.6866	0.3253	0.706	0.4294	0.1734	0.2563	0.9427
	359			isovalerylcarnitine (C5)	LC/MS pos early	34407	C20826	HMDB0000688	169235		1.31	1.48	1.23	1.18	1.1	1.43	1.32	0.99	1.13	0.94	0.9	0.84	1.09	1.01	0.76		0.304	0.1769	0.0134	0.0943	0.0317	0.1588	0.4745	0.3869	0.3451	0.4401	0.0276	0.0849	0.0317	0.2648	0.9621	0.6363	0.2864	0.1791	0.7985	0.4588	0.8969	0.5774	0.6941
	366			3-methylcrotonylglycine	LC/MS pos early	31940	C20828	HMDB0000459	169485		0.81	0.81	0.77	0.57	0.82	0.56	0.75	0.87	1	0.94	0.71	1.01	0.69	0.93	1.07		0.4196	0.2234	0.4786	0.4199	0.3586	0.3898	0.1889	0.2764	0.5486	0.5259	0.1368	0.1753	0.293	0.4924	0.7806	0.5927	0.8978	0.3831	0.6917	0.4251	0.3031	0.3453	0.985
	368			beta-hydroxyisovalerate	LC/MS neg	12129		HMDB0000754	69362		2.54	1.4	1.24	1	0.96	1.06	1.05	1.01	0.55	0.49	0.39	0.38	0.42	0.41	0.4		0.0019	0.0046	0.2277	0.3062	0.2288	0.3599	0.7796	0.4976	0.8426	0.6273	0.4779	0.3048	0.4189	0.5561	0.8375	0.6099	0.0783	0.0714	0.0253	0.0409	0.0044	0.0349	0.007
	369			beta-hydroxyisovaleroylcarnitine	LC/MS pos early	35433					1.1	1.12	1.12	0.96	0.99	1.07	1	1.05	1.02	1.01	0.87	0.9	0.97	0.91	0.95		0.5984	0.2906	0.2146	0.2999	0.1515	0.292	0.8096	0.5101	0.8953	0.6401	0.6542	0.3557	0.7624	0.6554	0.6282	0.5394	0.6421	0.313	0.6174	0.3976	0.467	0.4293	0.6145
	370			beta-hydroxyisovalerylglycine	LC/MS neg	54908			129651821		0.83	0.76	0.88	0.52	0.89	0.66	0.88	0.69	0.92	1.06	0.63	1.07	0.8	1.06	0.83		0.7983	0.3572	0.5361	0.45	0.7959	0.512	0.138	0.2443	0.9878	0.6624	0.3518	0.267	0.9196	0.6852	0.3483	0.4231	0.5937	0.2961	0.9278	0.4918	0.1576	0.2448	0.7632
	372			3-methylglutaconate	LC/MS polar	57747		HMDB0000522	1551553		1.7	0.81	0.67	0.64	0.59	0.66	0.72	0.49	0.48	0.4	0.38	0.35	0.39	0.43	0.29		0.3426	0.1939	0.6601	0.5022	0.1611	0.3039	0.2242	0.2859	0.1142	0.2616	0.1773	0.1993	0.2943	0.4924	0.0109	0.0859	0.1862	0.132	0.057	0.072	0.0781	0.1786	0.0395
	390			isoleucine	LC/MS pos early	1125	C16424 C00407 C06418	HMDB0000172	6306		0.92	1.13	1.16	0.94	1.05	1.09	1.1	1.1	1.23	1.25	1.03	1.13	1.19	1.19	1.2		0.3059	0.1774	0.1535	0.2728	0.0964	0.2573	0.5868	0.4272	0.3823	0.4566	0.3505	0.267	0.1865	0.4419	0.3297	0.4191	0.0409	0.0459	0.0256	0.041	0.7228	0.5206	0.0869
	392			N-acetylisoleucine	LC/MS neg	33967		HMDB0061684	306109		0.67	0.95	1.08	0.7	0.93	0.93	1.09	0.89	1.41	1.61	1.04	1.38	1.38	1.62	1.32		0.0019	0.0046	0.7153	0.5081	0.5481	0.4507	0.0563	0.1819	0.6117	0.5505	0.6607	0.3562	0.7202	0.6519	0.3877	0.4422	0.009	0.0151	0.0048	0.0145	0.8065	0.5543	0.037
	399			3-methyl-2-oxovalerate	LC/MS neg	15676	C00671 C06008 C03465	HMDB0000491	440877;439286		1.46	1.11	1.16	0.89	1.11	1.13	1.11	1.05	0.76	0.8	0.61	0.76	0.77	0.76	0.72		0.0149	0.0177	0.2646	0.3233	0.2705	0.374	0.6031	0.4319	0.299	0.4283	0.5224	0.3173	0.2288	0.4553	0.4213	0.4535	0.0825	0.0741	0.1939	0.1773	0.0019	0.0299	0.105
	400			2-hydroxy-3-methylvalerate	LC/MS neg	36746		HMDB0000317	164623		1.63	1.21	0.85	0.68	0.91	0.67	0.86	0.81	0.74	0.52	0.42	0.56	0.41	0.53	0.5		0.0908	0.0698	0.2946	0.3418	0.2178	0.3524	0.0048	0.0725	0.4927	0.5042	0.044	0.1041	0.2226	0.4548	0.1872	0.3332	0.4215	0.2366	0.0255	0.041	0.0031	0.034	0.0494
	402			2-methylbutyrylcarnitine (C5)	LC/MS pos early	45095		HMDB0000378	6426901		3.64	1.77	1.48	1.96	0.95	1.38	0.98	0.64	0.49	0.41	0.54	0.26	0.38	0.27	0.17		6.1537e-05	0.0006	0.0177	0.1025	0.0123	0.1214	0.0735	0.1928	0.91	0.6407	0.1405	0.1753	0.8791	0.6751	0.0219	0.1242	0.0226	0.0287	0.0031	0.0117	0.1217	0.2157	0.0002
	404			2-methylbutyrylglycine	LC/MS neg	31928		HMDB0000339	193872		7.89	0.97	1	0.55	0.6	0.6	0.6	0.57	0.12	0.13	0.07	0.08	0.08	0.08	0.07		6.7098e-07	3.1186e-05	0.6027	0.4748	0.7422	0.4997	0.0865	0.2116	0.165	0.326	0.2197	0.2202	0.1204	0.3873	0.0879	0.2455	5.6597e-06	0.0004	2.2998e-05	0.0007	9.9176e-07	9.4431e-05	1.5408e-06
	407			tigloylglycine	LC/MS pos early	1598		HMDB0000959	6441567		1.36	0.74	0.82	0.61	0.69	0.71	0.75	0.99	0.55	0.6	0.45	0.51	0.52	0.55	0.73		0.4515	0.2361	0.2388	0.3121	0.4175	0.412	0.0673	0.1901	0.1384	0.2932	0.2991	0.2573	0.2453	0.4679	0.8717	0.618	0.1085	0.0892	0.2078	0.1858	0.0355	0.112	0.0679
	410			3-hydroxy-2-ethylpropionate	LC/MS neg	32397		HMDB0000396	188979		2.4	1.1	1.1	0.89	1.1	1.02	1.17	0.95	0.46	0.46	0.37	0.46	0.43	0.49	0.39		6.0027e-07	3.1186e-05	0.3613	0.3648	0.4738	0.4307	0.4146	0.3576	0.2909	0.4221	0.696	0.3616	0.3862	0.5352	0.6774	0.5531	5.04e-05	0.0008	0.0003	0.003	4.697e-07	8.3601e-05	2.2697e-05
	412			ethylmalonate	LC/MS polar	15765		HMDB0000622	11756		1.45	0.7	0.86	0.97	0.84	0.92	0.81	0.83	0.48	0.6	0.67	0.58	0.63	0.56	0.58		0.423	0.2234	0.0532	0.1674	0.5626	0.4526	0.8763	0.5265	0.4653	0.4969	0.9055	0.4139	0.3008	0.4943	0.4109	0.449	0.0445	0.0484	0.2269	0.1976	0.4912	0.438	0.1957
	415			methylsuccinate	LC/MS polar	15745		HMDB0001844	10349		0.85	0.91	0.91	0.75	0.86	0.9	0.92	0.84	1.07	1.08	0.88	1.02	1.06	1.08	1		0.2766	0.1642	0.7038	0.5071	0.735	0.4997	0.1955	0.2771	0.4957	0.5047	0.7217	0.364	0.7957	0.6632	0.4078	0.4479	0.4167	0.236	0.4046	0.2963	0.8922	0.5767	0.4711
	421			valine	LC/MS pos early	1649	C00183	HMDB0000883	6287		0.84	1.19	1.16	0.91	1.01	1.12	1.23	1.13	1.41	1.38	1.08	1.21	1.33	1.46	1.34		0.3302	0.1885	0.2008	0.2951	0.1355	0.2782	0.7497	0.4874	0.5415	0.5204	0.3254	0.2629	0.1254	0.3923	0.381	0.4421	0.0294	0.0353	0.011	0.0227	0.5636	0.4643	0.0633
	422			N-acetylvaline	LC/MS neg	1591		HMDB0011757	66789		0.91	1.09	1.04	0.82	0.89	0.92	1.03	0.81	1.2	1.15	0.91	0.99	1.01	1.14	0.89		0.4058	0.2187	0.4142	0.3905	0.7672	0.5031	0.2717	0.309	0.5087	0.5081	0.671	0.3562	0.7939	0.6632	0.1527	0.3103	0.1387	0.1072	0.3323	0.2617	0.7466	0.5282	0.8201
	428			3-methyl-2-oxobutyrate	LC/MS neg	44526	C00141	HMDB0000019	49		1.3	1.11	1.05	0.92	1.16	1.2	1.17	0.96	0.85	0.81	0.7	0.89	0.92	0.9	0.74		0.0392	0.0363	0.1598	0.2752	0.6233	0.4683	0.4754	0.3869	0.1746	0.333	0.3128	0.2607	0.0933	0.3599	0.7996	0.5941	0.2082	0.1438	0.1371	0.1351	0.0077	0.0497	0.4549
	429			alpha-hydroxyisovalerate	LC/MS polar	46537		HMDB0000407	99823		1.55	1.18	1	0.9	0.96	0.89	0.98	0.95	0.76	0.65	0.58	0.62	0.58	0.64	0.61		0.0044	0.0075	0.1528	0.2728	0.8717	0.5286	0.3608	0.3396	0.7906	0.6141	0.2621	0.2424	0.9618	0.6928	0.6315	0.5394	0.0985	0.0835	0.0056	0.0152	0.0025	0.0308	0.0031
	431			isobutyrylcarnitine (C4)	LC/MS pos early	33441		HMDB0000736	168379		44.81	11.03	5.55	2.54	1.5	2.18	1.28	0.9	0.25	0.12	0.06	0.03	0.05	0.03	0.02		5.5285e-11	1.7987e-08	1.7129e-09	7.9932e-07	0.0093	0.1214	0.0052	0.0766	0.0462	0.189	0.1311	0.172	0.2108	0.4542	0.5035	0.4894	1.8935e-05	0.0005	0.0008	0.0055	7.6838e-07	9.1452e-05	2.5038e-09
	432			isobutyrylglycine	LC/MS neg	35437		HMDB0000730	10855600		74.74	5.68	2.56	0.7	0.73	1.39	1.16	0.8	0.08	0.03	0.01	0.01	0.02	0.02	0.01		1.0825e-09	1.761e-07	0.0063	0.0709	0.0642	0.2082	0.1704	0.2699	0.2889	0.4221	0.6786	0.3574	0.5897	0.6207	0.5554	0.5104	0.0004	0.0024	1.6578e-05	0.0007	4.4434e-08	2.1154e-05	2.8679e-08
	433			3-hydroxyisobutyrate	LC/MS polar	1549	C01188 C06001	HMDB0000023 HMDB0000336	11966314		1.32	1.08	1.03	1.21	0.82	0.96	1.11	0.88	0.82	0.78	0.92	0.62	0.73	0.84	0.67		0.9381	0.3979	0.8649	0.5613	0.6768	0.4902	0.6168	0.4369	0.2583	0.4013	0.6812	0.3582	0.6716	0.6385	0.2495	0.3747	0.9744	0.4036	0.9605	0.5014	0.7521	0.5289	0.397
	434			2,3-dihydroxy-2-methylbutyrate	LC/MS polar	57547		HMDB0029576	301941		0.77	1.11	0.91	0.88	0.96	1.01	1.01	0.93	1.44	1.18	1.14	1.24	1.31	1.3	1.2		0.0555	0.0483	0.2197	0.3042	0.5376	0.4463	0.415	0.3576	0.8748	0.6344	0.7676	0.3756	0.9182	0.6852	0.6546	0.5475	0.0173	0.0233	0.0827	0.0949	0.1297	0.2213	0.0607
	438			N,N-dimethylvaline	LC/MS pos early	63728			11008044		0.27	0.74	0.85	0.61	0.89	0.76	0.61	0.99	2.76	3.16	2.27	3.34	2.84	2.27	3.68		0.0002	0.0014	0.1788	0.2809	0.3821	0.3957	0.1545	0.2567	0.5392	0.5203	0.2724	0.2443	0.1532	0.4118	0.7668	0.5867	0.0044	0.0098	0.0007	0.0052	0.018	0.0795	0.0006
	440		Methionine, Cysteine, SAM and Taurine Metabolism	methionine	LC/MS pos early	1302	C00073	HMDB0000696	6137		0.72	0.95	0.98	0.74	0.89	0.93	1.03	0.92	1.32	1.36	1.03	1.24	1.29	1.43	1.28		0.0266	0.0269	0.7159	0.5081	0.9759	0.556	0.1914	0.2764	0.3487	0.4406	0.6352	0.3521	0.7651	0.6566	0.5299	0.4998	0.0515	0.054	0.0286	0.045	0.808	0.5543	0.0683
	441			N-acetylmethionine	LC/MS neg	1589	C02712	HMDB0011745	448580		0.58	0.85	0.87	0.62	0.85	0.74	0.97	0.77	1.47	1.49	1.07	1.47	1.27	1.68	1.33		0.0018	0.0046	0.32	0.3472	0.2818	0.374	0.1293	0.24	0.3761	0.4543	0.1515	0.1796	0.808	0.6632	0.0661	0.2243	0.0413	0.0459	0.0089	0.0203	0.9243	0.5831	0.0725
	443			N-formylmethionine	LC/MS neg	2829	C03145	HMDB0001015	439750		0.82	0.81	0.91	0.68	0.9	0.69	0.99	0.98	0.98	1.11	0.83	1.09	0.84	1.2	1.19		0.2758	0.164	0.3163	0.3472	0.7388	0.4997	0.2134	0.2856	0.7033	0.5845	0.1469	0.1779	0.8218	0.6632	0.9354	0.6317	0.9867	0.4061	0.4591	0.3212	0.4365	0.4156	0.4488
	444			S-methylmethionine	LC/MS pos early	38127	C05319	HMDB0038670	458		0.21	0.66	0.46	0.31	0.35	0.32	0.27	0.37	3.12	2.17	1.48	1.64	1.49	1.3	1.74		0.0073	0.0107	0.9019	0.5634	0.4256	0.4131	0.1153	0.235	0.1314	0.2847	0.1184	0.1615	0.0372	0.2711	0.1556	0.3136	0.005	0.0104	5.5943e-05	0.0011	0.3822	0.3872	0.1021
	445			methionine sulfone	LC/MS pos early	44878		HMDB0062174	69961		0.43	1.41	1.18	1.15	1.12	1.05	1	1	3.27	2.74	2.66	2.6	2.43	2.33	2.32		0.0001	0.001	0.0893	0.2171	0.5397	0.4472	0.7282	0.481	0.1387	0.2932	0.676	0.3566	0.9723	0.6989	0.7039	0.5618	4.8307e-05	0.0008	0.0005	0.0041	0.0082	0.0508	4.4588e-05
	446			methionine sulfoxide	LC/MS pos early	18374	C02989	HMDB0002005	158980		0.56	1.25	0.88	0.72	0.93	0.97	1.1	0.73	2.24	1.58	1.29	1.66	1.75	1.98	1.32		0.0013	0.0036	0.06	0.1772	0.4045	0.4057	0.2331	0.29	0.6746	0.577	0.947	0.4226	0.546	0.612	0.0633	0.2188	9.9253e-05	0.0012	0.0067	0.0163	0.386	0.3883	0.0034
	452			S-adenosylhomocysteine (SAH)	LC/MS neg	42382	C00021	HMDB0000939	439155		1.49	1.52	0.91	1.23	1.06	1.65	1.34	0.72	1.01	0.61	0.82	0.71	1.1	0.89	0.48		0.0323	0.031	0.1079	0.2376	0.9869	0.5601	0.4973	0.3946	0.9194	0.6434	0.0458	0.1045	0.1673	0.4314	0.2698	0.388	0.9302	0.3908	0.0179	0.0318	0.4812	0.4334	0.219
	454			2,3-dihydroxy-5-methylthio-4-pentenoate (DMTPA)*	LC/MS neg	62805		HMDB0240388			1.42	1.13	1.15	0.94	1.08	0.96	1.04	1	0.8	0.81	0.66	0.76	0.68	0.73	0.71		0.2564	0.1562	0.1661	0.2773	0.1792	0.3177	0.8443	0.5178	0.3645	0.4509	0.9856	0.4337	0.5145	0.5962	0.7374	0.5772	0.7165	0.3337	0.759	0.4449	0.2226	0.2993	0.5457
	455			2-hydroxy-4-(methylthio)butanoic acid	LC/MS polar	63739		HMDB0037115	11427		0.63	1.24	0.86	0.55	0.98	0.72	1.19	0.99	1.98	1.37	0.88	1.56	1.15	1.89	1.57		0.0192	0.0213	0.2993	0.3421	0.4887	0.4341	0.1473	0.2523	0.9985	0.6644	0.1711	0.1948	0.3536	0.5167	0.8233	0.6038	0.0084	0.0145	0.0392	0.056	0.5715	0.4667	0.0495
	459			cystathionine	LC/MS pos early	15705	C02291	HMDB0000099	439258		1.14	0.76	0.95	1.56	0.83	0.8	0.82	0.85	0.67	0.83	1.37	0.73	0.7	0.72	0.75		0.5825	0.2855	0.0565	0.1726	0.6849	0.4912	0.01	0.1058	0.2012	0.3564	0.1515	0.1796	0.0363	0.2711	0.1249	0.2925	0.5612	0.2849	0.6974	0.4261	0.0345	0.1102	0.8279
	461			cysteine	LC/MS pos early	1868	C00097	HMDB0000574	5862		0.91	1.22	0.96	0.81	1.3	0.93	1.13	1.01	1.35	1.07	0.89	1.44	1.03	1.25	1.12		0.4176	0.2234	0.0831	0.2133	0.8485	0.523	0.3322	0.333	0.1636	0.3249	0.6905	0.3602	0.3261	0.5057	0.7535	0.5818	0.0462	0.0498	0.5772	0.3795	0.7502	0.5288	0.0738
	463			S-methylcysteine	LC/MS polar	39592		HMDB0002108	88180;7058174;24417		1.79	0.82	0.97	0.83	0.8	0.77	0.94	0.94	0.46	0.54	0.46	0.45	0.43	0.53	0.53		0.0027	0.0057	0.0362	0.1406	0.778	0.5064	0.2434	0.2945	0.149	0.3051	0.1658	0.1913	0.5313	0.6091	0.5578	0.5117	0.0003	0.0019	0.003	0.0117	0.0038	0.0349	0.0017
	464			S-methylcysteine sulfoxide	LC/MS pos early	43378		HMDB0029432	82142		2.79	0.8	0.83	0.49	0.48	0.58	0.63	1.01	0.29	0.3	0.18	0.17	0.21	0.22	0.36		0.0037	0.0069	0.8638	0.5613	0.7561	0.5013	0.0949	0.2186	0.0533	0.2026	0.2421	0.2307	0.2124	0.4542	0.3433	0.4226	0.0018	0.0055	0.0045	0.0143	0.0006	0.0216	0.0002
	467			cysteine s-sulfate	LC/MS pos early	22176	C05824	HMDB0000731	115015		0.9	0.64	0.75	0.9	0.5	0.72	0.63	0.54	0.71	0.83	0.99	0.56	0.8	0.7	0.6		0.8662	0.3788	0.3152	0.3472	0.4161	0.412	0.8392	0.5169	0.0527	0.2016	0.638	0.3521	0.3004	0.4943	0.0983	0.2621	0.4077	0.2317	0.4897	0.3356	0.916	0.5808	0.0849
	468			cystine	LC/MS polar	56	C00491	HMDB0000192	67678		0.8	1.37	0.77	0.57	0.68	0.58	1.19	1.24	1.71	0.96	0.71	0.85	0.72	1.48	1.54		0.2737	0.1634	0.5756	0.4671	0.3051	0.374	0.1185	0.235	0.0489	0.1958	0.0169	0.0711	0.5739	0.6207	0.1088	0.275	0.2641	0.1687	0.8476	0.4718	0.2812	0.3326	0.5228
	476			hypotaurine	LC/MS pos early	590	C00519	HMDB0000965	107812		0.8	1.49	1.11	1.34	1.13	1.71	0.72	0.31	1.86	1.39	1.68	1.42	2.14	0.9	0.39		0.377	0.2089	0.103	0.2311	0.6826	0.4912	0.1105	0.235	0.429	0.4831	0.0163	0.0711	0.2868	0.4901	0.0004	0.0188	0.0246	0.0309	0.2559	0.2173	0.0252	0.0938	0.1202
	477			taurine	LC/MS pos early	2125	C00245	HMDB0000251	1123		1.22	1	1	1.01	0.95	1.19	1.05	0.97	0.82	0.83	0.83	0.78	0.98	0.87	0.8		0.0805	0.0642	0.9997	0.5912	0.9845	0.5595	0.8935	0.5303	0.4337	0.4838	0.0626	0.1249	0.2192	0.4542	0.64	0.5407	0.1192	0.0953	0.1201	0.1238	0.1595	0.2449	0.0494
	479			N-acetyltaurine	LC/MS neg	48187		HMDB0240253	159864		1.65	1.13	0.96	1	0.96	0.96	0.97	0.83	0.68	0.58	0.6	0.58	0.58	0.59	0.5		0.0241	0.0251	0.2284	0.3062	0.9047	0.5375	0.7722	0.4957	0.8975	0.6401	0.9448	0.4222	0.8364	0.6645	0.3447	0.4226	0.1056	0.0875	0.0164	0.0301	0.0392	0.1181	0.016
	482			succinoyltaurine	LC/MS polar	63678					2.66	0.92	0.98	0.72	0.86	0.82	0.82	1.17	0.35	0.37	0.27	0.32	0.31	0.31	0.44		0.0257	0.0264	0.9236	0.5716	0.805	0.5123	0.2153	0.2859	0.6808	0.5785	0.534	0.3205	0.4837	0.5853	0.6053	0.5304	0.0208	0.027	0.0342	0.0512	0.0045	0.0349	0.016
	490		Urea cycle; Arginine and Proline Metabolism	arginine	LC/MS pos early	1638	C00062	HMDB0000517	6322		0.75	0.74	0.79	0.69	0.79	0.83	0.96	0.96	0.99	1.05	0.92	1.06	1.1	1.28	1.28		0.001	0.0031	0.0465	0.1563	0.0659	0.2118	0.0522	0.1786	0.0705	0.2144	0.1423	0.1753	0.6245	0.6323	0.6258	0.5393	0.8148	0.365	0.7508	0.4427	0.5537	0.4625	0.6597
	491			argininosuccinate	LC/MS pos early	15497	C03406	HMDB0000052	60150382		0.62	0.61	0.78	0.63	0.54	0.75	0.61	0.73	1	1.27	1.02	0.88	1.21	0.98	1.18		0.0493	0.0439	0.0866	0.2149	0.4315	0.4152	0.151	0.2549	0.0793	0.2289	0.3826	0.2742	0.0747	0.3232	0.2492	0.3747	0.868	0.3777	0.1031	0.1099	0.6852	0.5111	0.6725
	492			urea	LC/MS pos early	1670	C00086	HMDB0000294	1176		1.34	0.93	0.76	0.72	0.8	0.77	0.81	0.74	0.69	0.57	0.54	0.6	0.57	0.6	0.55		0.9194	0.391	0.5417	0.4515	0.014	0.1214	0.0408	0.1681	0.0311	0.1681	0.0444	0.1041	0.0978	0.3599	0.0223	0.1242	0.8773	0.3798	0.3406	0.2659	0.2645	0.3253	0.4633
	494			ornithine	LC/MS pos early	1493	C00077	HMDB0000214	6262		0.77	1.16	1.44	1.06	1.34	1.43	1.2	0.83	1.51	1.87	1.38	1.75	1.86	1.57	1.08		0.0963	0.0732	0.4837	0.4214	0.0626	0.2082	0.6511	0.4508	0.0105	0.1079	0.1183	0.1615	0.3515	0.5166	0.3087	0.4112	0.058	0.0577	0.0052	0.0145	0.0803	0.1801	0.0014
	496			3-amino-2-piperidone	LC/MS pos early	62853		HMDB0000323	5200225		1.2	1.18	1.04	1.12	0.8	1.15	0.94	0.72	0.98	0.87	0.93	0.67	0.96	0.79	0.6		0.9024	0.3884	0.1886	0.2867	0.9477	0.5493	0.9177	0.5346	0.1216	0.2713	0.2991	0.2573	0.6211	0.6323	0.006	0.0702	0.4697	0.2577	0.9481	0.4976	0.8683	0.5729	0.5006
	498			2-oxoarginine*	LC/MS pos early	55072	C03771	HMDB0004225	558		0.76	0.86	0.81	0.71	0.76	0.78	0.87	0.8	1.14	1.07	0.94	1.01	1.03	1.15	1.06		0.0415	0.0383	0.2606	0.3233	0.0505	0.1963	0.0877	0.2134	0.035	0.1757	0.1787	0.1999	0.2738	0.4811	0.0824	0.2406	0.1327	0.1034	0.1857	0.1714	0.6264	0.4885	0.325
	499			citrulline	LC/MS pos early	2132	C00327	HMDB0000904	9750		0.76	1.07	1.08	0.88	0.9	1.13	1.08	1.03	1.41	1.42	1.17	1.19	1.49	1.42	1.36		0.0002	0.0011	0.5076	0.4292	0.4753	0.4307	0.3234	0.3326	0.3233	0.4401	0.0209	0.0799	0.27	0.4781	0.5599	0.5127	0.0059	0.0115	0.006	0.0154	0.2805	0.3326	0.1575
	500			homoarginine	LC/MS pos early	22137	C01924	HMDB0000670	9085		0.69	1.02	0.94	0.79	0.84	0.94	0.89	0.98	1.47	1.36	1.14	1.21	1.35	1.29	1.42		0.001	0.0031	0.9107	0.5651	0.6058	0.463	0.0561	0.1819	0.0867	0.2343	0.5545	0.3259	0.2504	0.4693	0.9271	0.6293	0.0105	0.0167	0.0105	0.0219	0.2092	0.2928	0.0429
	501			homocitrulline	LC/MS polar	22138	C02427	HMDB0000679	65072		0.76	1.06	1	0.84	0.8	0.89	0.93	0.82	1.39	1.32	1.1	1.05	1.17	1.22	1.08		0.0322	0.031	0.3673	0.3648	0.9901	0.5609	0.3243	0.3326	0.0542	0.2035	0.4755	0.3041	0.6712	0.6385	0.1392	0.2969	0.0016	0.0051	0.1239	0.1258	0.537	0.4549	0.4259
	502			proline	LC/MS pos early	1898	C00148 C000763	HMDB0000162 HMDB0003411	145742;614;8988		0.72	1.17	1.01	0.87	0.91	1.07	1.14	0.86	1.63	1.4	1.2	1.27	1.49	1.59	1.19		0.0054	0.0086	0.0102	0.0862	0.9615	0.5518	0.3758	0.3441	0.2321	0.3804	0.6062	0.3428	0.4667	0.5781	0.1249	0.2925	0.0004	0.0023	0.0095	0.021	0.3438	0.364	0.0305
	505			dimethylarginine (SDMA + ADMA)	LC/MS pos early	36808	C21189 C03626	HMDB0003334 HMDB0001539	123831;169148		1.09	1.02	1.1	1.02	1.04	0.99	1.06	1.05	0.93	1	0.94	0.95	0.91	0.97	0.96		0.3073	0.1778	0.8284	0.5483	0.1435	0.2827	0.7542	0.4892	0.3804	0.4561	0.8716	0.4058	0.4591	0.5734	0.522	0.4961	0.4785	0.2587	0.842	0.4718	0.558	0.4643	0.6225
	506			N-acetylarginine	LC/MS pos early	33953	C02562	HMDB0004620	67427		0.7	0.86	0.8	0.68	0.75	0.95	1.02	0.71	1.24	1.15	0.98	1.08	1.37	1.47	1.01		0.0184	0.0206	0.2092	0.2965	0.039	0.1672	0.0572	0.1819	0.0102	0.1079	0.7195	0.364	0.9494	0.6907	0.0029	0.0619	0.0988	0.0836	0.1495	0.1446	0.6742	0.5071	0.2568
	511			N-acetylcitrulline	LC/MS neg	48434	C15532 C02851	HMDB0000856	656979		1.12	1.21	1.05	0.93	0.89	1.07	1.05	0.98	1.08	0.94	0.83	0.79	0.96	0.94	0.87		0.9481	0.3987	0.3044	0.3421	0.6663	0.4885	0.8841	0.5283	0.763	0.6007	0.3241	0.2629	0.4917	0.5853	0.846	0.6143	0.4282	0.24	0.774	0.4504	0.8553	0.5711	0.7688
	515			N-delta-acetylornithine	LC/MS neg	43249	C00437	HMDB0003357	9920500		0.6	1.42	1.28	1.08	1.1	1.08	1.18	1.1	2.37	2.13	1.81	1.84	1.8	1.97	1.84		0.0068	0.0104	0.0209	0.1093	0.0954	0.2573	0.5672	0.4228	0.2201	0.3711	0.3525	0.267	0.1753	0.4355	0.3679	0.439	3.6594e-05	0.0008	0.0002	0.0026	0.0141	0.0664	0.0002
	517			N2,N5-diacetylornithine	LC/MS neg	43591		HMDB0240345	65977		1.25	0.98	0.99	0.96	0.75	0.89	1	0.79	0.78	0.79	0.77	0.6	0.71	0.8	0.63		0.9861	0.4076	0.5824	0.4715	0.5173	0.441	0.6475	0.449	0.5236	0.5153	0.8126	0.3875	0.5545	0.6131	0.659	0.5486	0.6812	0.325	0.6306	0.403	0.7281	0.522	0.6195
	520			trans-4-hydroxyproline	LC/MS pos early	32306	C01157	HMDB0000725	5810		0.46	1.14	0.94	0.79	0.94	0.87	0.96	0.9	2.49	2.06	1.72	2.06	1.9	2.09	1.96		0.0002	0.0013	0.2935	0.3418	0.6731	0.4899	0.188	0.2764	0.6623	0.5743	0.2999	0.2573	0.7612	0.6554	0.3212	0.4157	8.8143e-05	0.0011	0.0004	0.0034	0.0128	0.0656	0.0004
	522			pro-hydroxy-pro	LC/MS pos early	35127		HMDB0006695	11902893		1.33	0.92	1.04	0.8	1	0.75	1.04	1	0.7	0.78	0.61	0.76	0.56	0.78	0.75		0.6833	0.319	0.7496	0.5205	0.5115	0.441	0.434	0.3655	0.9981	0.6644	0.1135	0.1603	0.5545	0.6131	0.6813	0.5545	0.5388	0.2789	0.9997	0.5132	0.3276	0.3565	0.7477
	525			N-methylproline	LC/MS pos early	37431		HMDB0094696	643474		0.44	0.72	0.63	0.43	0.6	0.46	0.6	0.53	1.63	1.43	0.97	1.37	1.03	1.37	1.2		0.0004	0.0019	0.2005	0.2951	0.0449	0.1864	0.0199	0.1198	0.0288	0.1644	0.0012	0.0202	0.0391	0.2712	0.0057	0.0702	0.0119	0.0179	0.0074	0.0175	0.8388	0.5634	0.0192
	526			N,N,N-trimethyl-alanylproline betaine (TMAP)	LC/MS pos early	62947		HMDB0240365			1.1	0.7	0.68	0.46	0.5	0.6	0.67	1.07	0.64	0.61	0.42	0.45	0.54	0.61	0.97		0.8276	0.3673	0.3931	0.3798	0.3094	0.374	0.0279	0.1402	0.0736	0.2193	0.2074	0.2166	0.2792	0.4875	0.4259	0.4541	0.3023	0.1858	0.2348	0.2028	0.0233	0.0889	0.0585
	528			N-monomethylarginine	LC/MS pos early	43586	C03884	HMDB0029416	132862		0.77	1.02	1.04	0.98	1.03	1.05	1.14	1	1.32	1.35	1.26	1.33	1.35	1.48	1.3		0.0461	0.0417	0.9828	0.585	0.6691	0.4885	0.8661	0.5225	0.492	0.5042	0.7659	0.3753	0.4556	0.5704	0.9797	0.6419	0.0845	0.075	0.0343	0.0512	0.0955	0.1972	0.0235
	529			argininate*	LC/MS pos early	57461		HMDB0003148	160437		1.14	1.09	0.9	0.64	0.84	0.8	1	1.04	0.96	0.79	0.56	0.74	0.7	0.88	0.91		0.2257	0.1427	0.4219	0.3932	0.7192	0.4966	0.4035	0.3529	0.9261	0.644	0.8495	0.3982	0.4878	0.5853	0.3959	0.4443	0.0739	0.0684	0.1193	0.1232	0.7835	0.5429	0.1618
	532			N-acetylhomocitrulline	LC/MS pos early	62707					0.87	0.94	0.89	0.55	0.55	0.69	0.77	0.63	1.08	1.03	0.64	0.64	0.8	0.89	0.73		0.1412	0.0986	0.6883	0.5071	0.5759	0.4571	0.0358	0.1577	0.042	0.1868	0.0164	0.0711	0.1733	0.4355	0.01	0.0846	0.2844	0.1782	0.2137	0.189	0.6656	0.5071	0.6031
	535		Creatine Metabolism	guanidinoacetate	LC/MS polar	43802	C00581	HMDB0000128	763		0.68	1.01	1.16	0.98	0.86	1.44	1.1	0.91	1.48	1.7	1.43	1.25	2.11	1.61	1.33		0.0323	0.031	0.9636	0.578	0.4958	0.4375	0.9627	0.5478	0.3861	0.4589	0.0064	0.0433	0.5139	0.5962	0.6491	0.5452	0.0924	0.0795	0.0248	0.0405	0.0746	0.174	0.1133
	536			creatine	LC/MS pos early	27718	C00300	HMDB0000064	586		1.36	1.05	1.03	0.99	1.07	1.18	1.1	1.05	0.77	0.76	0.73	0.79	0.87	0.81	0.78		0.0301	0.0296	0.4215	0.3932	0.5439	0.449	0.7571	0.4896	0.2904	0.4221	0.1394	0.1753	0.2896	0.4924	0.4361	0.4592	0.0586	0.058	0.0393	0.056	0.0222	0.0858	0.0804
	537			creatinine	LC/MS pos early	513	C00791	HMDB0000562	588		1.39	1.01	0.81	0.77	0.8	0.83	0.99	0.8	0.72	0.58	0.55	0.58	0.59	0.71	0.58		0.2584	0.1569	0.843	0.5509	0.0215	0.1344	0.1158	0.235	0.0085	0.1056	0.0379	0.0956	0.9465	0.6907	0.0027	0.0619	0.2888	0.1803	0.0362	0.0531	0.0408	0.1217	0.0324
	538			creatine phosphate	LC/MS polar	33951	C02305	HMDB0001511	587;9548602		1.12	0.53	1.11	0.78	0.7	1.68	0.93	1.25	0.48	1	0.7	0.63	1.5	0.84	1.12		0.8566	0.3766	0.062	0.1796	0.6701	0.4885	0.6297	0.4407	0.4008	0.468	0.0023	0.0259	0.8263	0.6642	0.3254	0.4164	0.0852	0.0753	0.8104	0.4636	0.563	0.4643	0.3655
	546		Polyamine Metabolism	N-acetylputrescine	LC/MS pos early	37496	C02714	HMDB0002064	122356		1.98	1.31	1.38	1.29	1.09	1.09	1.04	1.17	0.66	0.7	0.65	0.55	0.55	0.52	0.59		0.153	0.1053	0.0064	0.0709	0.0045	0.1106	0.0108	0.1058	0.3407	0.4401	0.3074	0.2599	0.5542	0.6131	0.5348	0.5017	0.6669	0.32	0.823	0.4682	0.6442	0.4971	0.2704
	553			spermidine	LC/MS pos early	485	C00315	HMDB0001257	1102		2.28	1.85	1.79	1.66	1.88	2.62	1.99	0.86	0.81	0.79	0.73	0.82	1.15	0.87	0.38		0.0012	0.0035	0.0285	0.1268	0.0354	0.1667	0.001	0.0344	0.1273	0.2769	0.0032	0.0316	0.0308	0.2648	0.461	0.4729	0.5	0.2677	0.4278	0.308	0.2837	0.3326	0.514
	558			(N(1) + N(8))-acetylspermidine	LC/MS pos early	57814	C00612 C01029	HMDB0001276 HMDB0002189	123689;496		2.66	1.11	1.12	0.79	1.09	0.74	0.95	1.19	0.42	0.42	0.3	0.41	0.28	0.36	0.45		0.0123	0.0152	0.7023	0.5071	0.3044	0.374	0.0446	0.1719	0.6692	0.5757	0.1466	0.1779	0.6625	0.6374	0.254	0.3791	0.0418	0.0459	0.0354	0.0525	0.0025	0.0308	0.0353
	560			spermine	LC/MS pos early	603	C00750	HMDB0001256	1103		2.31	1.07	0.83	0.92	0.96	1.29	1.32	0.84	0.46	0.36	0.4	0.41	0.56	0.57	0.36		0.1273	0.0905	0.7452	0.5198	0.4997	0.4375	0.8536	0.5187	0.5088	0.5081	0.452	0.2991	0.8939	0.6802	0.4589	0.4717	0.2204	0.1497	0.0683	0.0838	0.1318	0.2218	0.1723
	564			5-methylthioadenosine (MTA)	LC/MS pos early	1419	C00170	HMDB0001173	439176		1.37	1.23	1.23	1.16	1.29	1.33	1.14	0.93	0.9	0.9	0.85	0.94	0.97	0.83	0.68		0.2735	0.1634	0.0533	0.1674	0.1626	0.3041	0.1078	0.2348	0.0545	0.2035	0.0538	0.1167	0.0952	0.3599	0.5675	0.5178	0.8908	0.3827	0.9669	0.5041	0.873	0.5729	0.7084
	568			4-acetamidobutanoate	LC/MS pos early	1558	C02946	HMDB0003681	18189		1.93	1.24	1.08	1.01	0.76	1.21	0.82	0.73	0.64	0.56	0.52	0.4	0.62	0.42	0.38		0.5648	0.28	0.9367	0.5752	0.3318	0.387	0.9029	0.5309	0.2314	0.3804	0.7476	0.3714	0.285	0.4884	0.1878	0.3332	0.6188	0.3051	0.3706	0.278	0.6837	0.511	0.916
	571		Guanidino and Acetamido Metabolism	4-guanidinobutanoate	LC/MS pos early	15681	C01035	HMDB0003464	500		0.37	0.8	1.42	1.07	0.92	1.8	1.44	1.11	2.17	3.83	2.88	2.49	4.87	3.89	2.98		0.004	0.007	0.6987	0.5071	0.2859	0.374	0.9581	0.5461	0.8886	0.639	0.1416	0.1753	0.9972	0.7044	0.9494	0.6324	0.0071	0.0129	0.0018	0.0085	0.073	0.173	0.0037
	572			guanidinosuccinate	LC/MS polar	32446	C03139	HMDB0003157	439918		2.25	0.56	0.5	0.31	0.41	0.24	0.59	0.77	0.25	0.22	0.14	0.18	0.1	0.26	0.34		0.553	0.2759	0.2908	0.3409	0.2416	0.3631	0.023	0.1252	0.0922	0.238	0.0023	0.0259	0.4112	0.5493	0.8048	0.5954	0.7731	0.3507	0.8463	0.4718	0.2459	0.3138	0.472
	575		Glutathione Metabolism	glutathione, oxidized (GSSG)	LC/MS pos early	27727	D00031 C00127	HMDB0003337	65359		0.94	0.74	0.84	1.17	1.08	1.3	0.73	1.1	0.79	0.89	1.25	1.15	1.38	0.77	1.17		0.6679	0.3136	0.2961	0.3418	0.6539	0.4838	0.2244	0.2859	0.3602	0.4488	0.1988	0.2104	0.3423	0.5104	0.6161	0.5346	0.5122	0.2717	0.99	0.5102	0.1311	0.2214	0.2064
	581			cysteine-glutathione disulfide	LC/MS pos early	35159	R00900	HMDB0000656	3080690		0.75	0.77	0.71	0.66	0.79	0.79	0.81	1.06	1.03	0.95	0.89	1.06	1.06	1.09	1.43		0.105	0.0776	0.1909	0.2892	0.058	0.2044	0.2092	0.2842	0.1972	0.3541	0.315	0.261	0.2909	0.4924	0.5223	0.4961	0.8279	0.3684	0.8814	0.4805	0.5855	0.4746	0.468
	582			S-methylglutathione	LC/MS neg	33944	C11347		115260		0.65	0.38	0.49	0.46	0.65	0.29	0.54	1.37	0.58	0.77	0.71	1	0.45	0.83	2.12		0.1023	0.0767	0.0086	0.0789	0.0576	0.2044	0.0907	0.2158	0.1745	0.333	0.0215	0.0799	0.0626	0.2954	0.1681	0.32	0.1603	0.1185	0.4858	0.3339	0.4884	0.4362	0.6154
	585			cysteinylglycine disulfide*	LC/MS pos early	62103		HMDB0000709	22833544		1.27	1.02	0.74	0.61	0.7	0.81	0.9	1.44	0.8	0.58	0.48	0.55	0.64	0.71	1.14		0.3892	0.2126	0.925	0.5717	0.1356	0.2782	0.0218	0.1248	0.0443	0.1885	0.2369	0.2276	0.6265	0.6323	0.0587	0.2085	0.5042	0.2695	0.0526	0.0687	0.01	0.0573	0.0222
	587			5-oxoproline	LC/MS neg	1494	C01879 C02237	HMDB0000267	439685;7405		1.29	1.17	1.14	1.36	1.13	1.28	1.06	0.91	0.9	0.89	1.05	0.87	0.99	0.82	0.71		0.0826	0.0653	0.2302	0.3062	0.3097	0.374	0.1456	0.2515	0.2278	0.3792	0.115	0.1604	0.3646	0.5181	0.9506	0.6324	0.5346	0.2785	0.4558	0.32	0.7992	0.5506	0.3978
	588			2-aminobutyrate	LC/MS pos early	42374	C02356	HMDB0000452	80283		1.54	0.87	0.75	0.84	0.74	0.87	0.86	0.88	0.56	0.49	0.54	0.48	0.56	0.56	0.57		0.0151	0.0179	0.2458	0.3173	0.0133	0.1214	0.31	0.329	0.0083	0.1056	0.3438	0.2659	0.2537	0.4693	0.3429	0.4226	0.0023	0.0063	0.0004	0.0035	0.0108	0.0606	0.0003
	590			2-hydroxybutyrate/2-hydroxyisobutyrate	LC/MS polar	52281	C21297 C05984	HMDB0000729 HMDB00008	4277439;440864		2.99	1.25	0.99	1.09	1.04	0.96	0.99	0.93	0.42	0.33	0.37	0.35	0.32	0.33	0.31		0.0016	0.0041	0.0045	0.0674	0.872	0.5286	0.5225	0.4037	0.5309	0.5165	0.711	0.363	0.9228	0.6854	0.3598	0.4345	0.0096	0.0159	0.0015	0.0077	0.004	0.0349	0.0022
	592			ophthalmate	LC/MS neg	34592		HMDB0005765	7018721		1.2	0.28	0.23	0.5	0.29	0.4	0.26	0.5	0.23	0.19	0.41	0.24	0.33	0.22	0.42		0.3612	0.2026	0.005	0.0686	0.0008	0.0536	0.2775	0.3125	0.0083	0.1056	0.0515	0.1136	0.0022	0.1367	0.1898	0.3332	0.0005	0.0025	6.0058e-05	0.0011	0.0846	0.1847	0.0008
	641		Lactoyl Amino Acid	N-lactoyl isoleucine	LC/MS neg	64879					0.54	1.04	1.09	0.66	1	0.78	1.09	1	1.92	2	1.22	1.84	1.44	2.01	1.84		0.0019	0.0046	0.8969	0.5634	0.9914	0.5609	0.1601	0.2616	0.7796	0.6074	0.3548	0.2678	0.6279	0.6325	0.8303	0.6072	0.0052	0.0106	0.0301	0.0468	0.5531	0.4625	0.0809
	642			N-lactoyl leucine	LC/MS neg	64880					0.6	1.16	1	0.58	0.85	0.91	1.2	0.87	1.94	1.68	0.97	1.42	1.52	2.02	1.46		0.0111	0.014	0.3643	0.3648	0.7985	0.5122	0.1239	0.2384	0.4179	0.4754	0.5968	0.3403	0.586	0.6207	0.4439	0.4614	0.0045	0.01	0.0665	0.0818	0.8684	0.5729	0.0798
	644			N-lactoyl phenylalanine	LC/MS neg	64881					0.62	1.1	1.01	0.68	0.85	0.87	1.19	0.79	1.78	1.64	1.11	1.38	1.41	1.93	1.29		0.0159	0.0184	0.3016	0.3421	0.8558	0.5247	0.2214	0.2859	0.392	0.4619	0.4805	0.3051	0.7266	0.6526	0.1943	0.3334	0.0079	0.014	0.0392	0.056	0.493	0.4384	0.0846
	645			N-lactoyl tyrosine	LC/MS neg	64882					0.42	0.88	0.93	0.7	0.77	0.79	1.01	0.68	2.11	2.24	1.68	1.86	1.9	2.42	1.63		0.0018	0.0046	0.2776	0.3315	0.5647	0.4526	0.2388	0.2936	0.266	0.406	0.2287	0.2229	0.7615	0.6554	0.0413	0.1795	0.0032	0.0078	0.007	0.0167	0.0896	0.1904	0.0234
	646			N-lactoyl valine	LC/MS neg	64883					0.54	1.03	0.93	0.64	0.85	0.76	0.99	0.8	1.9	1.71	1.17	1.58	1.4	1.82	1.47		0.0019	0.0046	0.8993	0.5634	0.5164	0.441	0.123	0.2384	0.3693	0.4509	0.261	0.2422	0.8175	0.6632	0.137	0.2939	0.0025	0.0066	0.0268	0.0427	0.5475	0.4614	0.0798
	647			N-lactoyl histidine	LC/MS neg	64878					0.89	1.43	0.97	0.96	1.19	0.73	1.13	1.04	1.6	1.09	1.07	1.33	0.82	1.27	1.16		0.6568	0.3092	0.038	0.1442	0.7599	0.5013	0.856	0.5187	0.3037	0.433	0.2637	0.2426	0.2417	0.4643	0.4846	0.4827	0.016	0.0221	0.4504	0.3182	0.9314	0.5842	0.1696
	648	Peptide	Gamma-glutamyl Amino Acid	gamma-glutamylalanine	LC/MS pos early	37063	C03738	HMDB0029142	440103		0.35	0.6	0.93	0.49	1	0.74	0.81	0.89	1.7	2.64	1.39	2.83	2.1	2.3	2.52		0.0011	0.0034	0.1178	0.2443	0.8559	0.5247	0.0555	0.1819	0.6872	0.5793	0.3155	0.261	0.3463	0.5131	0.7179	0.5673	0.0901	0.0781	0.0014	0.0075	0.1177	0.2123	0.0009
	650			gamma-glutamylglutamate	LC/MS pos early	36738	C05282	HMDB0011737	92865		0.75	0.72	0.82	0.71	0.67	1	0.89	0.55	0.97	1.09	0.96	0.89	1.33	1.19	0.74		0.0456	0.0414	0.065	0.1858	0.2288	0.3599	0.0166	0.1123	0.0023	0.0678	0.9333	0.4201	0.4096	0.5485	0.0004	0.0188	0.9001	0.3833	0.6038	0.3913	0.9888	0.6001	0.6209
	651			gamma-glutamylglutamine	LC/MS pos early	2730	C05283	HMDB0011738	150914		0.71	0.75	0.89	0.44	0.72	0.8	0.95	0.96	1.06	1.25	0.61	1.01	1.13	1.34	1.35		0.1047	0.0776	0.1798	0.2816	0.5582	0.4526	0.0035	0.0589	0.1419	0.2984	0.4639	0.2991	0.9475	0.6907	0.8924	0.6231	0.473	0.2583	0.3072	0.2478	0.2173	0.2968	0.5931
	652			gamma-glutamylglycine	LC/MS pos early	33949		HMDB0011667	100099		0.5	0.81	0.94	0.72	0.78	0.91	0.95	0.73	1.6	1.86	1.42	1.55	1.8	1.89	1.45		3.2786e-05	0.0004	0.0088	0.0789	0.5478	0.4507	0.001	0.0344	0.0054	0.0857	0.5019	0.3103	0.6378	0.6334	0.017	0.1143	0.0007	0.0033	0.0005	0.004	0.005	0.0365	0.0012
	653			gamma-glutamylhistidine	LC/MS pos early	18245		HMDB0029151	7017195		0.85	0.98	1.03	0.95	1.13	1.17	0.96	0.74	1.15	1.22	1.11	1.33	1.38	1.13	0.87		0.2831	0.1675	0.8266	0.5483	0.5842	0.4583	0.9046	0.5309	0.2717	0.4071	0.1042	0.1563	0.9075	0.6833	0.0665	0.2243	0.1265	0.1005	0.088	0.0994	0.3735	0.3832	0.0387
	654			gamma-glutamylisoleucine*	LC/MS pos early	34456		HMDB0011170	22885096		0.79	0.8	0.86	0.64	0.8	0.8	0.9	0.81	1.02	1.09	0.81	1.02	1.02	1.15	1.03		0.1514	0.1043	0.1885	0.2867	0.4531	0.4247	0.0623	0.1866	0.2174	0.3689	0.36	0.2682	0.6551	0.6366	0.2615	0.3826	0.6859	0.3253	0.5597	0.371	0.3333	0.3582	0.6825
	655			gamma-glutamylleucine	LC/MS pos early	18369		HMDB0011171	151023		0.68	0.8	0.86	0.62	0.81	0.86	0.98	0.72	1.18	1.27	0.91	1.18	1.26	1.43	1.05		0.0382	0.0356	0.1675	0.2773	0.3867	0.3966	0.0225	0.1252	0.1984	0.3541	0.5102	0.3126	0.9535	0.6907	0.0541	0.203	0.2048	0.1421	0.1824	0.169	0.9433	0.5892	0.2035
	656			gamma-glutamyl-alpha-lysine	LC/MS pos early	55015			65254		0.77	0.82	0.97	0.79	0.91	0.84	1.05	0.86	1.07	1.27	1.03	1.19	1.1	1.37	1.13		0.167	0.1135	0.4039	0.3855	0.8043	0.5123	0.2815	0.3131	0.899	0.6401	0.5379	0.3211	0.5073	0.5962	0.5953	0.5273	0.4888	0.2621	0.0483	0.0648	0.5503	0.4625	0.0954
	658			gamma-glutamylmethionine	LC/MS pos early	44872		HMDB0029155	7009567		0.31	0.49	0.7	0.12	0.59	0.51	0.87	1.04	1.6	2.26	0.4	1.91	1.65	2.81	3.36		0.0233	0.0247	0.2664	0.3238	0.5203	0.441	0.0113	0.1058	0.4861	0.5027	0.3401	0.2648	0.9976	0.7044	0.2823	0.3961	0.1126	0.0913	0.0965	0.1046	0.455	0.4248	0.0614
	659			gamma-glutamylphenylalanine	LC/MS pos early	33422		HMDB0000594	111299		0.88	0.89	0.87	0.87	0.84	1.04	1	0.7	1.02	0.99	0.99	0.96	1.19	1.14	0.8		0.2145	0.1368	0.3782	0.3715	0.2315	0.3601	0.3452	0.3348	0.1434	0.2984	0.8894	0.4113	0.9801	0.7027	0.0242	0.1301	0.8553	0.3749	0.9309	0.4922	0.9247	0.5831	0.9115
	660			gamma-glutamylthreonine	LC/MS pos early	33364		HMDB0029159	76078708		0.56	0.73	0.76	0.53	0.67	0.64	0.8	0.71	1.3	1.36	0.95	1.2	1.14	1.42	1.26		0.0041	0.0072	0.0946	0.2206	0.2079	0.3455	0.0508	0.1786	0.0583	0.2051	0.0777	0.1347	0.2848	0.4884	0.1112	0.2755	0.0483	0.0513	0.0709	0.0862	0.8098	0.5547	0.1983
	661			gamma-glutamyltryptophan	LC/MS neg	33947		HMDB0029160	3989307		0.94	0.78	0.9	0.79	0.73	1.06	0.95	0.62	0.84	0.96	0.84	0.78	1.13	1.01	0.67		0.4696	0.2421	0.0241	0.1124	0.362	0.3898	0.1884	0.2764	0.0963	0.2462	0.6072	0.3428	0.6169	0.6323	0.0062	0.0702	0.2689	0.1708	0.9176	0.4897	0.4117	0.3991	0.226
	662			gamma-glutamyltyrosine	LC/MS neg	2734		HMDB0011741	94340		0.64	0.81	0.98	0.96	0.88	1.27	1.06	0.66	1.26	1.53	1.5	1.36	1.97	1.65	1.03		0.0024	0.0053	0.1718	0.2789	0.8025	0.5123	0.7641	0.4927	0.1992	0.3541	0.1583	0.1857	0.891	0.6802	0.0216	0.1242	0.2412	0.1579	0.0207	0.0355	0.1117	0.2069	0.0158
	663			gamma-glutamylvaline	LC/MS pos early	43829		HMDB0011172	7015683		0.71	0.78	0.83	0.69	0.77	0.82	0.92	0.74	1.1	1.17	0.97	1.08	1.15	1.28	1.04		0.0237	0.0251	0.0715	0.1919	0.3047	0.374	0.097	0.219	0.0675	0.2133	0.3817	0.2742	0.6524	0.6366	0.0774	0.2402	0.2359	0.155	0.34	0.2659	0.8613	0.5722	0.3245
	665			gamma-glutamylcitrulline*	LC/MS pos early	62104					0.3	0.57	0.74	0.23	0.63	0.65	0.76	0.94	1.91	2.48	0.76	2.11	2.17	2.53	3.14		0.0094	0.0128	0.3328	0.3545	0.7093	0.4956	0.0125	0.1073	0.4635	0.496	0.4537	0.2991	0.8443	0.6657	0.453	0.4682	0.0615	0.0601	0.0237	0.039	0.9016	0.5774	0.0741
	669		Dipeptide Derivative	leucylhydroxyproline*	LC/MS pos early	63052		HMDB0028930	20847829		0.92	0.97	1.09	0.92	0.82	0.81	0.99	0.83	1.05	1.18	0.99	0.88	0.88	1.07	0.9		0.303	0.1766	0.8061	0.5405	0.4183	0.412	0.3436	0.3341	0.0885	0.2343	0.2146	0.2197	0.8324	0.6645	0.1246	0.2925	0.3988	0.2275	0.1409	0.1378	0.5288	0.4544	0.7804
	733		Dipeptide	aspartylaspartate	LC/MS pos early	40671		HMDB0028749	332965		1.2	0.81	0.91	1.31	1.25	1.45	1.37	0.84	0.68	0.76	1.09	1.04	1.21	1.15	0.7		0.6416	0.3034	0.2508	0.3206	0.5989	0.463	0.3685	0.3421	0.5663	0.5316	0.0517	0.1136	0.1432	0.4118	0.3248	0.4164	0.1866	0.132	0.4118	0.2998	0.5984	0.478	0.8263
	782			cyclo(met-pro)	LC/MS pos early	52350			6502027		1.39	1.18	1.03	1.29	1.1	1.1	1.28	1.08	0.85	0.74	0.92	0.79	0.79	0.92	0.78		0.0024	0.0052	0.0307	0.1339	0.7159	0.4964	0.0063	0.082	0.4575	0.4926	0.33	0.2629	0.0135	0.1983	0.1978	0.3364	0.0721	0.0671	0.013	0.0253	0.4619	0.4293	0.0928
	845			glycylvaline	LC/MS pos early	18357		HMDB0028854	2724807		0.94	0.98	1.54	1.87	1.69	1.3	1.5	0.64	1.04	1.64	1.99	1.8	1.39	1.6	0.68		0.7865	0.3533	0.7182	0.5081	0.1205	0.2713	0.3147	0.3303	0.0406	0.185	0.0874	0.1432	0.0498	0.2712	0.1368	0.2939	0.5067	0.2704	0.0826	0.0949	0.2685	0.3278	0.0273
	869			isoleucylglycine	LC/MS neg	40008		HMDB0028907	342532		1.21	1.47	1.81	1.37	1.45	1.19	1.3	1.29	1.22	1.5	1.14	1.2	0.99	1.08	1.07		0.2143	0.1368	0.0319	0.1339	0.0008	0.0536	0.1146	0.235	0.0052	0.0857	0.1086	0.1591	0.0129	0.1983	0.0291	0.1488	0.2099	0.1444	0.01	0.0216	0.4138	0.3996	0.1129
	963			prolylglycine	LC/MS pos early	40703		HMDB0011178	6426709		0.77	1.4	1.35	1.12	1.5	1.43	2.23	1.36	1.82	1.76	1.45	1.95	1.85	2.89	1.76		0.4638	0.2405	0.2172	0.3024	0.0469	0.1891	0.2194	0.2859	0.0357	0.1768	0.0631	0.1249	0.014	0.1983	0.0563	0.2056	0.0634	0.0618	0.0018	0.0085	0.0196	0.0831	0.0032
	1203		Acetylated Peptides	phenylacetylglutamate	LC/MS neg	52925		HMDB0059772	11579826		2.36	0.82	0.96	0.61	0.98	0.84	0.68	0.53	0.35	0.41	0.26	0.42	0.36	0.29	0.23		0.1128	0.0822	0.6758	0.5053	0.8965	0.536	0.2715	0.309	0.8592	0.6336	0.8481	0.398	0.3708	0.5224	0.0864	0.2455	0.0834	0.0746	0.1666	0.1577	0.0254	0.0938	0.1831
	1204			phenylacetylglutamine	LC/MS neg	35126	C04148	HMDB0006344	92258		1.57	0.81	1.55	0.84	1.29	1.2	1.45	1.58	0.52	0.99	0.54	0.82	0.77	0.92	1.01		0.4672	0.2413	0.5687	0.4647	0.0163	0.1225	0.67	0.4603	0.0684	0.2133	0.8875	0.4109	0.0496	0.2712	0.0244	0.1301	0.2713	0.1717	0.3321	0.2617	0.3586	0.3744	0.6514
	1207			phenylacetylglycine	LC/MS pos early	33945	C05598	HMDB0000821	68144		1.18	0.65	1.07	0.62	1.01	0.76	0.88	1.17	0.55	0.91	0.52	0.86	0.64	0.75	0.99		0.7357	0.3348	0.2985	0.3421	0.4381	0.4185	0.3323	0.333	0.4301	0.4831	0.4647	0.2991	0.9115	0.6843	0.2748	0.393	0.2097	0.1444	0.7269	0.4373	0.2698	0.3285	0.7533
	1214			phenylacetyltaurine	LC/MS neg	63154			2179693		1.54	0.6	0.72	0.49	0.61	0.43	0.68	0.88	0.39	0.47	0.32	0.4	0.28	0.45	0.57		0.2322	0.1461	0.1134	0.2397	0.2897	0.374	0.1262	0.24	0.0996	0.2505	0.0797	0.1367	0.2349	0.4575	0.8531	0.6168	0.0169	0.023	0.0498	0.0664	0.053	0.1403	0.0118
	1235		Modified Peptides	pyroglutamylvaline	LC/MS neg	32394			152416		1.88	1.6	1.2	1.82	1.46	1.48	0.92	0.65	0.85	0.64	0.97	0.78	0.79	0.49	0.35		0.0577	0.0492	0.1571	0.2728	0.5549	0.4521	0.1749	0.2722	0.1059	0.2527	0.0819	0.1391	0.7346	0.6541	0.015	0.105	0.7972	0.3591	0.2732	0.2259	0.8595	0.5722	0.7284
	1236			N,N-dimethyl-pro-pro	LC/MS pos early	64571					2.94	1.37	1.09	1.61	1.21	1.75	1.38	0.97	0.47	0.37	0.55	0.41	0.6	0.47	0.33		0.0163	0.0187	0.0234	0.1124	0.4761	0.4307	0.0141	0.1073	0.5302	0.5165	0.0042	0.0358	0.0918	0.3578	0.9194	0.6293	0.161	0.1188	0.0391	0.056	0.4079	0.3968	0.1091
	1237	Carbohydrate	Glycolysis, Gluconeogenesis, and Pyruvate Metabolism	1,5-anhydroglucitol (1,5-AG)	LC/MS neg	20675	C07326	HMDB0002712	64960		0.83	1.05	0.89	0.74	0.7	0.68	0.84	0.87	1.26	1.07	0.89	0.85	0.82	1.01	1.05		0.082	0.0653	0.5928	0.4736	0.3774	0.3946	0.1375	0.2443	0.0016	0.0645	0.0598	0.1221	0.1191	0.3873	0.236	0.3746	0.036	0.0415	0.5311	0.3574	0.4413	0.4179	0.0313
	1240			glucose	LC/MS polar	48152	C00031	HMDB0000122	5793		0.77	1	1.01	0.91	0.96	0.94	0.98	0.93	1.3	1.32	1.18	1.25	1.23	1.28	1.22		0.0141	0.017	0.9804	0.5844	0.8845	0.5305	0.2237	0.2859	0.5356	0.5191	0.4657	0.2991	0.7623	0.6554	0.2952	0.4052	0.0208	0.027	0.0144	0.0271	0.0986	0.1998	0.0334
	1248			2,3-diphosphoglycerate	LC/MS neg	15664	C01159	HMDB0001294	186004		1.82	2.4	0.74	4.8	2.01	6.52	0.74	0.74	1.31	0.41	2.63	1.1	3.58	0.41	0.41		0.5191	0.2623	0.403	0.3855	0.0971	0.2573	0.2472	0.2967	0.6304	0.5593	0.0258	0.0849	0.0971	0.3599	0.0971	0.2621	0.7095	0.3316	0.174	0.1624	0.3434	0.364	0.9427
	1254			3-phosphoglycerate	LC/MS pos early	1414	C00597	HMDB0000807	724		1.66	1.02	0.73	1.21	1.02	1.53	1.08	0.88	0.62	0.44	0.73	0.61	0.92	0.65	0.53		0.0564	0.0489	0.9339	0.5742	0.1065	0.2679	0.4756	0.3869	0.7443	0.5958	0.1674	0.1925	0.4271	0.5571	0.5177	0.4961	0.1149	0.0923	0.0056	0.0152	0.4313	0.4114	0.1115
	1256			pyruvate	LC/MS neg	42582	C00022	HMDB0000243	1060		0.69	0.98	1.06	0.91	1.1	1.17	1.13	0.81	1.42	1.53	1.32	1.58	1.68	1.63	1.17		0.0075	0.0109	0.8818	0.5622	0.552	0.4514	0.5089	0.3995	0.5578	0.5299	0.4829	0.3051	0.2703	0.4781	0.0595	0.2085	0.0154	0.0217	0.005	0.0145	0.0815	0.1812	0.0147
	1257			lactate	LC/MS polar	527	C00186	HMDB0000190	612		0.83	1.02	1.05	0.81	0.92	0.89	0.95	1.04	1.23	1.27	0.97	1.11	1.08	1.15	1.26		0.099	0.0748	0.8817	0.5622	0.7735	0.5053	0.1688	0.2692	0.4045	0.4686	0.4561	0.2991	0.5921	0.6207	0.5909	0.5258	0.0991	0.0836	0.1118	0.1173	0.8236	0.5613	0.2952
	1260			glycerate	LC/MS polar	1572	C00258	HMDB0006372 HMDB0000139	752;439194		1.26	1.12	1.01	0.97	1.06	1.05	1.14	0.97	0.89	0.8	0.77	0.84	0.83	0.9	0.77		0.0039	0.007	0.1081	0.2376	0.9548	0.5493	0.7684	0.4947	0.3469	0.4401	0.6432	0.3539	0.01	0.1852	0.6967	0.5607	0.1597	0.1185	0.0294	0.0462	0.014	0.0664	0.0387
	1272		Pentose Phosphate Pathway	ribose 1-phosphate	LC/MS polar	1763	C00620	HMDB0001489	439236		1.04	0.35	0.75	0.7	0.26	1.03	0.62	0.67	0.34	0.71	0.67	0.25	0.99	0.59	0.64		0.9085	0.3889	0.5851	0.4715	0.5274	0.4436	0.508	0.3995	0.5647	0.5316	0.1932	0.2076	0.702	0.6474	0.6031	0.5295	0.4633	0.2557	0.5294	0.3568	0.5079	0.4444	0.3492
	1278		Pentose Metabolism	ribose	LC/MS polar	1471	C00121	HMDB0000283	5779		0.84	0.27	0.56	0.5	0.36	0.67	0.41	0.44	0.32	0.66	0.6	0.44	0.8	0.49	0.53		0.3799	0.2091	0.0144	0.0958	0.3652	0.391	0.2885	0.3171	0.0817	0.2289	0.8402	0.3954	0.1027	0.3655	0.1111	0.2755	0.1696	0.1239	0.8477	0.4718	0.9952	0.6012	0.3901
	1279			ribitol	LC/MS polar	15772	C00532 C01904 C00474 C00379	HMDB0002917 HMDB0000508 HMDB0001851 HMDB0000568	6912		1.12	1.45	1.02	0.94	0.89	0.87	0.84	0.79	1.3	0.91	0.84	0.79	0.78	0.75	0.71		0.4802	0.2461	0.0071	0.0751	0.8073	0.5123	0.584	0.4272	0.0802	0.2289	0.2591	0.2417	0.0147	0.1983	0.004	0.0647	0.049	0.0517	0.6478	0.4081	0.3261	0.3561	0.0959
	1280			ribonate	LC/MS polar	27731	C01685	HMDB0000867	5460677		0.98	1.04	1.06	0.92	0.99	0.95	1	0.96	1.07	1.09	0.94	1.01	0.97	1.03	0.98		0.5678	0.2808	0.4849	0.4214	0.379	0.3953	0.3249	0.3326	0.9984	0.6644	0.6709	0.3562	0.8358	0.6645	0.6778	0.5531	0.3232	0.1969	0.2692	0.2239	0.9742	0.5961	0.5727
	1281			ribulose/xylulose	LC/MS polar	48340		HMDB0000621 HMDB0000751 HMDB0001644 HMDB0003371	151261;5289590		1.01	0.89	0.98	0.87	0.86	1.09	0.83	0.74	0.88	0.97	0.86	0.85	1.08	0.82	0.74		0.5874	0.2874	0.6725	0.5053	0.9145	0.5405	0.8539	0.5187	0.6018	0.5478	0.3117	0.2607	0.5547	0.6131	0.2903	0.4034	0.9075	0.3853	0.5501	0.3665	0.6226	0.4875	0.9763
	1284			xylose	LC/MS polar	15581	C00181	HMDB0000098	135191		0.22	0.78	0.74	0.86	0.94	1.8	0.5	0.7	3.48	3.32	3.85	4.18	8.03	2.24	3.14		0.0005	0.0021	0.7568	0.5239	0.7508	0.5013	0.8328	0.5169	0.7034	0.5845	0.1097	0.1591	0.1601	0.4247	0.5719	0.52	0.0046	0.01	0.0006	0.0046	0.0782	0.1786	0.0006
	1294			arabitol/xylitol	LC/MS polar	48885	C00542 C01904 C00379	HMDB0002917 HMDB0001851 HMDB0000568	6912;94154		1.06	1.18	0.78	0.8	0.89	0.93	0.81	0.69	1.11	0.73	0.76	0.84	0.87	0.77	0.65		0.8923	0.3856	0.1503	0.2728	0.045	0.1864	0.2232	0.2859	0.4813	0.5016	0.7138	0.363	0.0986	0.3599	0.0056	0.0702	0.2497	0.1618	0.2641	0.2219	0.39	0.3894	0.7051
	1300			arabonate/xylonate	LC/MS polar	48255	C00502 C05411	HMDB0000539	122045;6602431		1.34	0.94	0.97	1.04	1.05	1.28	0.91	0.87	0.7	0.72	0.78	0.78	0.96	0.68	0.65		0.8961	0.3867	0.9543	0.578	0.9922	0.5609	0.6104	0.4343	0.5523	0.5275	0.0307	0.0869	0.7115	0.6508	0.5005	0.4889	0.8638	0.3771	0.8917	0.4842	0.8327	0.5628	0.8056
	1307			lyxonate	LC/MS polar	61858		HMDB0060255			2.42	1.46	1.2	1.21	1.19	1.14	1.38	1.18	0.6	0.49	0.5	0.49	0.47	0.57	0.49		0.0007	0.0026	0.027	0.1209	0.2426	0.3631	0.0782	0.2001	0.0985	0.2494	0.4386	0.2966	0.007	0.1706	0.1175	0.2851	0.0679	0.0649	0.0102	0.0216	0.0082	0.0508	0.0063
	1343		Disaccharides and Oligosaccharides	sucrose	LC/MS polar	1519	C00089	HMDB0000258	5988		0.92	2.35	1.1	1.91	0.93	1.13	0.64	0.1	2.55	1.19	2.07	1.01	1.22	0.69	0.11		0.5956	0.2905	0.1063	0.2362	0.5016	0.4375	0.3882	0.3507	0.605	0.5492	0.1487	0.1787	0.9311	0.6862	8.1545e-05	0.0161	0.1545	0.1153	0.7704	0.4496	0.5124	0.4459	0.9473
	1364		Fructose, Mannose and Galactose Metabolism	fructose	LC/MS polar	577	C00095	HMDB0000660	2723872		0.73	0.96	0.9	0.81	0.87	0.88	0.91	0.9	1.32	1.23	1.1	1.19	1.2	1.24	1.23		0.0022	0.005	0.6766	0.5053	0.2912	0.374	0.0548	0.1819	0.1738	0.333	0.1796	0.1999	0.3102	0.4991	0.2782	0.3952	0.0415	0.0459	0.0977	0.1055	0.3214	0.3542	0.1173
	1369			mannitol/sorbitol	LC/MS polar	46142	C00392 C00794	HMDB0000247 HMDB0000765	6251;5780		0.94	0.95	0.79	0.96	0.73	0.91	0.76	0.93	1.01	0.84	1.02	0.77	0.96	0.81	0.99		0.7409	0.3357	0.7886	0.5333	0.1282	0.2758	0.8503	0.5187	0.0237	0.1515	0.6548	0.3557	0.0553	0.2775	0.7188	0.5673	0.9941	0.4084	0.1879	0.1726	0.9874	0.6001	0.0306
	1370			mannose	LC/MS polar	584	C00159 C02209 C00936	HMDB0000169	185698;82308;18950;439680		1.41	0.98	1.2	1.06	1.1	1	0.97	1.18	0.7	0.85	0.75	0.78	0.71	0.69	0.84		0.0179	0.0201	0.9626	0.578	0.0756	0.2296	0.5447	0.4128	0.1844	0.3428	0.7449	0.3713	0.8165	0.6632	0.0553	0.2052	0.0216	0.0276	0.3326	0.2617	0.0832	0.1833	0.0822
	1386			2-ketogulonate	LC/MS polar	15306	C15673	HMDB0011732	102424		0.98	0.64	0.61	0.48	0.46	0.42	0.59	0.56	0.65	0.62	0.49	0.47	0.42	0.6	0.57		0.9451	0.3983	0.0688	0.1899	0.0557	0.2023	0.0079	0.0965	0.0369	0.1784	0.012	0.0636	0.0366	0.2711	0.0336	0.1623	0.0405	0.0457	0.036	0.0531	0.0057	0.0402	0.0342
	1390			galactonate	LC/MS polar	27719	C15930 C00880	HMDB0000565	12310779;128869		1.8	0.88	1.03	0.93	0.85	0.82	0.82	0.98	0.49	0.57	0.52	0.47	0.46	0.46	0.54		0.0666	0.0554	0.5988	0.4736	0.562	0.4526	0.9309	0.5394	0.4572	0.4926	0.4642	0.2991	0.3617	0.5175	0.7457	0.5811	0.0401	0.0455	0.1091	0.1154	0.0504	0.1356	0.0198
	1424		Aminosugar Metabolism	glucuronate	LC/MS polar	15443	C16245	HMDB0000127	441478;94715;23677976;65041;444791		1.35	0.84	0.94	0.8	0.81	0.81	0.89	0.9	0.62	0.69	0.59	0.6	0.6	0.66	0.67		0.5484	0.2741	0.3658	0.3648	0.9637	0.5518	0.2722	0.309	0.3099	0.4359	0.2503	0.2365	0.6301	0.6327	0.7193	0.5673	0.222	0.1501	0.4825	0.3335	0.1707	0.2539	0.1872
	1436			N-acetylneuraminate	LC/MS pos early	32377	C00270	HMDB0000230	439197		1.55	1.05	1.13	0.98	1.07	1.08	1.01	0.93	0.67	0.73	0.63	0.69	0.69	0.65	0.6		0.5789	0.2854	0.6142	0.4804	0.052	0.197	0.844	0.5178	0.3475	0.4401	0.5471	0.3226	0.8075	0.6632	0.4864	0.4827	0.7308	0.338	0.9934	0.5113	0.5379	0.4549	0.821
	1448			N-acetylglucosaminylasparagine	LC/MS pos early	48149	C04540	HMDB0000489	123826		1.23	1.15	1.1	1.28	1.34	1.33	1.01	0.96	0.94	0.9	1.05	1.09	1.08	0.82	0.78		0.3799	0.2091	0.4338	0.4001	0.2532	0.3652	0.0325	0.1493	0.0292	0.1644	0.0229	0.0826	0.3926	0.5388	0.5817	0.5217	0.9576	0.4001	0.9553	0.4999	0.3311	0.3574	0.2825
	1449			erythronate*	LC/MS polar	42420		HMDB0000613	2781043		1.44	0.93	1	0.91	0.89	0.9	0.92	0.93	0.65	0.69	0.63	0.62	0.62	0.64	0.64		0.6207	0.2974	0.4983	0.4258	0.9099	0.5385	0.4127	0.3572	0.2764	0.4111	0.4258	0.2938	0.4703	0.5781	0.5122	0.4929	0.4524	0.2509	0.6595	0.4148	0.4068	0.3968	0.3489
	1451			N-acetylglucosamine/N-acetylgalactosamine	LC/MS pos early	46539	C01074	HMDB0000212 HMDB0000215	84265;439174		2.09	1.41	1.21	1.5	1.45	1.58	1.16	0.95	0.67	0.58	0.71	0.69	0.76	0.56	0.45		0.0196	0.0215	0.0315	0.1339	0.3534	0.3898	0.0191	0.1198	0.023	0.1515	0.3786	0.2738	0.184	0.4419	0.9825	0.6419	0.3656	0.2153	0.1678	0.1581	0.5241	0.4528	0.4328
	1452			N-glycolylneuraminate	LC/MS polar	37123	C03410	HMDB0000833	123802		3.11	1.12	1.11	1.11	1.15	1.48	1.16	0.8	0.36	0.36	0.36	0.37	0.48	0.37	0.26		0.0207	0.0224	0.3726	0.3677	0.7074	0.4956	0.5202	0.4034	0.5239	0.5153	0.0954	0.1513	0.2676	0.4762	0.3109	0.4112	0.0578	0.0576	0.0565	0.072	0.0677	0.1627	0.079
	1453		Advanced Glycation End-product	N6-carboxymethyllysine	LC/MS pos early	36713		HMDB0240347	123800		0.95	1.3	1.27	1.32	1.36	1.44	1.18	1.09	1.37	1.34	1.39	1.43	1.52	1.24	1.15		0.7058	0.3262	0.1089	0.2376	0.1344	0.2782	0.1172	0.235	0.0817	0.2289	0.0706	0.1295	0.1857	0.4419	0.262	0.3826	0.0285	0.0346	0.0368	0.0536	0.0321	0.1084	0.0207
	1457	Energy	TCA Cycle	citrate	LC/MS neg	1564	C00158	HMDB0000094	311		0.18	0.17	0.18	0.18	0.18	0.18	0.18	0.17	0.94	0.98	0.99	0.98	0.98	0.97	0.91		0.1134	0.0822	0.0928	0.2206	0.1149	0.2697	0.1162	0.235	0.1134	0.2616	0.1157	0.1604	0.1068	0.3664	0.0826	0.2406	0.6293	0.3084	0.8932	0.4843	0.9241	0.5831	0.9746
	1459			aconitate [cis or trans]	LC/MS neg	46173	C02341 C004174	HMDB0000958 HMDB000072	643757;444212		0.53	0.51	0.47	0.54	0.45	0.56	0.49	0.42	0.95	0.89	1.02	0.85	1.06	0.92	0.8		0.0581	0.0494	0.0495	0.1626	0.025	0.1366	0.0963	0.2186	0.0266	0.157	0.1287	0.1714	0.0337	0.2653	0.0096	0.0831	0.8666	0.3777	0.7357	0.4389	0.5666	0.4643	0.5553
	1462			isocitric lactone	LC/MS polar	54724			98259		1.9	0.31	0.54	0.51	0.7	0.59	0.36	0.68	0.16	0.29	0.27	0.37	0.31	0.19	0.36		0.7047	0.3261	0.0341	0.1384	0.3844	0.3961	0.4795	0.3881	0.7094	0.5886	0.6378	0.3521	0.1092	0.3664	0.4687	0.4742	0.1975	0.1385	0.7256	0.4373	0.8309	0.5628	0.9937
	1463			alpha-ketoglutarate	LC/MS polar	528	C00026	HMDB0000208	51		0.54	0.72	0.9	0.78	0.99	1.19	0.84	0.65	1.33	1.65	1.43	1.82	2.19	1.53	1.2		0.008	0.0114	0.1742	0.2789	0.8492	0.523	0.3636	0.3399	0.8502	0.6296	0.3834	0.2742	0.5145	0.5962	0.057	0.2056	0.1127	0.0913	0.0059	0.0154	0.0745	0.174	0.1426
	1465			succinylcarnitine (C4-DC)	LC/MS pos early	37058		HMDB0061717	71464481		1.74	0.87	0.58	0.69	0.96	0.98	0.63	1.06	0.5	0.33	0.4	0.55	0.56	0.36	0.61		0.2563	0.1562	0.7186	0.5081	0.0992	0.2573	0.3816	0.348	0.7031	0.5845	0.9689	0.4279	0.1949	0.4456	0.3702	0.4407	0.1997	0.1397	0.0281	0.0445	0.0801	0.1801	0.3902
	1466			succinate	LC/MS polar	1437	C00042	HMDB0000254	1110		1	0.58	0.8	0.66	0.71	0.98	0.81	1.11	0.58	0.8	0.65	0.7	0.98	0.81	1.11		0.2497	0.155	0.0006	0.0189	0.1429	0.2827	0.0531	0.18	0.1537	0.3112	0.9428	0.4222	0.1905	0.4422	0.785	0.5927	0.5546	0.2829	0.6335	0.4032	0.8241	0.5613	0.8877
	1467			fumarate	LC/MS polar	1643	C00122	HMDB0000134	444972		0.48	0.75	0.82	0.67	0.75	0.79	0.71	0.73	1.56	1.71	1.39	1.57	1.64	1.47	1.52		0.0008	0.0027	0.0616	0.1796	0.1327	0.2782	0.0631	0.1878	0.2634	0.4058	0.2097	0.2172	0.0153	0.1983	0.0071	0.074	0.0199	0.0262	0.0047	0.0145	0.0871	0.1869	0.2109
	1469			malate	LC/MS neg	1303	C00497 C00149 C00711	HMDB0000744 HMDB0031518 HMDB0000156	525		0.57	0.95	0.97	0.72	0.86	0.95	0.88	0.98	1.68	1.72	1.27	1.51	1.68	1.55	1.74		0.3805	0.2091	0.4743	0.4192	0.3618	0.3898	0.9943	0.5563	0.8909	0.639	0.5011	0.3103	0.5255	0.6048	0.3069	0.4112	0.0157	0.0218	0.003	0.0117	0.1586	0.2449	0.302
	1473			itaconate	LC/MS polar	18373	C00490	HMDB0002092	811		1.24	1.8	1.57	2.17	2.13	2.79	1.41	0.6	1.46	1.27	1.75	1.72	2.26	1.14	0.49		0.4042	0.2187	0.0175	0.1025	0.2466	0.3631	0.1228	0.2384	0.0089	0.1056	0.0128	0.0661	0.0667	0.3074	0.3774	0.4419	0.0725	0.0673	0.579	0.3795	0.2573	0.3215	0.0346
	1486		Oxidative Phosphorylation	phosphate	LC/MS pos early	42109	C00009	HMDB0001429	1061		1.16	0.93	0.95	0.88	0.84	0.97	0.9	0.98	0.8	0.82	0.76	0.72	0.84	0.78	0.84		0.4037	0.2187	0.2282	0.3062	0.3334	0.3876	0.0469	0.1723	0.016	0.1281	0.5998	0.3413	0.0484	0.2712	0.6835	0.5546	0.1655	0.1218	0.2122	0.1881	0.0752	0.1745	0.0367
	1489	Lipid	Fatty Acid Synthesis	malonylcarnitine	LC/MS pos early	37059		HMDB0002095	22833583		2.37	0.95	0.8	0.97	0.9	1.06	0.92	1.05	0.4	0.34	0.41	0.38	0.45	0.39	0.44		0.0047	0.0077	0.7655	0.5292	0.1663	0.3059	0.9377	0.5412	0.6084	0.55	0.6625	0.3562	0.7139	0.6519	0.4386	0.4601	0.0055	0.011	0.0009	0.0058	0.0218	0.0852	0.0068
	1490			malonate	LC/MS polar	15872	C00383	HMDB0000691	867		3.55	0.88	0.74	0.81	0.72	0.75	0.81	0.74	0.25	0.21	0.23	0.2	0.21	0.23	0.21		0.0372	0.0351	0.4436	0.4035	0.0627	0.2082	0.365	0.3405	0.0166	0.1299	0.0754	0.1321	0.2322	0.4553	0.0449	0.1867	0.021	0.027	0.008	0.0186	0.0191	0.0825	0.0074
	1505		Short Chain Fatty Acid	butyrate/isobutyrate (4:0)	LC/MS neg	40605	C00246	HMDB0000039	264		0.99	0.68	1.37	2.04	0.4	1.88	0.75	0.53	0.68	1.39	2.06	0.41	1.9	0.76	0.54		0.887	0.3843	0.7677	0.5292	0.4532	0.4247	0.4406	0.3676	0.0874	0.2343	0.3299	0.2629	0.6256	0.6323	0.3902	0.4422	0.8962	0.3831	0.4031	0.2958	0.4067	0.3968	0.1619
	1506			valerate (5:0)	LC/MS neg	33443	C00803	HMDB0000892	7991		0.91	0.86	1.14	1.29	0.95	1.82	0.82	0.83	0.94	1.26	1.42	1.04	2.01	0.91	0.91		0.198	0.1287	0.7509	0.5207	0.6699	0.4885	0.4042	0.3529	0.9422	0.6483	0.2284	0.2229	0.4254	0.5571	0.5029	0.4894	0.2317	0.1536	0.1569	0.1506	0.0972	0.1986	0.1924
	1507		Medium Chain Fatty Acid	caproate (6:0)	LC/MS neg	32489	C01585	HMDB0000535	8892		1.02	0.98	1.4	0.9	1.71	0.78	1.77	1.49	0.97	1.37	0.88	1.68	0.77	1.74	1.46		0.5809	0.2855	0.6736	0.5053	0.2109	0.3455	0.7868	0.5007	0.2922	0.4221	0.6683	0.3562	0.6019	0.6259	0.3883	0.4422	0.9118	0.3861	0.3415	0.266	0.6732	0.5071	0.4125
	1508			heptanoate (7:0)	LC/MS neg	1644	C17714	HMDB0000666	8094		1.13	1.14	1.17	1.26	1.6	1.05	1.35	1.16	1.01	1.03	1.11	1.41	0.92	1.19	1.02		0.1603	0.11	0.1681	0.2773	0.1708	0.3095	0.0138	0.1073	0.0821	0.2289	0.5066	0.311	0.0919	0.3578	0.2889	0.403	0.9038	0.3842	0.7882	0.4555	0.1789	0.2604	0.1968
	1513			cis-4-decenoate (10:1n6)*	LC/MS neg	62873		HMDB0004980	5282726		4.3	1.42	1.26	1.65	1.49	2.22	1.39	1.21	0.33	0.29	0.38	0.35	0.52	0.32	0.28		0.0002	0.0012	0.3317	0.3545	0.5437	0.449	0.0384	0.1643	0.0175	0.1349	0.001	0.019	0.3337	0.5095	0.4201	0.4535	0.0094	0.0158	0.0052	0.0145	0.021	0.0849	0.0057
	1516			(2 or 3)-decenoate (10:1n7 or n8)	LC/MS neg	63436					2.06	0.67	0.59	1.04	1.06	0.76	0.67	0.99	0.32	0.28	0.5	0.51	0.37	0.32	0.48		0.012	0.0149	0.1177	0.2443	0.0329	0.1621	0.7503	0.4874	0.9171	0.6428	0.3584	0.2682	0.0887	0.3578	0.9619	0.6363	0.0023	0.0064	0.0004	0.0039	0.05	0.1352	0.0623
	1518			10-undecenoate (11:1n1)	LC/MS neg	32497	C13910	HMDB0033724	14891		1	1	1.45	2.58	1.14	2.11	1.11	0.98	1	1.46	2.59	1.14	2.12	1.12	0.99		0.6404	0.3034	0.7851	0.5333	0.1398	0.2793	0.1471	0.2523	0.1249	0.2753	0.0901	0.1447	0.5446	0.612	0.7904	0.5927	0.9274	0.3901	0.0979	0.1055	0.1097	0.2048	0.1187
	1520			laurate (12:0)	LC/MS neg	1645	C02679	HMDB0000638	3893		1.93	0.95	0.94	1.03	0.97	1.04	0.88	0.97	0.5	0.49	0.54	0.5	0.54	0.46	0.5		0.0073	0.0107	0.6232	0.4839	0.4368	0.4181	0.779	0.4976	0.7987	0.6183	0.4426	0.2971	0.1842	0.4419	0.7081	0.5637	0.0051	0.0106	0.004	0.0137	0.0173	0.0777	0.0062
	1525		Long Chain Saturated Fatty Acid	myristate (14:0)	LC/MS neg	1365	C06424	HMDB0000806	11005		1.64	0.93	0.95	0.95	1	0.98	0.91	0.85	0.57	0.58	0.58	0.61	0.6	0.56	0.52		0.0471	0.0422	0.598	0.4736	0.7383	0.4997	0.8323	0.5169	0.8921	0.639	0.9361	0.4201	0.5169	0.5962	0.1313	0.2938	0.0271	0.0331	0.0402	0.0563	0.0437	0.1229	0.0619
	1527			pentadecanoate (15:0)	LC/MS neg	1361	C16537	HMDB0000826	13849		1.05	1.01	0.94	0.9	0.99	0.97	0.92	0.75	0.97	0.9	0.86	0.95	0.92	0.88	0.72		0.7312	0.3332	0.8918	0.5634	0.6615	0.4878	0.4838	0.3895	0.9811	0.662	0.8952	0.412	0.5306	0.6091	0.0105	0.0856	0.8724	0.3788	0.468	0.3258	0.3558	0.3739	0.7617
	1528			palmitate (16:0)	LC/MS neg	1336	C00249	HMDB0000220	985		1.27	0.96	0.92	0.89	1.01	0.93	1.01	0.87	0.76	0.73	0.7	0.8	0.73	0.8	0.69		0.0058	0.0091	0.6729	0.5053	0.471	0.4307	0.3039	0.3273	0.6688	0.5757	0.5771	0.3331	0.9606	0.6928	0.073	0.2346	0.0286	0.0346	0.0205	0.0354	0.013	0.0656	0.0048
	1530			margarate (17:0)	LC/MS neg	1121		HMDB0002259	10465		1.31	1.06	0.9	0.94	1.08	1.05	1.09	0.83	0.81	0.69	0.72	0.83	0.8	0.83	0.64		0.0111	0.014	0.9012	0.5634	0.4278	0.4131	0.7088	0.4759	0.4933	0.5042	0.6829	0.3586	0.8188	0.6632	0.0827	0.2406	0.1709	0.1239	0.0157	0.0291	0.0927	0.1945	0.1604
	1532			stearate (18:0)	LC/MS neg	1358	C01530	HMDB0000827	5281		1.18	1.04	0.97	0.98	1.1	1	1.04	0.92	0.88	0.82	0.83	0.93	0.85	0.88	0.78		0.0075	0.0109	0.7666	0.5292	0.6952	0.4923	0.8607	0.5206	0.0686	0.2133	0.991	0.4355	0.6773	0.6396	0.2019	0.34	0.1677	0.1232	0.034	0.0512	0.1085	0.2048	0.1084
	1534			nonadecanoate (19:0)	LC/MS neg	1356	C16535	HMDB0000772	12591		0.9	1.03	0.95	1.27	1.28	1.4	1.18	0.82	1.14	1.05	1.4	1.42	1.55	1.31	0.91		0.4053	0.2187	0.7752	0.5301	0.7138	0.4959	0.4191	0.3598	0.347	0.4401	0.0258	0.0849	0.6113	0.6303	0.2638	0.3826	0.3237	0.1969	0.7853	0.4544	0.235	0.3074	0.175
	1535			arachidate (20:0)	LC/MS neg	1118	C06425	HMDB0002212	10467		0.63	0.93	0.76	0.72	0.94	0.86	0.99	0.69	1.49	1.22	1.15	1.51	1.37	1.58	1.11		0.0283	0.0283	0.6617	0.5022	0.3096	0.374	0.2679	0.309	0.8895	0.639	0.6717	0.3562	0.9527	0.6907	0.1114	0.2755	0.308	0.189	0.4391	0.3132	0.5443	0.4595	0.0073
	1544		Long Chain Monounsaturated Fatty Acid	myristoleate (14:1n5)	LC/MS neg	32418	C08322	HMDB0002000	5281119		3.1	0.83	0.95	1.21	0.92	1.11	0.81	0.94	0.27	0.31	0.39	0.3	0.36	0.26	0.3		0.0012	0.0035	0.147	0.2728	0.8206	0.5167	0.3274	0.333	0.6007	0.5478	0.15	0.1796	0.2118	0.4542	0.6938	0.5602	0.0004	0.0021	0.001	0.0062	0.0122	0.0644	0.0012
	1547			palmitoleate (16:1n7)	LC/MS neg	33447	C08362	HMDB0003229	445638		1.42	0.79	0.93	0.84	0.94	0.89	0.91	0.81	0.56	0.66	0.59	0.66	0.63	0.64	0.57		0.0718	0.0589	0.2654	0.3233	0.7808	0.5069	0.4223	0.3605	0.9041	0.6401	0.6676	0.3562	0.6101	0.6303	0.2503	0.3747	0.0181	0.0242	0.0881	0.0994	0.0149	0.0688	0.06
	1549			10-heptadecenoate (17:1n7)	LC/MS neg	33971		HMDB0060038	5312435		1.32	0.91	0.9	0.81	1	0.98	1.11	0.85	0.68	0.68	0.61	0.75	0.74	0.84	0.64		0.0572	0.0491	0.574	0.4667	0.613	0.4645	0.306	0.3275	0.9369	0.6478	0.9039	0.4139	0.8211	0.6632	0.2916	0.4034	0.0861	0.0756	0.0535	0.0691	0.0285	0.1013	0.149
	1551			oleate/vaccenate (18:1)	LC/MS neg	52285	C01712 C08367 C00712 C21944	HMDB0000207 HMDB0000573 HMDB0003231 HMDB0240219	637517;445639;5281127;5282761		1.44	0.88	0.93	0.85	0.99	0.94	1.01	0.81	0.61	0.65	0.59	0.69	0.66	0.7	0.56		0.0015	0.004	0.4046	0.3855	0.6798	0.4912	0.3064	0.3275	0.9245	0.6438	0.7528	0.3723	0.9974	0.7044	0.1039	0.2699	0.0088	0.015	0.0111	0.0227	0.005	0.0365	0.0085
	1558			10-nonadecenoate (19:1n9)	LC/MS neg	33972		HMDB0013622	5312513		1.92	1.03	1.04	0.97	1.11	1.2	1.27	0.91	0.54	0.54	0.51	0.58	0.63	0.66	0.47		0.0006	0.0023	0.9694	0.5807	0.8355	0.5209	0.902	0.5309	0.6581	0.5723	0.424	0.2938	0.4829	0.5853	0.4537	0.4682	0.0076	0.0137	0.0048	0.0145	0.0025	0.0308	0.0318
	1561			eicosenoate (20:1)	LC/MS neg	33587	C16526	HMDB0002231 HMDB0062436	5282769;5282768;94159		0.99	0.86	0.95	0.91	1.09	1.02	1.06	0.63	0.87	0.95	0.92	1.1	1.03	1.06	0.64		0.9654	0.4021	0.4875	0.4221	0.93	0.5453	0.8632	0.5214	0.3297	0.4401	0.9651	0.4274	0.9291	0.6862	0.0314	0.1563	0.4678	0.2573	0.8984	0.4852	0.8314	0.5628	0.3474
	1565			erucate (22:1n9)	LC/MS neg	1552	C08316	HMDB0002068	8216;5281116		0.73	1.11	0.84	0.98	1.1	0.94	1.08	0.59	1.53	1.16	1.34	1.52	1.3	1.48	0.81		0.3093	0.1784	0.8548	0.5571	0.7524	0.5013	0.7467	0.4865	0.2799	0.4145	0.9841	0.4335	0.7714	0.6566	0.1542	0.312	0.6917	0.3266	0.5512	0.3666	0.2238	0.3001	0.0371
	1568		Long Chain Polyunsaturated Fatty Acid (n3 and n6)	tetradecadienoate (14:2)*	LC/MS neg	62850		HMDB0000560	5312409		3.6	0.75	1.07	1.41	1.03	1.38	0.83	1.03	0.21	0.3	0.39	0.29	0.38	0.23	0.29		0.0053	0.0086	0.1916	0.2894	0.493	0.4362	0.3948	0.3512	0.687	0.5793	0.0264	0.0849	0.3339	0.5095	0.7535	0.5818	0.0016	0.0051	0.0101	0.0216	0.1033	0.2006	0.0087
	1569			hexadecatrienoate (16:3n3)	LC/MS neg	57651			91820460		1.07	1.3	1.07	0.97	1.22	1.17	0.87	0.87	1.22	1.01	0.91	1.15	1.09	0.81	0.82		0.6049	0.2929	0.1143	0.2403	0.8584	0.5248	0.8373	0.5169	0.6686	0.5757	0.7115	0.363	0.5352	0.6113	0.451	0.4674	0.1495	0.1124	0.5631	0.3727	0.8334	0.5628	0.4643
	1570			heptadecatrienoate (17:3)*	LC/MS neg	62383	C16344		16061034		1.17	0.9	0.98	0.89	1.12	1.02	1.06	0.87	0.77	0.84	0.76	0.96	0.87	0.9	0.74		0.3721	0.207	0.8328	0.5484	0.7132	0.4959	0.8803	0.5274	0.3698	0.4509	0.6457	0.3547	0.7944	0.6632	0.7956	0.5933	0.2554	0.1648	0.5079	0.3456	0.2801	0.3326	0.9694
	1575			stearidonate (18:4n3)	LC/MS neg	33969	C16300	HMDB0006547	5312508		1.16	0.74	0.81	0.68	0.82	0.88	0.89	0.76	0.64	0.7	0.59	0.71	0.77	0.77	0.66		0.4618	0.2404	0.0946	0.2206	0.251	0.3648	0.0144	0.1073	0.3557	0.4463	0.6108	0.3443	0.5156	0.5962	0.076	0.2387	0.0329	0.039	0.0907	0.1009	0.0064	0.0434	0.1737
	1578			eicosapentaenoate (EPA; 20:5n3)	LC/MS neg	18467	C06428	HMDB0001999	446284		1.32	0.76	1.03	0.85	1.16	1.15	1.19	0.93	0.58	0.78	0.64	0.88	0.88	0.91	0.71		0.024	0.0251	0.1579	0.2728	0.8388	0.5215	0.4956	0.3946	0.5184	0.5153	0.765	0.3753	0.4349	0.5595	0.9417	0.6324	0.0002	0.0017	0.1638	0.1557	0.0094	0.0554	0.3897
	1579			heneicosapentaenoate (21:5n3)	LC/MS neg	57658			11998573		0.94	0.8	1.12	0.87	1.2	1.26	1.3	0.97	0.85	1.2	0.93	1.28	1.34	1.39	1.03		0.7573	0.3422	0.2061	0.2965	0.5812	0.4571	0.4759	0.3869	0.6136	0.5505	0.5465	0.3226	0.6366	0.6334	0.9512	0.6324	0.2673	0.1704	0.4326	0.3101	0.6267	0.4885	0.507
	1580			docosapentaenoate (n3 DPA; 22:5n3)	LC/MS neg	32504	C16513	HMDB0001976 HMDB0006528	6441454		1.31	0.71	1.09	0.94	1.12	1.41	1.19	0.99	0.55	0.83	0.72	0.86	1.08	0.91	0.75		0.0679	0.056	0.085	0.2133	0.7224	0.498	0.8743	0.526	0.7202	0.593	0.7758	0.3768	0.6664	0.6379	0.881	0.6204	0.0032	0.0078	0.3533	0.271	0.1131	0.2087	0.4417
	1581			docosahexaenoate (DHA; 22:6n3)	LC/MS neg	44675	C06429	HMDB0002183	445580		1.34	0.78	1.16	1.09	1.31	1.48	1.25	1.11	0.58	0.87	0.81	0.98	1.11	0.94	0.83		0.0184	0.0206	0.1477	0.2728	0.3759	0.3946	0.5212	0.4034	0.2916	0.4221	0.3398	0.2648	0.58	0.6207	0.4219	0.4535	0.0117	0.0177	0.3659	0.276	0.2254	0.3015	0.782
	1582			docosatrienoate (22:3n3)	LC/MS neg	32417	C16534	HMDB0002823	5312556		0.49	0.57	0.62	0.86	1	1.63	0.85	0.89	1.16	1.26	1.76	2.04	3.31	1.72	1.81		0.0204	0.0222	0.1299	0.2579	0.2089	0.3455	0.9361	0.5412	0.7995	0.6183	0.758	0.3735	0.5537	0.6131	0.9482	0.6324	0.6824	0.325	0.413	0.2998	0.0762	0.176	0.051
	1583			nisinate (24:6n3)	LC/MS neg	57810		HMDB0013025	11792612		0.48	0.85	1.33	0.97	1.17	1.4	1.33	1.09	1.76	2.75	2.01	2.41	2.9	2.76	2.25		0.0001	0.0011	0.2777	0.3315	0.0079	0.1214	0.9904	0.5556	0.7549	0.5997	0.2479	0.2349	0.7184	0.6519	0.4351	0.4592	0.0021	0.006	4.8598e-06	0.0004	0.0005	0.0197	0.0238
	1584			hexadecadienoate (16:2n6)	LC/MS neg	57652		HMDB0000477	13932172		1.93	0.67	0.85	0.76	0.94	0.92	0.85	0.78	0.35	0.44	0.39	0.49	0.48	0.44	0.41		0.0087	0.0122	0.045	0.156	0.3719	0.3945	0.1898	0.2764	0.7204	0.593	0.7597	0.3739	0.4063	0.5467	0.1253	0.2925	0.0005	0.0026	0.0023	0.0099	0.0028	0.0315	0.0277
	1585			linoleate (18:2n6)	LC/MS neg	1105	C01595	HMDB0000673 HMDB0006270	5280450		1.5	0.79	0.86	0.88	1.01	1	0.97	0.8	0.53	0.57	0.59	0.67	0.67	0.64	0.53		0.0013	0.0035	0.1708	0.2787	0.3267	0.3849	0.4621	0.3818	0.9224	0.6435	0.9153	0.416	0.8073	0.6632	0.083	0.2406	0.0032	0.0078	0.0005	0.0041	0.0042	0.0349	0.0288
	1587			linolenate [alpha or gamma; (18:3n3 or 6)]	LC/MS neg	34035	C06426 C06427	HMDB0001388 HMDB0003073	5280933;5280934		1.35	0.73	0.86	0.83	0.99	0.97	0.96	0.75	0.54	0.64	0.62	0.73	0.72	0.71	0.56		0.0857	0.0671	0.1094	0.2376	0.4812	0.4316	0.3909	0.3507	0.9139	0.6423	0.936	0.4201	0.7334	0.6541	0.0945	0.2574	0.0056	0.0111	0.025	0.0406	0.0212	0.0849	0.2236
	1588			dihomo-linoleate (20:2n6)	LC/MS neg	17805	C16525	HMDB0005060	6439848		1.02	0.89	1.13	0.95	1.14	1.2	1.22	0.99	0.87	1.11	0.94	1.12	1.18	1.2	0.97		0.8091	0.3606	0.4953	0.4258	0.1962	0.337	0.8972	0.5309	0.4174	0.4754	0.6522	0.3557	0.4849	0.5853	0.8642	0.618	0.3977	0.2275	0.2777	0.229	0.7323	0.5235	0.5143
	1590			dihomo-linolenate (20:3n3 or n6)	LC/MS neg	35718	C03242	HMDB0002925	5280581		0.7	0.73	1.01	0.9	1.15	1.13	1.1	0.88	1.04	1.44	1.27	1.64	1.61	1.56	1.25		0.0096	0.0129	0.1157	0.2422	0.923	0.5437	0.5949	0.4309	0.4598	0.493	0.9978	0.4372	0.7485	0.6552	0.4299	0.4566	0.8811	0.3801	0.057	0.072	0.1927	0.2764	0.0369
	1591			arachidonate (20:4n6)	LC/MS neg	1110	C00219	HMDB0001043	444899		1.12	0.94	0.95	0.82	1.07	1.05	1.12	0.94	0.84	0.85	0.73	0.96	0.94	1	0.84		0.2225	0.1414	0.643	0.4935	0.7601	0.5013	0.2864	0.3164	0.5283	0.5165	0.9365	0.4201	0.6392	0.6336	0.7894	0.5927	0.2229	0.1504	0.2197	0.1931	0.0867	0.1869	0.7143
	1592			docosatrienoate (22:3n6)*	LC/MS neg	57467			75955220		0.48	1.51	1.57	0.72	0.92	0.37	1.53	0.84	3.16	3.29	1.51	1.93	0.77	3.21	1.75		0.0374	0.0351	0.2046	0.2965	0.0199	0.1344	0.5255	0.404	0.805	0.619	0.011	0.0593	0.445	0.5647	0.8229	0.6038	0.0118	0.0178	2.421e-05	0.0007	0.507	0.4444	0.0519
	1593			adrenate (22:4n6)	LC/MS neg	32980	C16527	HMDB0002226	5497181;5282844		1.16	0.84	1.46	0.85	1.05	1.05	1.44	0.98	0.72	1.26	0.73	0.9	0.9	1.24	0.84		0.1905	0.1257	0.3064	0.3429	0.108	0.2679	0.3733	0.3432	0.8974	0.6401	0.8999	0.4128	0.7292	0.6531	0.8657	0.618	0.0895	0.0778	0.353	0.271	0.1017	0.2006	0.5542
	1594			docosapentaenoate (n6 DPA; 22:5n6)	LC/MS neg	37478	C16513	HMDB0001976	6441454		0.79	1.06	1.12	0.83	1.11	0.67	1.19	0.92	1.34	1.42	1.05	1.41	0.85	1.51	1.17		0.1399	0.0981	0.5965	0.4736	0.8033	0.5123	0.4948	0.3946	0.649	0.5684	0.2232	0.2219	0.8253	0.6642	0.7816	0.5927	0.07	0.0659	0.2004	0.1808	0.745	0.5282	0.1223
	1595			docosadienoate (22:2n6)	LC/MS neg	32415	C16533	HMDB0061714	5282807		0.85	0.95	0.95	1.03	1.1	1.2	1.09	0.93	1.12	1.12	1.22	1.29	1.42	1.29	1.1		0.3474	0.1959	0.8913	0.5634	0.8729	0.5286	0.6893	0.4691	0.7031	0.5845	0.3734	0.2715	0.8624	0.6663	0.9063	0.6281	0.4848	0.2609	0.236	0.2034	0.244	0.313	0.2912
	1597			mead acid (20:3n9)	LC/MS neg	35174		HMDB0010378	5312531		0.97	1.77	1.24	0.76	0.84	0.59	1.31	0.84	1.82	1.27	0.78	0.86	0.61	1.34	0.86		0.9495	0.3987	0.0317	0.1339	0.426	0.4131	0.4544	0.3762	0.5772	0.5356	0.1116	0.1591	0.6051	0.6277	0.5916	0.5258	0.0333	0.0393	0.4465	0.3162	0.43	0.4114	0.5437
	1648		Fatty Acid, Branched	citronellic acid	LC/MS neg	64173	C16462	HMDB35837	10402		1.17	0.75	0.97	0.88	0.67	0.77	0.77	0.73	0.64	0.83	0.75	0.58	0.66	0.66	0.63		0.9818	0.4069	0.0566	0.1726	0.807	0.5123	0.5501	0.4148	0.1045	0.2523	0.1844	0.2022	0.1247	0.3923	0.0739	0.2348	0.2292	0.1531	0.844	0.4718	0.5894	0.4748	0.1505
	1660			(14 or 15)-methylpalmitate (a17:0 or i17:0)	LC/MS neg	38768	C16995	HMDB0061859	8181;17903417		1.67	1.06	0.96	1.09	1.18	1.19	1.25	0.97	0.64	0.58	0.65	0.71	0.71	0.75	0.58		0.0012	0.0035	0.8352	0.5489	0.6839	0.4912	0.5614	0.4217	0.1963	0.3541	0.2724	0.2443	0.3086	0.4982	0.802	0.595	0.0264	0.0326	0.0141	0.0267	0.0361	0.1124	0.0496
	1666			(16 or 17)-methylstearate (a19:0 or i19:0)	LC/MS neg	38296		HMDB0037397	3083779		1.56	0.94	0.96	1.17	1.33	1.32	1.44	1.02	0.6	0.61	0.75	0.85	0.84	0.92	0.65		0.0021	0.005	0.6869	0.5071	0.6833	0.4912	0.3984	0.3529	0.1987	0.3541	0.2122	0.218	0.1705	0.4355	0.9635	0.6364	0.0158	0.0218	0.0536	0.0691	0.1607	0.2453	0.3741
	1671			18-methylnonadecanoate (i20:0)	LC/MS neg	62781			4383090		0.86	0.79	1.1	0.91	1.42	1.3	1.52	0.84	0.91	1.28	1.05	1.65	1.51	1.76	0.98		0.4633	0.2405	0.3094	0.3446	0.8816	0.5295	0.7448	0.4865	0.3288	0.4401	0.4852	0.306	0.0488	0.2712	0.4427	0.4614	0.5725	0.2888	0.8417	0.4718	0.8897	0.5767	0.1812
	1677		Fatty Acid, Dicarboxylate	glutarate (C5-DC)	LC/MS polar	396	C00489	HMDB0000661	743;4418048		0.62	0.92	0.87	0.77	0.93	1.07	0.88	0.9	1.48	1.4	1.24	1.51	1.72	1.42	1.45		0.025	0.0259	0.6583	0.5022	0.5633	0.4526	0.3525	0.3373	0.8321	0.6249	0.327	0.2629	0.5861	0.6207	0.7019	0.5614	0.1059	0.0875	0.0394	0.056	0.3137	0.3505	0.063
	1681			2-hydroxyglutarate	LC/MS polar	37253	C02630	HMDB0059655	43		1	0.77	0.85	0.79	0.86	0.79	0.7	0.75	0.77	0.85	0.79	0.86	0.79	0.7	0.76		0.9571	0.3997	0.4254	0.3938	0.7957	0.512	0.5392	0.4102	0.7411	0.5942	0.5384	0.3211	0.2182	0.4542	0.3836	0.4421	0.4845	0.2609	0.852	0.4731	0.5945	0.4765	0.7825
	1683			adipate (C6-DC)	LC/MS polar	21134	C06104	HMDB0000448	196		1.43	1.02	1.06	0.97	0.93	0.75	0.79	0.88	0.71	0.74	0.68	0.65	0.52	0.55	0.61		0.262	0.1584	0.7123	0.5081	0.391	0.3966	0.8365	0.5169	0.6669	0.5757	0.1298	0.172	0.0511	0.2712	0.4087	0.448	0.3466	0.2082	0.455	0.32	0.3363	0.359	0.2105
	1685			2-hydroxyadipate	LC/MS polar	31934	C02360	HMDB0000321	193530		1.77	0.82	0.57	0.78	0.48	0.44	0.62	0.53	0.46	0.32	0.44	0.27	0.25	0.35	0.3		0.258	0.1569	0.5891	0.4736	0.1015	0.2616	0.471	0.3869	0.0306	0.1672	0.0318	0.0883	0.1825	0.4419	0.047	0.1878	0.1509	0.1129	0.0229	0.0382	0.1893	0.2731	0.009
	1686			3-hydroxyadipate	LC/MS polar	62069		HMDB0000345	151913		15.97	0.67	0.66	0.71	0.76	0.69	0.45	0.77	0.04	0.04	0.04	0.05	0.04	0.03	0.05		2.0628e-05	0.0003	0.319	0.3472	0.2882	0.374	0.4803	0.3881	0.5581	0.5299	0.4379	0.2966	0.013	0.1983	0.637	0.5407	9.8545e-06	0.0004	9.1649e-06	0.0005	0.0001	0.0059	3.368e-05
	1687			3-methyladipate	LC/MS polar	36749		HMDB0000555	12292		1.96	0.52	0.81	0.42	0.66	0.53	0.52	0.65	0.26	0.41	0.22	0.34	0.27	0.27	0.33		0.2248	0.1426	0.0054	0.0686	0.3521	0.3898	6.7427e-05	0.0059	0.0547	0.2035	0.0077	0.0494	0.0029	0.1367	0.0811	0.2406	0.0054	0.0109	0.0907	0.1009	0.002	0.0299	0.0272
	1689			maleate	LC/MS polar	20676	C01384	HMDB0000176	444266		0.95	0.91	0.97	1.07	1.18	1.11	0.55	0.46	0.96	1.02	1.12	1.24	1.17	0.58	0.48		0.794	0.3558	0.8303	0.5483	0.8621	0.5263	0.8342	0.5169	0.8279	0.6249	0.6857	0.3595	0.0501	0.2712	0.0055	0.0702	0.9831	0.4057	0.6815	0.4231	0.7042	0.5182	0.7073
	1691			pimelate (C7-DC)	LC/MS polar	15704	C02656	HMDB0000857	385		0.65	0.96	1.08	0.91	1.03	0.89	0.89	0.65	1.47	1.66	1.4	1.58	1.37	1.37	1		0.0221	0.0235	0.8398	0.5496	0.7168	0.4964	0.5812	0.4266	0.6813	0.5785	0.6905	0.3602	0.5764	0.6207	0.0427	0.1832	0.1045	0.0868	0.04	0.0563	0.61	0.4821	0.0133
	1694			suberate (C8-DC)	LC/MS neg	15730	C08278	HMDB0000893	10457		1.14	1.21	1.06	1.07	1.36	0.92	1.06	0.92	1.06	0.93	0.93	1.19	0.81	0.93	0.8		0.8226	0.3656	0.0207	0.1093	0.4468	0.4232	0.8931	0.5303	0.0193	0.1408	0.5257	0.3187	0.7504	0.6552	0.4814	0.4823	0.2825	0.1774	0.8258	0.4685	0.9738	0.5961	0.1293
	1697			azelate (C9-DC)	LC/MS neg	18362	C08261	HMDB0000784	2266		1.3	1.37	1.17	1.73	2.18	1.31	1.39	0.84	1.05	0.9	1.32	1.67	1	1.07	0.64		0.6449	0.3045	0.0185	0.104	0.1033	0.2632	0.4329	0.3655	0.0134	0.1195	0.0345	0.0929	0.148	0.4118	0.0981	0.2621	0.3548	0.2116	0.7813	0.4534	0.588	0.4748	0.0395
	1699			sebacate (C10-DC)	LC/MS neg	32398	C08277	HMDB0000792	5192		1.16	1.53	1.27	1.4	2.02	1.35	1.24	0.92	1.32	1.09	1.21	1.74	1.16	1.07	0.79		0.6224	0.2975	0.0011	0.0266	0.0548	0.2008	0.5204	0.4034	0.0128	0.1156	0.0595	0.1221	0.0422	0.2712	0.5764	0.5217	0.0439	0.0479	0.3355	0.2633	0.6861	0.5111	0.0253
	1701			undecanedioate (C11-DC)	LC/MS neg	42395		HMDB0000888	15816		2.32	1.71	1.6	2.08	2.81	2.63	2.22	0.61	0.74	0.69	0.89	1.21	1.13	0.96	0.26		0.0572	0.0491	0.0124	0.0933	0.007	0.1214	0.1853	0.2764	0.0068	0.1056	0.0214	0.0799	0.0396	0.2712	0.0454	0.1873	0.9212	0.3886	0.8036	0.4608	0.9556	0.5902	0.2971
	1704			dodecanedioate (C12-DC)	LC/MS neg	32388	C02678	HMDB0000623	12736		1.29	1.26	1.27	1.97	1.79	1.54	0.99	0.92	0.98	0.99	1.53	1.38	1.19	0.77	0.71		0.3474	0.1959	0.0387	0.1455	0.3289	0.3857	0.1479	0.2525	0.1791	0.3357	0.122	0.1646	0.8961	0.6802	0.5939	0.527	0.6162	0.3044	0.9097	0.488	0.2809	0.3326	0.3952
	1706			dodecenedioate (C12:1-DC)*	LC/MS neg	61864		HMDB0000933	5283028		2.05	1.6	1.42	2.28	1.29	1.95	1.27	0.64	0.78	0.69	1.11	0.63	0.95	0.62	0.31		0.3011	0.1759	0.0128	0.0939	0.0596	0.2053	0.3255	0.3326	0.1603	0.3208	0.1224	0.1646	0.4214	0.5561	0.0143	0.1046	0.682	0.325	0.9742	0.5055	0.7012	0.5168	0.8313
	1707			dodecadienoate (12:2)*	LC/MS neg	62276			25480		3.42	0.65	1.07	1.59	1.13	1.33	0.94	1.07	0.19	0.31	0.46	0.33	0.39	0.27	0.31		0.0013	0.0036	0.0669	0.1858	0.4329	0.4153	0.5311	0.4067	0.2602	0.4024	0.0678	0.1271	0.9366	0.6862	0.4914	0.4847	0.0001	0.0012	0.0031	0.0117	0.1568	0.2448	0.0048
	1709			tetradecanedioate (C14-DC)	LC/MS neg	35669		HMDB0000872	13185		0.38	0.96	0.65	0.49	0.67	0.77	0.8	0.74	2.56	1.74	1.31	1.78	2.06	2.12	1.97		3.9855e-06	7.2038e-05	0.8252	0.5483	0.1098	0.2679	0.072	0.1928	0.0185	0.1382	0.4087	0.2866	0.2572	0.4693	0.1024	0.2689	0.0018	0.0055	0.1321	0.1315	0.6214	0.4873	0.0003
	1711			branched chain 14:0 dicarboxylic acid**	LC/MS neg	63191					1.28	0.88	0.87	1.22	0.76	1.01	0.75	0.8	0.69	0.68	0.96	0.59	0.79	0.59	0.62		0.0791	0.0635	0.7108	0.5081	0.8691	0.5284	0.7976	0.5061	0.4057	0.4686	0.6166	0.3447	0.3678	0.52	0.5212	0.4961	0.1432	0.1094	0.0885	0.0996	0.141	0.232	0.1309
	1713			hexadecanedioate (C16-DC)	LC/MS neg	35678	C19615	HMDB0000672	10459		2.01	1.13	1.04	1.57	1.05	1.43	0.9	0.76	0.56	0.51	0.78	0.52	0.71	0.45	0.38		0.1812	0.1203	0.4541	0.4099	0.5809	0.4571	0.3433	0.3341	0.3241	0.4401	0.0995	0.1554	0.661	0.6371	0.0998	0.2648	0.3936	0.2264	0.2708	0.2243	0.9458	0.5894	0.2964
	1714			hexadecenedioate (C16:1-DC)*	LC/MS neg	61862					1.4	1.39	1.24	1.48	1.19	1.81	1.13	0.86	0.99	0.88	1.06	0.85	1.29	0.81	0.61		0.7872	0.3533	0.3027	0.3421	0.2257	0.3594	0.493	0.394	0.0976	0.2484	0.2775	0.2467	0.8277	0.6644	0.5799	0.5217	0.5584	0.2844	0.5726	0.3771	0.6521	0.5008	0.5201
	1715			heptadecanedioate (C17-DC)	LC/MS neg	62869			3083765		1.1	1.17	1.12	1.41	1.16	1.39	1.14	0.86	1.06	1.01	1.27	1.05	1.26	1.03	0.78		0.9167	0.391	0.396	0.381	0.3086	0.374	0.2349	0.2906	0.0746	0.2209	0.0767	0.1336	0.3429	0.5104	0.1763	0.3288	0.5453	0.2808	0.549	0.3664	0.2921	0.3383	0.3344
	1716			octadecanedioate (C18-DC)	LC/MS neg	36754		HMDB0000782	70095		1.27	1.13	1.04	1.34	1.14	1.15	0.94	0.82	0.89	0.82	1.06	0.9	0.91	0.74	0.64		0.5554	0.2763	0.4577	0.4115	0.5083	0.4392	0.4408	0.3676	0.2024	0.3573	0.3729	0.2715	0.7896	0.6624	0.1815	0.3323	0.9845	0.4057	0.8217	0.4681	0.7138	0.52	0.8035
	1717			octadecenedioate (C18:1-DC)	LC/MS neg	61861			9543674		0.85	1.95	1.35	1.28	1.35	1.36	1.14	0.84	2.29	1.58	1.51	1.59	1.59	1.34	0.98		0.1669	0.1135	0.0521	0.1666	0.0716	0.2251	0.4972	0.3946	0.0671	0.2133	0.0279	0.0849	0.4476	0.5667	0.3904	0.4422	0.0108	0.017	0.0154	0.0288	0.1415	0.232	0.0145
	1718			octadecadienedioate (C18:2-DC)*	LC/MS neg	61860					1.51	1.54	0.9	1.91	0.9	1.89	0.89	0.62	1.02	0.6	1.27	0.59	1.25	0.59	0.41		0.724	0.3323	0.4991	0.4258	0.7872	0.5086	0.3918	0.3507	0.827	0.6249	0.0241	0.084	0.9626	0.6928	0.1286	0.2925	0.735	0.3391	0.6015	0.3904	0.5323	0.4549	0.802
	1719			nonadecanedioate (C19-DC)	LC/MS neg	62867			12572015		0.84	1.43	1.15	1.64	1.35	1.46	1.77	0.96	1.7	1.36	1.95	1.61	1.73	2.1	1.14		0.5043	0.2564	0.2235	0.3053	0.2837	0.374	0.0061	0.0812	0.1024	0.2523	0.0356	0.0942	0.2308	0.4553	0.8042	0.5954	0.0945	0.0808	0.093	0.1027	0.0023	0.0308	0.0332
	1720			eicosanedioate (C20-DC)	LC/MS neg	39831			75502		0.89	1.11	0.97	0.84	1.03	0.91	0.99	0.82	1.25	1.09	0.95	1.16	1.02	1.11	0.93		0.3565	0.2007	0.4153	0.3905	0.9428	0.5481	0.313	0.3297	0.6145	0.5505	0.6131	0.3445	0.9127	0.6843	0.1901	0.3332	0.1314	0.1028	0.3995	0.2953	0.9583	0.591	0.1879
	1721			eicosenedioate (C20:1-DC)*	LC/MS neg	62923					0.37	1.43	1	1.14	0.9	1.16	0.91	0.83	3.84	2.7	3.07	2.44	3.12	2.47	2.23		2.7673e-06	6.7725e-05	0.1976	0.2951	0.899	0.536	0.8187	0.512	0.5866	0.5406	0.3198	0.2627	0.6215	0.6323	0.183	0.3323	0.0004	0.0021	0.0015	0.0077	0.0205	0.0849	5.2207e-05
	1722			docosadioate (C22-DC)	LC/MS neg	39837	C14240		7641		0.69	0.83	0.83	0.74	0.92	0.73	0.98	0.64	1.21	1.21	1.08	1.35	1.06	1.43	0.93		0.0239	0.0251	0.3595	0.3648	0.372	0.3945	0.1497	0.2546	0.7382	0.5938	0.0435	0.1041	0.814	0.6632	0.0119	0.091	0.3699	0.2166	0.4017	0.2958	0.5163	0.4477	0.1592
	1723			3-carboxy-4-methyl-5-propyl-2-furanpropanoate (CMPF)	LC/MS neg	31787		HMDB0061112	123979		0.33	1.24	0.85	0.78	0.97	0.96	0.92	0.87	3.74	2.57	2.35	2.91	2.89	2.76	2.63		1.1779e-06	3.8322e-05	0.238	0.312	0.5256	0.4436	0.3578	0.3392	0.8333	0.6249	0.8058	0.3855	0.7488	0.6552	0.5861	0.5236	3.668e-05	0.0008	8.1797e-07	0.0002	0.0108	0.0606	1.1815e-06
	1725			3-carboxy-4-methyl-5-pentyl-2-furanpropionate (3-CMPFP)**	LC/MS neg	61871		HMDB0061643	194501		0.53	0.9	0.69	0.73	0.71	0.89	0.81	0.68	1.69	1.3	1.39	1.34	1.67	1.53	1.28		0.0002	0.0011	0.584	0.4715	0.0159	0.1214	0.2265	0.2861	0.0622	0.2077	0.6006	0.3413	0.2547	0.4693	0.027	0.1394	0.01	0.0163	0.005	0.0145	0.2164	0.2968	0.049
	1727			2-hydroxysebacate	LC/MS neg	63357		HMDB0000424	128458		0.56	2.04	1.28	1.04	1.44	1.16	1.35	1.14	3.65	2.29	1.86	2.57	2.07	2.41	2.03		0.0082	0.0116	0.006	0.0704	0.0203	0.1344	0.9074	0.5309	0.0501	0.1989	0.2975	0.2573	0.3657	0.5184	0.7554	0.5824	0.0001	0.0012	0.0009	0.0059	0.1036	0.2006	0.0007
	1768		Fatty Acid, Amino	2-aminoheptanoate	LC/MS pos early	43761		HMDB0094649	227939		1.01	1.69	1.13	2.48	4.02	1.61	1.28	1.44	1.67	1.12	2.45	3.98	1.59	1.27	1.42		0.3386	0.192	0.0442	0.156	0.5041	0.4375	0.3549	0.3375	0.1096	0.2554	0.065	0.1267	0.0582	0.2845	0.0435	0.1832	0.0238	0.0301	0.1893	0.1735	0.2135	0.2946	0.0575
	1773			2-aminooctanoate	LC/MS pos late	43343		HMDB0000991	69522		1.86	1.13	1.07	1.3	2.38	1.15	1.18	1.18	0.61	0.58	0.7	1.28	0.62	0.63	0.63		7.1655e-06	0.0001	0.2463	0.3173	0.6418	0.4789	0.3503	0.3369	0.2578	0.4013	0.7083	0.363	0.0668	0.3074	0.3451	0.4226	0.0007	0.0031	0.0026	0.0107	0.137	0.227	0.7928
	1774			N-acetyl-2-aminooctanoate*	LC/MS neg	62059		HMDB0059745	95555		1.76	0.79	0.89	0.98	1.73	0.81	0.93	0.95	0.45	0.5	0.56	0.98	0.46	0.53	0.54		0.0046	0.0076	0.1865	0.2853	0.5368	0.4463	0.6345	0.4428	0.3706	0.4509	0.4257	0.2938	0.6849	0.6423	0.9156	0.6293	0.0008	0.0035	0.0101	0.0216	0.1473	0.2377	0.5818
	1786		Fatty Acid Metabolism (also BCAA Metabolism)	butyrylcarnitine (C4)	LC/MS pos early	32412	C02862	HMDB0002013	439829		0.52	1.54	0.89	0.73	0.74	0.66	0.97	0.81	2.95	1.7	1.41	1.42	1.28	1.86	1.55		0.0056	0.0089	0.3254	0.3499	0.9986	0.5624	0.3157	0.3303	0.3332	0.4401	0.1961	0.2088	0.8161	0.6632	0.5666	0.5178	0.0169	0.023	0.0018	0.0084	0.0315	0.107	0.0591
	1787			butyrylglycine	LC/MS neg	31850		HMDB0000808	88412		1.66	0.65	0.71	0.49	0.73	0.43	0.64	0.67	0.39	0.42	0.3	0.44	0.26	0.38	0.4		0.3048	0.1771	0.2675	0.3242	0.3558	0.3898	0.0923	0.2173	0.5211	0.5153	0.1014	0.1554	0.2164	0.4542	0.293	0.4043	0.0765	0.0702	0.113	0.118	0.0276	0.0997	0.1278
	1789			propionylcarnitine (C3)	LC/MS pos early	32452	C03017	HMDB0000824	107738		0.77	1.26	1.11	0.97	0.85	1.13	0.89	0.82	1.65	1.45	1.27	1.11	1.48	1.16	1.07		0.0827	0.0653	0.0742	0.1967	0.2239	0.3594	0.9923	0.556	0.3715	0.4509	0.3914	0.2773	0.5424	0.612	0.245	0.3746	0.0035	0.0083	0.0087	0.0199	0.1591	0.2449	0.2377
	1790			propionylglycine	LC/MS polar	31932		HMDB0000783	98681		0.59	0.93	0.61	0.44	0.72	0.61	0.72	0.53	1.56	1.03	0.75	1.22	1.03	1.21	0.89		0.0155	0.0182	0.791	0.5342	0.0777	0.2326	0.0461	0.1719	0.1953	0.3541	0.1078	0.1589	0.2054	0.4542	0.0414	0.1795	0.0265	0.0326	0.9202	0.4898	0.441	0.4179	0.3653
	1792			methylmalonate (MMA)	LC/MS polar	1496	C02170	HMDB0000202	487		1.37	1.04	1.07	1.03	1.01	0.99	1.04	1.13	0.76	0.78	0.75	0.74	0.73	0.76	0.82		0.4803	0.2461	0.5839	0.4715	0.4907	0.435	0.6629	0.4569	0.7594	0.6003	0.6961	0.3616	0.6023	0.6259	0.2418	0.3746	0.6971	0.3287	0.7917	0.4561	0.6698	0.5071	0.6048
	1819		Fatty Acid Metabolism (Acyl Glycine)	isocaproylglycine	LC/MS neg	61789			28777652		2.58	0.52	0.75	0.69	0.86	0.67	0.69	0.69	0.2	0.29	0.27	0.33	0.26	0.27	0.27		0.0156	0.0183	0.0115	0.0911	0.3067	0.374	0.2635	0.3061	0.6828	0.5785	0.2202	0.2202	0.1473	0.4118	0.1587	0.3153	0.0003	0.0019	0.0052	0.0145	0.0092	0.0548	0.0107
	1821			valerylglycine	LC/MS neg	36768		HMDB0000927	4737557		0.74	0.69	0.7	0.48	0.85	0.52	0.79	0.89	0.94	0.95	0.64	1.15	0.71	1.07	1.2		0.2909	0.1709	0.2807	0.3331	0.301	0.374	0.0812	0.2055	0.7751	0.6055	0.1611	0.1877	0.5152	0.5962	0.8614	0.618	0.7462	0.3419	0.8975	0.4852	0.2001	0.2836	0.4252
	1823			hexanoylglycine	LC/MS neg	35436		HMDB0000701	99463		3.26	0.29	0.72	0.67	0.87	0.65	0.58	0.57	0.09	0.22	0.21	0.27	0.2	0.18	0.18		0.0004	0.0019	0.0011	0.0266	0.373	0.3946	0.3897	0.3507	0.9202	0.6434	0.358	0.2682	0.1229	0.3888	0.1372	0.2939	2.0549e-06	0.0004	0.0036	0.0129	0.0012	0.0292	0.0019
	1827			4-methylhexanoylglycine	LC/MS neg	62736					1.62	0.34	0.68	0.59	0.92	0.57	0.61	0.65	0.21	0.42	0.36	0.57	0.35	0.38	0.4		0.0587	0.0497	3.4934e-05	0.0033	0.1495	0.2906	0.014	0.1073	0.6242	0.5553	0.1301	0.172	0.0387	0.2712	0.0796	0.2406	6.6661e-06	0.0004	0.0125	0.0247	0.0008	0.0224	0.1222
	1832			cis-3,4-methyleneheptanoylglycine	LC/MS neg	64386					0.69	0.45	1.07	0.78	0.97	0.85	0.87	0.93	0.65	1.54	1.13	1.4	1.23	1.25	1.35		0.0551	0.0482	0.0001	0.0089	0.4676	0.4307	0.2097	0.2842	0.9447	0.6488	0.5659	0.3292	0.5993	0.6259	0.8946	0.6231	0.4317	0.2411	0.0227	0.038	0.1509	0.2411	0.1146
	1833			trans-3,4-methyleneheptanoylglycine	LC/MS neg	55012			129822188		0.41	0.36	0.79	0.65	0.79	0.84	0.8	0.83	0.86	1.91	1.57	1.92	2.04	1.94	2.02		0.0005	0.0021	2.4876e-05	0.0029	0.2445	0.3631	0.0106	0.1058	0.381	0.4561	0.5365	0.3211	0.2365	0.4591	0.402	0.4468	0.6264	0.3079	0.0022	0.0097	0.0071	0.0468	0.0322
	1835			N-octanoylglycine	LC/MS neg	43502		HMDB0000832	84290		1.96	0.31	0.68	0.77	0.91	0.74	0.59	0.62	0.16	0.35	0.39	0.46	0.38	0.3	0.32		0.0446	0.0407	0.0008	0.0214	0.2402	0.3631	0.4924	0.394	0.8702	0.6344	0.414	0.288	0.076	0.3232	0.1401	0.2977	4.866e-05	0.0008	0.0204	0.0354	0.0244	0.092	0.0712
	1836			3-hydroxyoctanoylglycine	LC/MS neg	64388					0.95	0.2	0.69	0.67	0.7	0.6	0.54	0.61	0.21	0.73	0.7	0.74	0.63	0.57	0.64		0.627	0.2982	0.0002	0.0097	0.3165	0.3803	0.3731	0.3432	0.438	0.4866	0.3145	0.261	0.1016	0.3652	0.2098	0.3488	0.0013	0.0046	0.5456	0.3647	0.786	0.5439	0.724
	1841			N-palmitoylglycine	LC/MS neg	42092		HMDB0013034	151008		1.17	0.87	0.95	0.74	0.99	0.81	1.07	0.82	0.74	0.81	0.64	0.85	0.69	0.92	0.7		0.3363	0.1913	0.3893	0.3782	0.7072	0.4956	0.1352	0.2443	0.8331	0.6249	0.3366	0.2648	0.6431	0.634	0.1773	0.3289	0.1001	0.0842	0.2962	0.2409	0.0424	0.1223	0.3931
	1846			2-butenoylglycine	LC/MS neg	61785			6303498		4.12	0.6	0.58	0.73	0.59	0.39	0.52	0.62	0.15	0.14	0.18	0.14	0.09	0.13	0.15		0.0216	0.0232	0.1524	0.2728	0.1103	0.2679	0.4338	0.3655	0.1208	0.2713	0.0141	0.0678	0.0301	0.2648	0.1681	0.32	0.0038	0.0089	0.003	0.0117	0.0308	0.1054	0.0038
	1849			3-hydroxybutyroylglycine**	LC/MS pos early	62064					8.58	0.78	0.68	0.95	0.57	0.66	0.63	0.54	0.09	0.08	0.11	0.07	0.08	0.07	0.06		0.0137	0.0167	0.4395	0.4023	0.2434	0.3631	0.8077	0.5096	0.0421	0.1868	0.3416	0.2648	0.057	0.2833	0.0538	0.203	0.0077	0.0137	0.0047	0.0145	0.0205	0.0849	0.0028
	1858		Fatty Acid Metabolism (Acyl Carnitine, Short Chain)	acetylcarnitine (C2)	LC/MS pos early	32198	C02571	HMDB0000201	7045767		1.34	1	1	0.97	0.88	0.94	0.92	0.95	0.74	0.75	0.73	0.66	0.7	0.69	0.71		0.0356	0.0339	0.9806	0.5844	0.9657	0.5518	0.8046	0.5091	0.0655	0.2133	0.6047	0.3425	0.2806	0.4876	0.5417	0.5025	0.0418	0.0459	0.0654	0.0813	0.0637	0.1579	0.0043
	1862		Fatty Acid Metabolism (Acyl Carnitine, Medium Chain)	hexanoylcarnitine (C6)	LC/MS pos early	32328		HMDB0000756	6426853		2.99	0.75	1.18	1.51	1.04	1.57	0.93	0.8	0.25	0.39	0.51	0.35	0.53	0.31	0.27		0.0022	0.005	0.1982	0.2951	0.1933	0.3334	0.2157	0.2859	0.4266	0.4831	0.0008	0.019	0.8491	0.6657	0.295	0.4052	0.0007	0.0031	0.0111	0.0227	0.1449	0.2355	0.0045
	1870			octanoylcarnitine (C8)	LC/MS pos late	33936	C02838	HMDB0000791	11953814;123701		3.3	0.92	1.17	1.33	1.14	1.4	0.94	0.94	0.28	0.35	0.4	0.35	0.43	0.28	0.29		0.0034	0.0065	0.5976	0.4736	0.1205	0.2713	0.194	0.2771	0.1069	0.2536	0.0016	0.0234	0.76	0.6554	0.7843	0.5927	0.0024	0.0065	0.0123	0.0245	0.0459	0.1262	0.0106
	1874			cis-3,4-methyleneheptanoylcarnitine	LC/MS pos late	64389					1.41	0.83	1.16	1.35	0.94	1.47	0.89	0.84	0.59	0.83	0.96	0.67	1.04	0.63	0.6		0.5298	0.266	0.3725	0.3677	0.1043	0.2642	0.1597	0.2616	0.9103	0.6407	0.0023	0.0259	0.6869	0.6432	0.4235	0.4535	0.2368	0.1553	0.848	0.4718	0.5888	0.4748	0.4843
	1878			decanoylcarnitine (C10)	LC/MS pos late	33941		HMDB0000651	10245190		3.78	0.86	1.13	1.41	1.04	1.26	0.94	0.95	0.23	0.3	0.37	0.28	0.33	0.25	0.25		0.0023	0.0051	0.4407	0.4025	0.2638	0.37	0.1295	0.24	0.4584	0.4926	0.0286	0.0849	0.8089	0.6632	0.9163	0.6293	0.0012	0.0044	0.0067	0.0163	0.0414	0.1217	0.0041
	1879			laurylcarnitine (C12)	LC/MS pos late	34534		HMDB000225	168381		2.91	0.87	1.19	1.71	1.17	1.46	0.96	0.85	0.3	0.41	0.59	0.4	0.5	0.33	0.29		0.0109	0.014	0.4644	0.4149	0.0511	0.1963	0.1786	0.2726	0.0843	0.2332	0.0016	0.0234	0.9744	0.6995	0.3733	0.4408	0.0062	0.012	0.0455	0.0619	0.3944	0.3903	0.0397
	1880		Fatty Acid Metabolism (Acyl Carnitine, Long Chain Saturated)	myristoylcarnitine (C14)	LC/MS pos late	33952		HMDB0005066	6426854		3.2	0.81	1.09	1.56	1.03	1.27	0.88	0.82	0.25	0.34	0.49	0.32	0.4	0.27	0.26		0.0219	0.0234	0.3622	0.3648	0.2887	0.374	0.1904	0.2764	0.4723	0.5011	0.1354	0.1753	0.754	0.6554	0.42	0.4535	0.0087	0.0148	0.0511	0.0672	0.361	0.3753	0.0367
	1881			pentadecanoylcarnitine (C15)*	LC/MS pos late	57522		HMDB0062517	123132011		3.12	0.86	0.9	1.11	0.87	1.02	0.93	0.81	0.28	0.29	0.36	0.28	0.33	0.3	0.26		0.0094	0.0128	0.4337	0.4001	0.6258	0.4685	0.5856	0.4272	0.4464	0.4893	0.5786	0.3331	0.7731	0.6566	0.2222	0.3653	0.0052	0.0106	0.0059	0.0154	0.0366	0.1125	0.0047
	1882			palmitoylcarnitine (C16)	LC/MS pos late	44681	C02990	HMDB0000222	461		2.61	0.84	1.05	1.22	0.97	1.1	1	0.85	0.32	0.4	0.47	0.37	0.42	0.38	0.32		0.0023	0.0051	0.3429	0.3595	0.5513	0.4514	0.3519	0.3373	0.9085	0.6407	0.46	0.2991	0.7399	0.6548	0.3245	0.4164	0.0013	0.0046	0.0045	0.0143	0.0411	0.1217	0.0024
	1883			margaroylcarnitine (C17)*	LC/MS pos late	57512		HMDB0006210	53477803		3.02	0.91	0.91	1.05	0.92	1.03	1.01	0.95	0.3	0.3	0.35	0.3	0.34	0.33	0.31		0.0008	0.0026	0.486	0.4215	0.4771	0.4307	0.7319	0.481	0.4727	0.5011	0.7376	0.3698	0.844	0.6657	0.6848	0.5546	0.0011	0.0042	0.0005	0.0041	0.0027	0.0315	0.0005
	1884			stearoylcarnitine (C18)	LC/MS pos late	34409		HMDB0000848	3006797		2.76	0.9	0.89	1.01	0.95	0.89	0.94	0.96	0.33	0.32	0.37	0.34	0.32	0.34	0.35		0.0002	0.0012	0.3728	0.3677	0.3813	0.3957	0.9297	0.5394	0.638	0.5632	0.4355	0.2966	0.6015	0.6259	0.7458	0.5811	0.0001	0.0012	0.0001	0.002	0.0007	0.0219	0.0002
	1886			behenoylcarnitine (C22)*	LC/MS pos late	57514		HMDB0062468	71464577		1.76	0.81	0.87	0.88	0.83	0.93	1.03	0.82	0.46	0.5	0.5	0.47	0.53	0.59	0.47		1.0738e-06	3.8322e-05	0.156	0.2728	0.3559	0.3898	0.4759	0.3869	0.069	0.2133	0.6263	0.3486	0.8748	0.6731	0.0892	0.2468	0.0009	0.0035	0.0098	0.0212	0.0439	0.1229	1.3133e-06
	1887			lignoceroylcarnitine (C24)*	LC/MS pos late	57515		HMDB0240665			1.64	0.76	0.74	0.83	0.92	1.08	0.99	0.9	0.46	0.45	0.51	0.56	0.66	0.61	0.55		7.0239e-05	0.0006	0.1117	0.238	0.0905	0.2572	0.3635	0.3399	0.5609	0.5299	0.4954	0.3103	0.8374	0.6645	0.4668	0.4742	0.0019	0.0055	0.0014	0.0075	0.021	0.0849	0.0324
	1898		Fatty Acid Metabolism (Acyl Carnitine, Monounsaturated)	cis-4-decenoylcarnitine (C10:1)	LC/MS pos late	38178		HMDB0013205	57357170		2.81	0.76	1.11	1.4	0.96	1.41	1.01	0.93	0.27	0.39	0.5	0.34	0.5	0.36	0.33		0.0031	0.0061	0.2303	0.3062	0.2539	0.3652	0.1093	0.2348	0.9382	0.6478	0.0046	0.0358	0.7759	0.6566	0.9094	0.6281	0.0013	0.0046	0.0098	0.0212	0.0868	0.1869	0.0039
	1899			undecenoylcarnitine (C11:1)	LC/MS pos late	63613					1.72	0.75	1.16	1.99	1.14	1.71	0.86	0.83	0.43	0.67	1.16	0.66	1	0.5	0.48		0.3992	0.2173	0.3048	0.3421	0.3195	0.3809	0.2115	0.2848	0.2708	0.4071	0.0284	0.0849	0.8519	0.6657	0.6697	0.5512	0.1294	0.1022	0.9084	0.488	0.4807	0.4334	0.921
	1900			5-dodecenoylcarnitine (C12:1)	LC/MS pos late	61769		HMDB13326	91825571		2.83	0.81	1.09	1.4	1.03	1.24	0.93	0.92	0.29	0.39	0.49	0.36	0.44	0.33	0.33		0.0102	0.0135	0.2373	0.312	0.2411	0.3631	0.2692	0.309	0.5763	0.5356	0.0302	0.086	0.7057	0.6488	0.6689	0.5512	0.0032	0.0078	0.0231	0.0383	0.1677	0.2519	0.0158
	1902			myristoleoylcarnitine (C14:1)*	LC/MS pos late	48182		HMDB0240588	129691961		3.56	0.74	1.14	1.54	1.09	1.26	0.92	0.92	0.21	0.32	0.43	0.31	0.35	0.26	0.26		0.001	0.0031	0.1616	0.2754	0.2636	0.37	0.1439	0.2515	0.3139	0.4371	0.0452	0.1041	0.8115	0.6632	0.6973	0.5607	0.0002	0.0018	0.0035	0.0128	0.0668	0.1614	0.0027
	1903			palmitoleoylcarnitine (C16:1)*	LC/MS pos late	53223		HMDB0013207	71464547		3.53	0.66	1.16	1.51	1.06	1.23	0.87	0.88	0.19	0.33	0.43	0.3	0.35	0.25	0.25		0.0013	0.0036	0.1135	0.2397	0.1843	0.3215	0.1797	0.2729	0.3647	0.4509	0.1105	0.1591	0.6782	0.6396	0.6394	0.5407	0.0003	0.0019	0.0058	0.0153	0.0806	0.1801	0.0034
	1904			oleoylcarnitine (C18:1)	LC/MS pos late	35160		HMDB0005065	6441392		3.3	0.65	0.96	1.15	0.95	1.01	0.89	0.89	0.2	0.29	0.35	0.29	0.31	0.27	0.27		5.4422e-05	0.0005	0.0802	0.2079	0.9952	0.5612	0.3232	0.3326	0.8237	0.6249	0.7953	0.3818	0.7275	0.6526	0.6716	0.5518	2.6069e-05	0.0006	0.0001	0.002	0.0013	0.0292	9.4629e-05
	1905			eicosenoylcarnitine (C20:1)*	LC/MS pos late	57519					2.74	0.74	0.9	0.94	0.91	0.94	0.91	0.92	0.27	0.33	0.34	0.33	0.34	0.33	0.33		8.251e-06	0.0001	0.1229	0.2494	0.5196	0.441	0.8072	0.5096	0.6355	0.5619	0.7767	0.3768	0.5698	0.6201	0.6232	0.5389	5.5554e-05	0.0009	0.0002	0.0026	0.0006	0.0216	8.0043e-06
	1909		Fatty Acid Metabolism (Acyl Carnitine, Polyunsaturated)	linoleoylcarnitine (C18:2)*	LC/MS pos late	46223		HMDB0006469	6450015		3.23	0.76	1.07	1.41	1.09	1.28	1	1	0.23	0.33	0.44	0.34	0.4	0.31	0.31		0.0005	0.0022	0.1786	0.2809	0.3892	0.3966	0.1668	0.2688	0.309	0.4359	0.0453	0.1041	0.7716	0.6566	0.9289	0.6293	0.0002	0.0016	0.0014	0.0075	0.0331	0.1094	0.0016
	1910			linolenoylcarnitine (C18:3)*	LC/MS pos late	57511					2.91	0.8	1.23	1.64	1.21	1.47	1.06	1.1	0.28	0.42	0.56	0.42	0.51	0.36	0.38		0.0029	0.006	0.2039	0.2965	0.0502	0.1963	0.1513	0.2549	0.0508	0.1992	0.0016	0.0234	0.4678	0.5781	0.4657	0.4742	0.0008	0.0033	0.0179	0.0318	0.2182	0.2969	0.0163
	1911			dihomo-linoleoylcarnitine (C20:2)*	LC/MS pos late	57520					1.89	0.82	1.16	1.13	1.06	1.21	1.07	1.11	0.43	0.61	0.6	0.56	0.64	0.56	0.59		0.0009	0.0029	0.2407	0.3137	0.2907	0.374	0.373	0.3432	0.415	0.4754	0.3562	0.2682	0.6537	0.6366	0.3754	0.4408	0.0012	0.0044	0.0164	0.0301	0.0218	0.0852	0.0022
	1912			arachidonoylcarnitine (C20:4)	LC/MS pos late	57518		HMDB0006455	136212424		2.08	0.77	1.4	1.45	1.31	1.39	1.17	1.12	0.37	0.67	0.7	0.63	0.67	0.56	0.54		0.0073	0.0107	0.1671	0.2773	0.0075	0.1214	0.0442	0.1719	0.0319	0.1691	0.0855	0.1419	0.2314	0.4553	0.6591	0.5486	0.0018	0.0055	0.2036	0.1832	0.305	0.3453	0.1188
	1913			dihomo-linolenoylcarnitine (C20:3n3 or 6)*	LC/MS pos late	57521					1.68	0.84	1.38	1.36	1.13	1.21	1.14	1.22	0.5	0.82	0.81	0.67	0.72	0.68	0.72		0.0064	0.0098	0.3898	0.3782	0.0138	0.1214	0.06	0.1848	0.212	0.3656	0.1854	0.2024	0.2302	0.4553	0.1894	0.3332	0.0019	0.0056	0.3436	0.2671	0.3606	0.3753	0.0317
	1918			docosapentaenoylcarnitine (C22:5n3)*	LC/MS pos late	57529			71464594		1.55	1.02	1.36	1.29	1.17	1.36	1.15	1.4	0.66	0.88	0.83	0.76	0.88	0.74	0.91		0.1874	0.1239	0.8776	0.5622	0.0048	0.111	0.2027	0.2835	0.1048	0.2523	0.4314	0.2958	0.2167	0.4542	0.1164	0.2841	0.2337	0.1542	0.8287	0.4695	0.8933	0.5767	0.6139
	1925		Fatty Acid Metabolism (Acyl Carnitine, Dicarboxylate)	adipoylcarnitine (C6-DC)	LC/MS pos early	52988		HMDB0061677	71296139		5.81	0.53	0.51	0.6	0.55	0.53	0.52	0.55	0.09	0.09	0.1	0.09	0.09	0.09	0.09		0.0177	0.02	0.0178	0.1025	0.0002	0.0223	0.0697	0.1928	0.0008	0.0571	0.0266	0.0849	0.0007	0.1318	0.0003	0.0188	0.0009	0.0037	0.001	0.0062	0.0024	0.0308	0.0014
	1935			octadecanedioylcarnitine (C18-DC)*	LC/MS pos late	61867					1.66	1.21	1.04	1.51	1.01	1.56	1.06	0.9	0.73	0.63	0.91	0.61	0.94	0.64	0.55		0.1736	0.1166	0.4766	0.4199	0.6572	0.4855	0.3178	0.3308	0.6411	0.565	0.0075	0.0487	0.6785	0.6396	0.6333	0.5394	0.5535	0.2828	0.2939	0.2396	0.9501	0.5902	0.2538
	1936			octadecenedioylcarnitine (C18:1-DC)*	LC/MS pos late	61865					1.43	1.42	1.21	1.55	1.26	1.46	1.1	0.96	1	0.84	1.08	0.88	1.02	0.77	0.67		0.3077	0.1778	0.2906	0.3409	0.1166	0.2697	0.2359	0.291	0.0579	0.2051	0.0045	0.0358	0.4041	0.5464	0.917	0.6293	0.853	0.3749	0.9744	0.5055	0.6277	0.4885	0.833
	1937		Fatty Acid Metabolism (Acyl Carnitine, Hydroxy)	(R)-3-hydroxybutyrylcarnitine	LC/MS pos early	43264		HMDB0013127	53481617		6.52	0.89	0.76	2.22	0.72	0.81	0.59	0.7	0.14	0.12	0.34	0.11	0.12	0.09	0.11		0.0005	0.002	0.5733	0.4667	0.1817	0.3209	0.695	0.4709	0.1564	0.3153	0.438	0.2966	0.0039	0.1367	0.087	0.2455	0.0004	0.0024	0.0002	0.0026	0.1206	0.2157	0.0001
	1938			(S)-3-hydroxybutyrylcarnitine	LC/MS pos early	52984		HMDB0013127	71464477		3.18	0.77	1.01	1.57	0.9	1.12	0.83	0.92	0.24	0.32	0.49	0.28	0.35	0.26	0.29		0.0086	0.0121	0.2595	0.3233	0.6937	0.4923	0.3113	0.3295	0.7594	0.6003	0.3192	0.2627	0.4159	0.5542	0.8722	0.618	0.0025	0.0065	0.0128	0.0252	0.2311	0.3048	0.0066
	1942			3-hydroxyoctanoylcarnitine (1)	LC/MS pos early	64393					2	0.81	1.02	1.43	0.92	1.28	0.79	0.91	0.41	0.51	0.72	0.46	0.64	0.4	0.45		0.003	0.006	0.3244	0.3499	0.8113	0.5123	0.6001	0.4319	0.8883	0.639	0.023	0.0826	0.2273	0.4553	0.7593	0.5834	0.0015	0.0048	0.0121	0.0243	0.3548	0.3737	0.0017
	1945			3-hydroxydecanoylcarnitine	LC/MS pos late	63358		HMDB0061636	121454166		2.62	0.8	1.04	1.55	1.02	1.34	0.91	1.04	0.31	0.4	0.59	0.39	0.51	0.35	0.4		0.0007	0.0026	0.3614	0.3648	0.455	0.4254	0.0484	0.1757	0.4854	0.5027	0.0125	0.0651	0.7477	0.6552	0.5106	0.4927	0.0023	0.0064	0.0017	0.0081	0.1191	0.214	0.0015
	1946			3-hydroxypalmitoylcarnitine	LC/MS pos late	61839		HMDB0013336	126456228		3.85	0.81	0.96	1.35	0.88	1.01	0.78	0.79	0.21	0.25	0.35	0.23	0.26	0.2	0.2		0.0046	0.0077	0.3198	0.3472	0.8751	0.5288	0.4505	0.3744	0.658	0.5723	0.7715	0.3759	0.2292	0.4553	0.2398	0.3746	0.002	0.0056	0.005	0.0145	0.088	0.1879	0.003
	1947			3-hydroxyoleoylcarnitine	LC/MS pos late	61840			129637446		4.4	0.62	0.92	1.34	0.86	0.93	0.74	0.82	0.14	0.21	0.31	0.2	0.21	0.17	0.19		0.0001	0.001	0.0967	0.2213	0.9098	0.5385	0.2796	0.3125	0.846	0.6274	0.8958	0.412	0.3109	0.4991	0.5515	0.5085	3.9462e-05	0.0008	0.0002	0.0021	0.0125	0.0652	0.0001
	1949		Carnitine Metabolism	deoxycarnitine	LC/MS pos early	36747	C01181	HMDB0001161	22620		0.58	1.11	1.11	1.1	0.89	1.31	0.98	0.97	1.9	1.9	1.89	1.53	2.24	1.68	1.66		0.0019	0.0046	0.4667	0.4156	0.4832	0.4318	0.8798	0.5274	0.2072	0.361	0.1112	0.1591	0.8586	0.6657	0.8126	0.5994	0.0015	0.0048	0.0017	0.008	0.0601	0.1505	0.0054
	1950			carnitine	LC/MS pos early	15500	C00487 C00308	HMDB0000062	288		0.73	1.15	1.12	0.93	1	1.05	1.1	1.1	1.57	1.53	1.27	1.37	1.43	1.51	1.51		0.0023	0.0052	0.0054	0.0686	0.096	0.2573	0.3498	0.3369	0.9229	0.6435	0.4132	0.288	0.0776	0.3252	0.1766	0.3288	0.0002	0.0015	0.0003	0.0032	0.0276	0.0997	0.0021
	1956		Ketone Bodies	3-hydroxybutyrate (BHBA)	LC/MS polar	542	C03197 C01089	HMDB0000011 HMDB0000357 HMDB0000442	441;94318;92135		5.81	1.08	0.94	1.56	0.92	0.82	0.85	0.83	0.19	0.16	0.27	0.16	0.14	0.15	0.14		0.0011	0.0034	0.6295	0.4871	0.604	0.463	0.8328	0.5169	0.5018	0.5075	0.1403	0.1753	0.259	0.4693	0.1828	0.3323	0.0016	0.0051	0.0009	0.0057	0.0557	0.1441	0.0008
	1961		Fatty Acid Metabolism (Acyl Choline)	palmitoylcholine	LC/MS pos late	52944		HMDB0240592	151731		1.2	1.13	1.04	0.77	1.02	0.76	1.41	2.64	0.94	0.87	0.64	0.85	0.63	1.18	2.21		0.5976	0.2906	0.6629	0.5022	0.7182	0.4966	0.4286	0.3643	0.9155	0.6426	0.3226	0.2629	0.262	0.4693	0.0212	0.1242	0.976	0.4037	0.8653	0.4762	0.2469	0.314	0.755
	1966			linoleoylcholine*	LC/MS pos late	57463		HMDB0013213	53481656		0.58	0.41	0.51	0.27	0.43	0.3	0.64	1.23	0.7	0.88	0.46	0.74	0.51	1.09	2.11		0.5808	0.2855	0.3032	0.3421	0.6822	0.4912	0.0664	0.1901	0.3603	0.4488	0.1147	0.1604	0.8988	0.6802	0.1483	0.3087	0.5951	0.2961	0.8385	0.4718	0.1469	0.2377	0.6418
	1975		Fatty Acid, Monohydroxy	4-hydroxybutyrate (GHB)	LC/MS pos early	34585	C00989	HMDB0000710	10413		6.71	1.05	0.82	1.43	0.87	0.83	0.84	0.84	0.16	0.12	0.21	0.13	0.12	0.12	0.12		0.001	0.0031	0.8332	0.5484	0.0993	0.2573	0.943	0.5422	0.3348	0.4401	0.1948	0.2087	0.2577	0.4693	0.2406	0.3746	0.0012	0.0044	0.0005	0.0041	0.0348	0.1105	0.0006
	1978			2-hydroxyoctanoate	LC/MS neg	22036		HMDB0002264	5312860;6995013;94180		1.92	1.65	1.38	1.16	1.75	1.25	1.17	0.92	0.86	0.72	0.61	0.91	0.65	0.61	0.48		0.003	0.006	7.7181e-06	0.0012	0.1441	0.2827	0.7296	0.481	0.1343	0.2897	0.0258	0.0849	0.4548	0.5704	0.5418	0.5025	0.718	0.3337	0.1982	0.1795	0.1369	0.227	0.7147
	1980			2-hydroxydecanoate	LC/MS neg	42489		HMDB0094656	21488		0.9	1.18	1.3	1.18	1.37	1.53	1.3	0.9	1.32	1.45	1.32	1.53	1.71	1.45	1.01		0.2491	0.155	0.2966	0.3418	0.0773	0.2326	0.3693	0.3421	0.0306	0.1672	0.0165	0.0711	0.2189	0.4542	0.3323	0.42	0.0853	0.0753	0.024	0.0394	0.1219	0.2157	0.0106
	1984			2-hydroxylaurate	LC/MS neg	52916			97783		1.8	0.92	0.98	1.29	1.17	1.24	1.02	1.06	0.51	0.54	0.72	0.65	0.69	0.56	0.59		0.1272	0.0905	0.6705	0.5053	0.937	0.5479	0.0259	0.1325	0.4025	0.468	0.0299	0.086	0.8561	0.6657	0.6031	0.5295	0.0841	0.0748	0.1315	0.1312	0.7176	0.52	0.4062
	1986			2-hydroxypalmitate	LC/MS neg	35675		HMDB0031057	12575964;92836;11065598		1.72	1.3	1.29	1.54	1.3	1.28	1.03	0.98	0.75	0.75	0.89	0.75	0.74	0.6	0.57		0.0092	0.0126	0.057	0.1728	0.1336	0.2782	0.1277	0.24	0.0033	0.0678	0.0082	0.0508	0.5696	0.6201	0.8914	0.6231	0.224	0.1508	0.2245	0.196	0.7611	0.5332	0.2115
	1988			2-hydroxyoleate	LC/MS neg	54920			9796304		3.07	1.05	1.11	1.47	1.16	1.52	1.01	1.25	0.34	0.36	0.48	0.38	0.49	0.33	0.41		0.0002	0.0011	0.4983	0.4258	0.3211	0.3809	0.1091	0.2348	0.2745	0.4101	0.0206	0.0799	0.8889	0.6802	0.2436	0.3746	0.0004	0.0021	0.0007	0.0052	0.0379	0.1155	0.0016
	1989			2-hydroxystearate	LC/MS neg	17945	C03045 C03042	HMDB0062549	69417;439885;439887		1.31	1.19	1.32	1.34	1.3	1.41	1.2	1.19	0.91	1.01	1.02	0.99	1.07	0.91	0.91		0.0905	0.0698	0.111	0.2376	0.0319	0.1588	0.2104	0.2842	0.003	0.0678	0.0019	0.0238	0.0909	0.3578	0.1714	0.3251	0.7232	0.3351	0.7463	0.4407	0.863	0.5722	0.6703
	1991			2-hydroxyarachidate*	LC/MS neg	61700			5225199		1.55	1.09	1.1	1.48	1.06	1.48	1.07	1.1	0.7	0.71	0.96	0.69	0.96	0.7	0.71		0.0085	0.0121	0.423	0.3932	0.3846	0.3961	0.0721	0.1928	0.3809	0.4561	0.015	0.0698	0.3621	0.5175	0.6508	0.5452	0.0376	0.0429	0.0491	0.0656	0.8785	0.5745	0.0185
	1997			3-hydroxyhexanoate	LC/MS neg	53230		HMDB0061652 HMDB0010718	151492		2.43	0.71	1.1	1.11	1.02	1.01	0.73	0.89	0.29	0.45	0.46	0.42	0.42	0.3	0.37		0.0247	0.0256	0.15	0.2728	0.2583	0.3691	0.6212	0.4391	0.649	0.5684	0.4905	0.3088	0.1877	0.4419	0.7986	0.5941	0.0032	0.0078	0.066	0.0818	0.1153	0.2104	0.0463
	1998			3-hydroxyoctanoate	LC/MS neg	22001	C20793	HMDB0001954	26613		2.63	0.96	0.9	1.15	0.98	1.02	0.78	0.95	0.37	0.34	0.44	0.37	0.39	0.3	0.36		0.0038	0.0069	0.9522	0.578	0.6492	0.4824	0.4446	0.3702	0.8331	0.6249	0.5523	0.3251	0.2109	0.4542	0.9289	0.6293	0.004	0.0092	0.003	0.0117	0.0328	0.1094	0.0045
	2000			3-hydroxydecanoate	LC/MS neg	22053		HMDB0002203	26612		2.42	0.78	0.79	1	0.73	0.84	0.67	1.06	0.32	0.33	0.41	0.3	0.35	0.28	0.44		0.0195	0.0215	0.3117	0.3463	0.362	0.3898	0.901	0.5309	0.1571	0.3156	0.5779	0.3331	0.0694	0.3093	0.5409	0.5025	0.0049	0.0104	0.0057	0.0153	0.0531	0.1403	0.0032
	2002			3-hydroxysebacate	LC/MS neg	31943		HMDB0000350	3017884		5.15	1.3	1.31	1.16	1.32	0.98	1.15	0.98	0.25	0.25	0.22	0.26	0.19	0.22	0.19		0.001	0.0031	0.0248	0.1146	0.0235	0.1353	0.6529	0.4514	0.0275	0.1601	0.984	0.4335	0.3618	0.5175	0.9811	0.6419	0.0059	0.0115	0.0061	0.0154	0.0088	0.0539	0.0065
	2003			3-hydroxylaurate	LC/MS neg	32457		HMDB0000387	94216		2.92	0.54	0.69	0.84	0.63	0.76	0.64	1.03	0.19	0.24	0.29	0.22	0.26	0.22	0.35		0.0301	0.0296	0.012	0.0922	0.1178	0.2697	0.6014	0.4319	0.059	0.2051	0.3493	0.267	0.0382	0.2712	0.65	0.5452	0.0013	0.0045	0.0049	0.0145	0.0214	0.0849	0.0032
	2007			3-hydroxystearate	LC/MS neg	52938		HMDB10737	5282907		1.1	1.05	1.69	1.55	1.26	1.28	1.54	1.49	0.95	1.53	1.41	1.14	1.16	1.39	1.35		0.8516	0.3749	0.7688	0.5292	0.118	0.2697	0.3396	0.3331	0.3345	0.4401	0.459	0.2991	0.1376	0.409	0.0431	0.1832	0.6822	0.325	0.1256	0.1266	0.313	0.3505	0.326
	2008			3-hydroxyoleate*	LC/MS neg	61843					2.39	0.62	0.98	0.85	0.94	0.66	0.82	1.16	0.26	0.41	0.35	0.39	0.28	0.34	0.48		0.0029	0.006	0.0358	0.1406	0.9948	0.5612	0.6094	0.4342	0.8589	0.6336	0.085	0.1416	0.4693	0.5781	0.2273	0.3694	8.4036e-05	0.0011	0.0061	0.0154	0.0015	0.0292	0.0093
	2013			5-hydroxyhexanoate	LC/MS neg	31938		HMDB0000525 HMDB0000409	170748		3.51	0.84	0.82	0.76	0.77	0.85	0.71	0.68	0.24	0.23	0.22	0.22	0.24	0.2	0.19		0.2669	0.1608	0.2115	0.2977	0.1836	0.3215	0.2129	0.2856	0.0368	0.1784	0.2784	0.2469	0.0493	0.2712	0.0038	0.0647	0.1501	0.1126	0.1327	0.1317	0.1016	0.2006	0.103
	2028			16-hydroxypalmitate	LC/MS neg	39609	C18218	HMDB0006294	10466		1.58	0.98	0.92	0.98	0.95	1.14	0.81	0.81	0.62	0.58	0.62	0.6	0.72	0.51	0.51		0.0942	0.072	0.9977	0.5911	0.5265	0.4436	0.9264	0.5382	0.7952	0.6168	0.1802	0.1999	0.2546	0.4693	0.1599	0.3153	0.0857	0.0755	0.0633	0.0791	0.1094	0.2048	0.0687
	2032			13-HODE + 9-HODE	LC/MS neg	37752	C14767 C14762	HMDB0004667 HMDB0004670	5312830;1424;5282947;5282944;5282945		1.42	0.76	1.08	0.81	1.3	0.75	1.17	0.89	0.54	0.76	0.57	0.91	0.53	0.82	0.63		0.1185	0.0853	0.7171	0.5081	0.6021	0.463	0.771	0.4957	0.2576	0.4013	0.8672	0.4048	0.4373	0.5608	0.9265	0.6293	0.0517	0.054	0.3954	0.2934	0.0588	0.1484	0.7957
	2048		Fatty Acid, Dihydroxy	12,13-DiHOME	LC/MS neg	38395	C14829	HMDB0004705	10236635		1.49	0.83	0.67	0.85	0.69	1.27	0.75	0.71	0.56	0.45	0.57	0.46	0.85	0.51	0.48		0.7564	0.3422	0.2381	0.312	0.0389	0.1672	0.4869	0.3913	0.0316	0.1691	0.3839	0.2742	0.1888	0.4419	0.1064	0.2728	0.4292	0.2401	0.1462	0.1424	0.4707	0.4293	0.1679
	2049			9,10-DiHOME	LC/MS neg	38399	C14828	HMDB0004704	9966640		1.63	0.84	0.71	0.9	0.8	1.14	0.84	0.73	0.51	0.44	0.55	0.49	0.7	0.51	0.45		0.5079	0.2578	0.2813	0.3331	0.0477	0.1904	0.6628	0.4569	0.2704	0.4071	0.3699	0.2715	0.3333	0.5095	0.136	0.2939	0.2747	0.1731	0.1132	0.118	0.3874	0.3883	0.216
	2051			2S,3R-dihydroxybutyrate	LC/MS polar	62950		HMDB0002453	10964471		5.38	0.84	0.92	0.86	1.01	0.88	0.97	0.9	0.16	0.17	0.16	0.19	0.16	0.18	0.17		0.003	0.006	0.1502	0.2728	0.6054	0.463	0.242	0.2945	0.9453	0.6488	0.4481	0.2984	0.855	0.6657	0.5111	0.4927	0.0016	0.0051	0.0022	0.0097	0.0018	0.0292	0.0037
	2052			2R,3R-dihydroxybutyrate	LC/MS polar	63109		HMDB0000498	13120901		2.2	1.07	1.06	0.94	0.95	0.94	0.85	0.9	0.48	0.48	0.43	0.43	0.43	0.38	0.41		0.0161	0.0185	0.6408	0.4931	0.3879	0.3966	0.699	0.4724	0.7356	0.5938	0.6595	0.3562	0.1182	0.3873	0.3947	0.4441	0.0331	0.0392	0.0302	0.0469	0.0138	0.0664	0.0123
	2055			3,4-dihydroxybutyrate	LC/MS polar	62952		HMDB0000337	150929		1.28	1.14	1	1.01	1	0.96	0.93	0.9	0.89	0.78	0.79	0.78	0.75	0.73	0.71		0.2681	0.1609	0.0263	0.119	0.9781	0.5565	0.8475	0.5183	0.8341	0.6249	0.6474	0.3551	0.3509	0.5166	0.1924	0.3332	0.8971	0.3831	0.3056	0.2476	0.3578	0.3743	0.3002
	2084		Docosanoid	14-HDoHE/17-HDoHE	LC/MS neg	53034		HMDB0010213 HMDB0060044	11566378;6439179		4.29	1.81	1.52	3.71	2.59	3.8	1.72	1.18	0.42	0.35	0.87	0.6	0.89	0.4	0.28		8.5366e-05	0.0007	0.0961	0.2209	0.1169	0.2697	0.0015	0.0357	0.0034	0.0678	0.022	0.0807	0.0134	0.1983	0.2165	0.3575	0.0199	0.0262	0.0055	0.015	0.8803	0.5749	0.1582
	2159		Eicosanoid	12-HETE	LC/MS neg	37536	C14777	HMDB0006111	5283155		6.69	4.18	1.57	6.22	4.4	13.5	4.69	1.07	0.63	0.23	0.93	0.66	2.02	0.7	0.16		8.9924e-06	0.0001	0.012	0.0922	0.3085	0.374	0.0002	0.0118	0.01	0.1079	2.3298e-05	0.002	0.0036	0.1367	0.337	0.4226	0.1418	0.1088	0.0036	0.0129	0.9158	0.5808	0.2071
	2166			12-HHTrE	LC/MS pos late	57393	C20388	HMDB0012535	5283141		3.23	4.85	2.2	5.28	5.65	27.16	6.18	1	1.5	0.68	1.64	1.75	8.42	1.92	0.31		0.1479	0.1022	0.0356	0.1406	0.3632	0.3898	0.1307	0.24	0.1783	0.3357	0.0008	0.019	0.0259	0.2607			0.2136	0.1463	0.7543	0.4428	0.3441	0.364	0.4908
	2177		Endocannabinoid	oleoyl ethanolamide	LC/MS neg	38102		HMDB0002088	5283454		1.9	0.74	1.04	0.89	0.92	0.98	0.93	1.3	0.39	0.55	0.47	0.48	0.52	0.49	0.68		0.0028	0.0058	0.2693	0.3247	0.5165	0.441	0.8903	0.5303	0.9378	0.6478	0.6118	0.3443	0.9519	0.6907	0.1368	0.2939	0.0015	0.0049	0.0041	0.0138	0.0016	0.0292	0.0007
	2180			palmitoyl ethanolamide	LC/MS pos late	38165	C16512	HMDB0002100	4671		1.46	0.85	0.98	0.99	0.87	1.12	0.94	0.95	0.58	0.67	0.68	0.6	0.76	0.64	0.65		0.0424	0.0389	0.0333	0.1374	0.8418	0.5219	0.9087	0.5309	0.0619	0.2077	0.218	0.2199	0.4337	0.5592	0.4704	0.475	0.0056	0.0112	0.0412	0.0569	0.1061	0.2038	0.0078
	2181			stearoyl ethanolamide	LC/MS pos late	38625		HMDB0013078	27902		1.87	0.94	0.97	1.01	0.99	1.12	1.08	0.93	0.5	0.52	0.54	0.53	0.6	0.58	0.5		0.0189	0.0209	0.4794	0.4199	0.7579	0.5013	0.8563	0.5187	0.9609	0.6538	0.1229	0.1646	0.4076	0.5471	0.4061	0.4471	0.0109	0.0171	0.0158	0.0292	0.0289	0.1014	0.0183
	2190			N-oleoyltaurine	LC/MS neg	39732			6437033		3.51	0.84	0.85	1.1	0.98	1.17	1.01	0.96	0.24	0.24	0.31	0.28	0.33	0.29	0.27		0.0003	0.0016	0.465	0.4149	0.5595	0.4526	0.5046	0.3983	0.7392	0.5938	0.1109	0.1591	0.6981	0.6474	0.9543	0.6336	0.0003	0.0019	0.0002	0.0023	0.0036	0.0349	0.0005
	2191			N-stearoyltaurine	LC/MS neg	39730			168274		2.17	1.29	1.21	1.28	1.39	1.69	1.53	1.26	0.6	0.56	0.59	0.64	0.78	0.71	0.58		0.0358	0.0341	0.11	0.2376	0.094	0.2573	0.1533	0.2558	0.0238	0.1515	0.0509	0.1136	0.0153	0.1983	0.2674	0.3856	0.2358	0.155	0.1602	0.1534	0.253	0.3179	0.3778
	2192			N-palmitoyltaurine	LC/MS neg	39835			14504290		2.53	0.99	0.84	1.29	1.08	1.29	1.13	0.88	0.39	0.33	0.51	0.43	0.51	0.45	0.35		0.0401	0.037	0.8732	0.5622	0.4478	0.4232	0.2549	0.3018	0.322	0.4401	0.067	0.1271	0.2245	0.4553	0.6277	0.5394	0.0559	0.0568	0.0227	0.038	0.2598	0.3225	0.0831
	2195			N-linoleoyltaurine*	LC/MS neg	61826			52922081		2.56	0.84	0.81	0.98	0.95	1.09	0.91	0.96	0.33	0.32	0.38	0.37	0.43	0.35	0.38		0.0113	0.0142	0.3525	0.3648	0.2456	0.3631	0.9585	0.5461	0.9337	0.6476	0.2708	0.2443	0.7103	0.6508	0.9499	0.6324	0.0041	0.0093	0.0033	0.012	0.0285	0.1013	0.0106
	2200			linoleoyl ethanolamide	LC/MS neg	52608		HMDB0012252	5283446		2.18	1.02	0.98	1.35	1.11	1.52	1	1.01	0.47	0.45	0.62	0.51	0.7	0.46	0.46		0.0037	0.0069	0.6809	0.5068	0.9555	0.5493	0.3816	0.348	0.3306	0.4401	0.0018	0.0234	0.8289	0.6644	0.8729	0.618	0.0064	0.012	0.0057	0.0153	0.212	0.2943	0.0157
	2219		Inositol Metabolism	myo-inositol	LC/MS polar	1124	C00137	HMDB0000211	892		1.33	1.23	1.07	1.15	1	1.3	1.13	0.94	0.92	0.81	0.86	0.75	0.98	0.85	0.71		0.0467	0.0421	0.0506	0.164	0.3939	0.3972	0.1284	0.24	0.7668	0.601	0.1077	0.1589	0.1722	0.4355	0.7679	0.5867	0.6868	0.3253	0.1362	0.1345	0.3346	0.3588	0.0551
	2250		Phospholipid Metabolism	choline	LC/MS pos early	15506	C00114	HMDB0000097	305		1.19	1.15	0.99	1.01	0.89	1.19	0.98	0.98	0.97	0.83	0.85	0.75	1	0.82	0.82		0.0886	0.0686	0.0219	0.1115	0.949	0.5493	0.957	0.5461	0.0854	0.2332	0.0678	0.1271	0.8217	0.6632	0.8389	0.61	0.9151	0.387	0.0869	0.0986	0.2608	0.3225	0.0072
	2251			choline phosphate	LC/MS pos early	34396	C00588	HMDB0001565	1014		0.66	0.83	0.88	0.74	0.79	1.16	0.73	1.18	1.25	1.34	1.12	1.2	1.76	1.1	1.79		0.0375	0.0351	0.4905	0.4231	0.6866	0.4917	0.1693	0.2692	0.366	0.4509	0.2592	0.2417	0.1513	0.4118	0.6245	0.5391	0.1003	0.0842	0.1442	0.1407	0.2367	0.3082	0.2012
	2254			glycerophosphorylcholine (GPC)	LC/MS pos early	15990	C00670	HMDB0000086	71920		0.93	1.07	1.1	1.05	1.14	1.09	1.1	1.05	1.16	1.18	1.13	1.23	1.17	1.19	1.13		0.5744	0.2836	0.5609	0.4615	0.688	0.4919	0.5978	0.4316	0.1106	0.2565	0.9623	0.4269	0.2288	0.4553	0.4326	0.4584	0.299	0.1845	0.4413	0.3141	0.3231	0.3548	0.0477
	2256			phosphoethanolamine	LC/MS pos early	1600	C00346	HMDB0000224	1015		1.38	1.51	1.45	1.74	1.42	2.21	1.28	0.89	1.09	1.05	1.26	1.02	1.6	0.93	0.64		0.0093	0.0127	0.01	0.0862	0.1259	0.2739	0.0083	0.0965	0.0393	0.181	5.3351e-05	0.0037	0.0452	0.2712	0.3843	0.4421	0.5124	0.2717	0.9864	0.5089	0.1426	0.2325	0.8584
	2258			glycerophosphoethanolamine	LC/MS pos early	37455	C01233	HMDB0000114	123874		1.27	1.06	0.99	1.13	1.1	1.21	1.12	0.89	0.83	0.78	0.89	0.86	0.95	0.88	0.7		0.0311	0.0303	0.6414	0.4931	0.8571	0.5247	0.2393	0.2936	0.2071	0.361	0.3738	0.2715	0.1952	0.4456	0.1508	0.3087	0.16	0.1185	0.0939	0.1027	0.3945	0.3903	0.2296
	2261			trimethylamine N-oxide	LC/MS pos early	40406	C01104	HMDB0000925	1145		0.57	0.73	0.58	0.44	0.53	0.44	0.54	0.67	1.28	1.01	0.76	0.92	0.77	0.95	1.17		0.0086	0.0121	0.1809	0.282	0.0093	0.1214	0.0008	0.0321	0.0414	0.1868	0.0006	0.019	0.0099	0.1852	0.0837	0.2406	0.1185	0.095	0.1491	0.1444	0.5527	0.4625	0.4445
	2545		Phosphatidylglycerol (PG)	1-stearoyl-2-oleoyl-GPG (18:0/18:1)	LC/MS polar	52623		HMDB0010604	24779551		1.03	0.94	0.82	0.75	0.91	0.9	0.94	0.74	0.92	0.8	0.73	0.88	0.88	0.91	0.71		0.8437	0.3725	0.8058	0.5405	0.3695	0.3938	0.1307	0.24	0.7654	0.601	0.7057	0.363	0.9011	0.6802	0.0592	0.2085	0.6899	0.3262	0.3174	0.2551	0.1169	0.2118	0.6177
	2698		Lysophospholipid	1-eicosenoyl-GPE (20:1)*	LC/MS pos late	62352		HMDB0011518	52925139		0.79	0.8	0.86	0.69	0.77	0.8	0.94	0.86	1.01	1.08	0.87	0.97	1.01	1.19	1.09		0.2483	0.155	0.3649	0.3648	0.5958	0.463	0.2052	0.2842	0.2395	0.3851	0.463	0.2991	0.8823	0.6761	0.62	0.537	0.8391	0.3723	0.4863	0.3339	0.6	0.4785	0.8802
	2726			1-palmitoyl-GPG (16:0)*	LC/MS neg	45970		HMDB0240601	3300276		0.82	1.17	0.81	0.74	0.86	0.67	1.04	0.83	1.43	0.99	0.91	1.05	0.82	1.27	1.02		0.2327	0.1462	0.3829	0.3746	0.2905	0.374	0.2326	0.29	0.4764	0.5011	0.0722	0.1311	0.8546	0.6657	0.3296	0.4191	0.0792	0.0721	0.906	0.488	0.7057	0.5185	0.5053
	2729			1-stearoyl-GPG (18:0)	LC/MS neg	34437					1.22	0.87	0.69	0.55	0.79	0.62	0.99	0.8	0.72	0.57	0.46	0.65	0.51	0.81	0.66		0.3995	0.2173	0.4385	0.4023	0.1362	0.2783	0.0885	0.2142	0.216	0.3682	0.1416	0.1753	0.8524	0.6657	0.2993	0.4083	0.2264	0.1519	0.0614	0.077	0.0456	0.1261	0.0758
	2731			1-oleoyl-GPG (18:1)*	LC/MS neg	45968		HMDB0240602			0.77	1.23	0.96	0.69	1	0.79	0.99	0.65	1.59	1.24	0.89	1.29	1.02	1.28	0.84		0.1915	0.1261	0.3403	0.3584	0.7543	0.5013	0.3543	0.3375	0.5503	0.5266	0.5173	0.3152	0.9934	0.7044	0.1886	0.3332	0.0716	0.0669	0.3653	0.276	0.9174	0.5808	0.1028
	2733			1-linoleoyl-GPG (18:2)*	LC/MS neg	54885		HMDB0240600			0.83	0.93	0.86	0.74	0.97	0.79	1.11	0.89	1.12	1.04	0.89	1.17	0.96	1.34	1.08		0.1989	0.1289	0.6481	0.4966	0.4245	0.4131	0.1944	0.2771	0.9531	0.6533	0.3494	0.267	0.7676	0.6566	0.5067	0.4903	0.577	0.2905	0.8712	0.4769	0.6126	0.4821	0.1387
	2861		Glycerolipid Metabolism	glycerol	LC/MS neg	15122	C00116	HMDB0000131	753		1.11	0.7	1.15	1.24	0.84	0.7	0.86	0.66	0.63	1.04	1.12	0.76	0.63	0.77	0.6		0.6794	0.3176	0.0429	0.156	0.6512	0.4827	0.9975	0.5568	0.3598	0.4488	0.0333	0.0918	0.3748	0.5245	0.0051	0.0702	0.0345	0.0402	0.9096	0.488	0.8736	0.5729	0.2477
	2862			glycerol 3-phosphate	LC/MS pos early	43847	C0093	HMDB0000126	754		0.51	0.51	0.43	0.42	0.41	0.61	0.46	0.66	1	0.85	0.83	0.8	1.21	0.91	1.3		0.0104	0.0137	0.0211	0.1093	0.0058	0.1188	0.0014	0.0357	0.0032	0.0678	0.1792	0.1999	0.0038	0.1367	0.191	0.3332	0.9608	0.4001	0.3473	0.2695	0.18	0.2613	0.2263
	2867			glycerophosphoglycerol	LC/MS polar	48857	C03274	HMDB0240316	54575349		0.48	1.42	1.27	0.88	0.62	0.54	1.27	0.99	2.96	2.65	1.84	1.3	1.13	2.65	2.07		0.0981	0.0744	0.3077	0.3435	0.4398	0.4192	0.9517	0.5457	0.487	0.5027	0.3993	0.2817	0.0759	0.3232	0.9446	0.6324	0.0254	0.0316	0.0399	0.0563	0.2263	0.3018	0.5181
	3020		Sphingolipid Synthesis	sphinganine	LC/MS pos late	17769	C00836	HMDB0000269	3126		4.48	1.88	1.2	2.49	1.77	3.27	1.41	1.09	0.42	0.27	0.56	0.4	0.73	0.31	0.24		0.0004	0.0018	0.0087	0.0789	0.2954	0.374	0.0011	0.0344	0.2663	0.406	0.0162	0.0711	0.0348	0.2653	0.2756	0.393	0.0466	0.0498	0.0028	0.0111	0.2839	0.3326	0.0643
	3021			sphinganine-1-phosphate	LC/MS pos late	52605		HMDB0001383	520		2	1.52	1.18	1.32	1.43	1.74	1.53	1.11	0.76	0.59	0.66	0.71	0.87	0.76	0.55		0.0001	0.001	0.0056	0.0686	0.2931	0.374	0.0178	0.1168	0.1028	0.2523	0.0649	0.1267	0.0016	0.1367	0.2092	0.3488	0.1313	0.1028	0.0096	0.021	0.0183	0.0799	0.1223
	3031		Dihydroceramides	N-palmitoyl-phytosphingosine (t18:0/16:0)	LC/MS pos late	62881		HMDB0010697	10506988		0.81	1.18	0.92	0.75	0.81	0.8	0.96	0.89	1.45	1.13	0.92	1	0.98	1.18	1.1		0.2548	0.1561	0.3132	0.3463	0.966	0.5518	0.3474	0.3363	0.4732	0.5011	0.4578	0.2991	0.8589	0.6657	0.7711	0.5883	0.0679	0.0649	0.2329	0.202	0.9037	0.5775	0.5861
	3180		Sphingosines	sphingosine	LC/MS pos late	17747	C00319	HMDB0000252	5280335		4.09	1.78	0.95	2.36	1.5	3.75	1.29	0.86	0.44	0.23	0.58	0.37	0.92	0.32	0.21		0.0038	0.0069	0.0234	0.1124	0.6219	0.468	0.0023	0.0498	0.4436	0.4886	0.0073	0.0487	0.1158	0.3818	0.787	0.5927	0.1722	0.1245	0.0065	0.016	0.5819	0.4727	0.0884
	3182			sphingosine 1-phosphate	LC/MS pos late	34445	C06124	HMDB0000277	5283560		1.44	1.3	1.14	1.04	1.09	1.27	1.29	1.22	0.91	0.8	0.73	0.76	0.88	0.9	0.85		0.007	0.0106	0.0173	0.1025	0.211	0.3455	0.7001	0.4724	0.3429	0.4401	0.1681	0.1927	0.0318	0.2648	0.0328	0.1614	0.4624	0.2556	0.0814	0.0946	0.0744	0.174	0.0353
	3196		Mevalonate Metabolism	3-hydroxy-3-methylglutarate	LC/MS polar	531	C03761	HMDB0000355	1662;5459993		1.47	0.74	0.77	0.72	0.65	0.73	0.83	0.74	0.5	0.52	0.49	0.44	0.49	0.56	0.5		0.032	0.031	0.1294	0.2579	0.2005	0.3393	0.1374	0.2443	0.0266	0.157	0.1811	0.2002	0.4052	0.5466	0.1355	0.2939	0.0004	0.0024	0.0008	0.0056	0.0021	0.0299	8.7501e-05
	3198			mevalonate	LC/MS polar	39583	C02104	HMDB0000227	449		1.22	0.92	0.91	0.68	0.82	0.71	0.89	0.86	0.75	0.75	0.55	0.67	0.58	0.73	0.71		0.1112	0.0814	0.6205	0.4834	0.6178	0.4665	0.0128	0.1073	0.3047	0.433	0.0173	0.0716	0.4744	0.5803	0.3165	0.4125	0.0501	0.0527	0.0303	0.0469	0.0007	0.0218	0.0488
	3213		Sterol	cholesterol	LC/MS pos late	63	C00187	HMDB0000067	6432564;11025495;5997		1.49	1	1.14	0.91	1.02	0.88	1.13	1.12	0.67	0.76	0.61	0.68	0.59	0.76	0.75		0.0002	0.0011	0.9594	0.578	0.3166	0.3803	0.5764	0.4252	0.5969	0.5462	0.4761	0.3041	0.2606	0.4693	0.1659	0.3193	0.0034	0.0082	0.0407	0.0566	0.0554	0.1441	4.3643e-05
	3214			cholesterol sulfate	LC/MS polar	35324	C18043	HMDB00653 HMDB0000653	65076		1.13	1.21	1.16	1.21	1.09	1.25	1.09	1.11	1.07	1.03	1.07	0.96	1.1	0.96	0.98		0.1157	0.0834	0.092	0.2206	0.0514	0.1963	0.0188	0.1198	0.1017	0.2523	0.0059	0.0417	0.324	0.5042	0.0718	0.2326	0.5425	0.2798	0.679	0.423	0.35	0.3695	0.6501
	3227			7alpha-hydroxy-3-oxo-4-cholestenoate (7-Hoca)	LC/MS neg	36776	C17337	HMDB0012458	3081085		1.66	1.95	1.28	1.11	0.88	1.19	1.08	1.12	1.18	0.77	0.67	0.53	0.72	0.65	0.67		0.0291	0.0288	0.0165	0.1025	0.2965	0.374	0.5023	0.3972	0.3402	0.4401	0.4332	0.2965	0.6314	0.6327	0.5503	0.5085	0.391	0.2254	0.4129	0.2998	0.1705	0.2539	0.0089
	3240			4-cholesten-3-one	LC/MS pos late	38125	C00599	HMDB0000921	91477		1.41	1.16	1.33	0.85	1.07	0.88	1.25	1.11	0.82	0.94	0.6	0.76	0.63	0.89	0.79		0.0032	0.0061	0.2605	0.3233	0.0068	0.1214	0.3082	0.3287	0.4407	0.487	0.5294	0.3198	0.0988	0.3599	0.3376	0.4226	0.147	0.1112	0.6341	0.4032	0.01	0.0573	0.0275
	3242			beta-sitosterol	LC/MS pos late	27414	C01753	HMDB0000852	222284		0.7	0.72	0.8	0.61	0.72	0.64	0.89	0.96	1.02	1.13	0.87	1.02	0.91	1.26	1.37		0.2084	0.1338	0.3037	0.3421	0.5698	0.4543	0.2544	0.3018	0.3115	0.4359	0.299	0.2573	0.9915	0.7044	0.8926	0.6231	0.8436	0.3738	0.3963	0.2934	0.5342	0.4549	0.6322
	3245			campesterol	LC/MS pos late	33997	C01789	HMDB0002869	173183		0.92	0.88	0.96	0.76	0.85	0.77	1	1.02	0.96	1.05	0.82	0.93	0.84	1.09	1.11		0.8773	0.3816	0.636	0.4914	0.9682	0.5523	0.3129	0.3297	0.5207	0.5153	0.3824	0.2742	0.7362	0.6541	0.5788	0.5217	0.664	0.3195	0.838	0.4718	0.324	0.3548	0.5066
	3318		Corticosteroids	corticosterone	LC/MS neg	5983	C02140	HMDB0001547	5753		1.81	1.33	0.96	1.16	0.97	0.89	0.74	1.26	0.73	0.53	0.64	0.54	0.49	0.41	0.69		0.0009	0.003	0.0433	0.156	0.8094	0.5123	0.3854	0.3507	0.9422	0.6483	0.5425	0.3221	0.127	0.3944	0.1922	0.3332	0.0925	0.0795	0.0069	0.0167	0.0533	0.1403	0.0009
	3474		Primary Bile Acid Metabolism	cholate	LC/MS neg	22842	C00695	HMDB0000619	221493		0.54	1.44	1.22	3.68	0.32	4.91	0.23	0.18	2.7	2.28	6.87	0.6	9.17	0.44	0.34		0.2751	0.1639	0.2558	0.3226	0.2609	0.3694	0.2214	0.2859	0.7721	0.6043	0.0829	0.1401	0.6466	0.6348	0.3307	0.4191	0.054	0.0551	0.0505	0.0668	0.0841	0.1844	0.3736
	3475			glycocholate	LC/MS neg	18476	C01921	HMDB0000138	10140		0.51	1.59	1.58	2.63	0.43	3.59	0.35	0.36	3.11	3.07	5.13	0.84	7	0.68	0.71		0.5036	0.2564	0.0923	0.2206	0.2748	0.374	0.2321	0.29	0.508	0.5081	0.1306	0.172	0.3556	0.5172	0.3364	0.4226	0.0304	0.0363	0.1102	0.116	0.1523	0.2417	0.9435
	3476			taurocholate	LC/MS neg	18497	C05122	HMDB0000036	46783527;6675		0.48	0.99	1.43	2.6	0.08	4.58	0.43	0.09	2.07	3	5.46	0.16	9.6	0.91	0.18		0.4706	0.2423	0.7041	0.5071	0.95	0.5493	0.563	0.4217	0.0612	0.2071	0.5	0.3103	0.5904	0.6207	0.0978	0.2621	0.3235	0.1969	0.638	0.4044	0.3875	0.3883	0.3004
	3483			taurochenodeoxycholate	LC/MS neg	18494	C05465	HMDB0000951	387316		0.97	2.07	1.07	4.47	0.07	6.92	0.23	0.1	2.14	1.1	4.6	0.07	7.12	0.24	0.1		0.7741	0.3488	0.7488	0.5205	0.6949	0.4923	0.3296	0.333	0.094	0.2417	0.4569	0.2991	0.4284	0.5571	0.2268	0.3694	0.6048	0.3005	0.875	0.4776	0.2788	0.3326	0.2562
	3484			beta-muricholate	LC/MS neg	31885	C17726	HMDB0000415	5283853		0.58	1.98	1.17	1.92	0.83	1.96	0.46	0.5	3.41	2.03	3.31	1.44	3.38	0.79	0.86		0.0266	0.0269	0.2619	0.3233	0.213	0.3458	0.4283	0.3643	0.8223	0.6249	0.109	0.1591	0.2425	0.4643	0.3831	0.4421	0.0098	0.0162	0.0049	0.0145	0.0342	0.11	0.0791
	3487			tauro-beta-muricholate	LC/MS neg	33983		HMDB0000932	121596216;168408;21124703		0.5	1.37	1.12	2.74	0.05	4.15	0.29	0.06	2.74	2.24	5.5	0.1	8.32	0.58	0.12		0.2696	0.1615	0.5903	0.4736	0.8922	0.5344	0.5673	0.4228	0.0431	0.1868	0.5018	0.3103	0.5167	0.5962	0.0676	0.2246	0.1555	0.1158	0.4509	0.3182	0.3	0.3433	0.5297
	3490			glyco-beta-muricholate**	LC/MS neg	62066					0.69	2.27	1.61	2.5	0.36	3.73	0.24	0.33	3.3	2.34	3.62	0.53	5.4	0.35	0.48		0.6186	0.297	0.1009	0.2274	0.5786	0.4571	0.3698	0.3421	0.2567	0.4013	0.3661	0.2705	0.0331	0.2653	0.15	0.3087	0.0524	0.0544	0.3799	0.2844	0.2735	0.3301	0.5574
	3500		Secondary Bile Acid Metabolism	deoxycholate	LC/MS neg	1114	C04483	HMDB0000626	222528;440355		1.01	2.2	1.45	2.24	1.01	3.51	1.14	0.67	2.17	1.43	2.21	1	3.47	1.13	0.66		0.3795	0.2091	0.0992	0.2247	0.0465	0.1891	0.202	0.2834	0.4759	0.5011	0.072	0.1311	0.433	0.5592	0.8934	0.6231	0.0349	0.0404	0.0173	0.0313	0.0937	0.1956	0.1529
	3510			taurodeoxycholate	LC/MS neg	12261	C05463	HMDB0000896	2733768		1.35	1.58	0.81	2.47	0.31	5.02	0.73	0.3	1.17	0.6	1.82	0.23	3.71	0.54	0.22		0.5163	0.2616	0.2084	0.2965	0.604	0.463	0.2867	0.3164	0.5595	0.5299	0.2691	0.2443	0.5911	0.6207	0.531	0.4998	0.4872	0.2617	0.9215	0.4898	0.4425	0.4179	0.2139
	3514			6beta-hydroxylithocholate	LC/MS neg	36807	C15515	HMDB0000811	5283821		0.76	2.46	1.54	2.12	1.59	2.87	1.16	0.7	3.24	2.02	2.78	2.09	3.77	1.53	0.92		0.0942	0.072	0.1423	0.2722	0.0278	0.1453	0.2691	0.309	0.4498	0.4893	0.0399	0.0983	0.8359	0.6645	0.5497	0.5085	0.0148	0.0211	0.0045	0.0143	0.0428	0.1225	0.0554
	3515			lithocholate	LC/MS neg	1483	C03990	HMDB0000761	9903		0.7	1.73	1.05	1.71	0.75	2.79	0.99	0.47	2.46	1.49	2.43	1.06	3.97	1.41	0.67		0.2878	0.1693	0.2484	0.3185	0.4768	0.4307	0.2415	0.2945	0.9904	0.6624	0.2831	0.2499	0.4022	0.5452	0.1926	0.3332	0.0664	0.0641	0.1084	0.1149	0.0922	0.1943	0.2758
	3525			ursodeoxycholate	LC/MS neg	1605	C07880	HMDB0000946	31401		0.29	1.35	0.88	1.87	0.96	2.16	0.54	0.43	4.67	3.05	6.48	3.33	7.46	1.88	1.49		0.0105	0.0137	0.5183	0.4373	0.3851	0.3961	0.5146	0.4022	0.8445	0.6273	0.2169	0.2199	0.395	0.5407	0.2441	0.3746	0.0097	0.016	0.0021	0.0094	0.0422	0.1223	0.0883
	3539			tauroursodeoxycholate	LC/MS neg	39378		HMDB0000874	9848818		0.65	1.57	0.87	3.18	0.22	5.97	0.4	0.18	2.42	1.34	4.9	0.34	9.2	0.62	0.28		0.4575	0.2389	0.6939	0.5071	0.6483	0.4824	0.499	0.3953	0.075	0.2209	0.4491	0.2985	0.3121	0.4996	0.036	0.1688	0.3367	0.2035	0.8911	0.4842	0.3384	0.3604	0.3011
	3546			hyocholate (gamma-muricholate)	LC/MS neg	34093	C17649	HMDB0000760	92805		0.75	1.25	0.71	1.08	0.35	1.43	0.35	0.41	1.66	0.95	1.44	0.47	1.9	0.46	0.54		0.1787	0.1192	0.9196	0.5699	0.4993	0.4375	0.9652	0.548	0.0109	0.1101	0.8413	0.3954	0.0082	0.1763	0.0313	0.1563	0.2978	0.1841	0.5085	0.3456	0.3749	0.3839	0.4162
	3550			taurohyodeoxycholic acid	LC/MS neg	43588		HMDB0000874	12443252		0.5	0.8	1.64	2.8	0.23	5.19	0.52	0.19	1.6	3.25	5.55	0.46	10.29	1.02	0.39		0.9048	0.3888	0.5031	0.4276	0.9063	0.5378	0.3426	0.3341	0.3511	0.4425	0.4407	0.2969	0.9348	0.6862	0.1889	0.3332	0.3989	0.2275	0.8425	0.4718	0.3185	0.3535	0.3326
	3553			3-dehydrocholate	LC/MS neg	43835		HMDB00502	159655		1.06	2.02	1.37	2.36	0.75	3.5	0.47	0.52	1.9	1.29	2.22	0.71	3.29	0.44	0.49		0.5402	0.2708	0.1572	0.2728	0.124	0.2738	0.3254	0.3326	0.8795	0.6368	0.0362	0.0942	0.2971	0.4943	0.4227	0.4535	0.0868	0.076	0.0719	0.0872	0.2055	0.2886	0.6857
	3558			7-ketodeoxycholate	LC/MS neg	31904		HMDB0000391	188292		0.79	1.78	1.08	2.27	0.96	2.36	0.5	0.51	2.25	1.37	2.88	1.22	2.99	0.63	0.64		0.148	0.1022	0.1485	0.2728	0.1109	0.2679	0.2951	0.3217	0.9738	0.6588	0.0997	0.1554	0.5926	0.6207	0.9511	0.6324	0.0203	0.0266	0.0178	0.0318	0.0589	0.1484	0.2215
	3567			ursocholate	LC/MS neg	57573	C17644	HMDB0000917	122340		2.91	8.61	0.89	1.47	0.62	1.74	0.58	0.3	2.96	0.31	0.5	0.21	0.6	0.2	0.1		0.8359	0.3702	0.0663	0.1858	0.8386	0.5215	0.6648	0.4574	0.6	0.5478	0.7197	0.364	0.7754	0.6566	0.0935	0.256	0.1147	0.0923	0.7343	0.4389	0.8069	0.5543	0.546
	4140	Nucleotide	Purine Metabolism, (Hypo)Xanthine/Inosine containing	inosine	LC/MS neg	1123	C00294	HMDB0000195	6021		33.1	1.63	1.03	1	1.3	2.67	2.07	6.95	0.05	0.03	0.03	0.04	0.08	0.06	0.21		0.0891	0.0689	0.4028	0.3855	0.5198	0.441	0.5895	0.4284	0.6993	0.5845	0.0052	0.0388	0.1518	0.4118	0.3673	0.439	0.2434	0.1587	0.1301	0.1305	0.1267	0.2197	0.1601
	4141			hypoxanthine	LC/MS neg	3127	C00262	HMDB0000157	790;135398638		13.93	1.12	1	1	1	1.38	1.14	3.44	0.08	0.07	0.07	0.07	0.1	0.08	0.25		0.1697	0.1148	0.3632	0.3648							0.391	0.2773	0.3632	0.5175	0.3632	0.4354	0.2195	0.1495	0.1697	0.1595	0.1697	0.2539	0.1697
	4142			xanthine	LC/MS neg	3147	C00385	HMDB0000292	1188		105.7	3.6	1.5	2.84	3.56	12.47	6.54	35.6	0.03	0.01	0.03	0.03	0.12	0.06	0.34		0.0375	0.0351	0.2232	0.3053	0.6085	0.4635	0.1346	0.2443	0.4154	0.4754	0.0005	0.0188	0.0536	0.2775	0.5362	0.5017	0.2319	0.1536	0.0706	0.0862	0.3137	0.3505	0.1953
	4144			xanthosine	LC/MS neg	15136	C01762	HMDB0000299	64959		3.58	1.01	1.41	1.09	0.76	2.27	0.93	0.76	0.28	0.39	0.3	0.21	0.63	0.26	0.21		0.3237	0.1854	0.9601	0.578	0.2446	0.3631	0.5465	0.4136	0.963	0.6538	0.0748	0.1321	0.8061	0.6632	0.6002	0.5295	0.3574	0.2127	0.8647	0.4762	0.6119	0.4821	0.2922
	4147			N1-methylinosine	LC/MS pos early	48351		HMDB0002721	650095		1.72	0.88	1.1	0.92	1.05	0.94	1	0.99	0.51	0.64	0.54	0.61	0.55	0.58	0.57		0.0774	0.0623	0.4141	0.3905	0.5057	0.4378	0.6904	0.4691	0.6626	0.5743	0.7788	0.3773	0.9313	0.6862	0.9349	0.6317	0.0326	0.0388	0.2049	0.184	0.0589	0.1484	0.1657
	4152			urate	LC/MS neg	1604	C00366	HMDB0000289	1175		1.27	0.59	0.85	0.82	0.5	1.14	0.69	0.88	0.47	0.67	0.64	0.4	0.9	0.55	0.7		0.8759	0.3815	0.1273	0.2561	0.7061	0.4956	0.7307	0.481	0.1049	0.2523	0.2266	0.2229	0.3417	0.5104	0.4681	0.4742	0.1704	0.1239	0.6476	0.4081	0.6672	0.5071	0.113
	4154			allantoin	LC/MS polar	1107	C02350 C02348 C01551	HMDB0000462	204;439714;439713		1.24	1.02	1.04	0.94	0.92	0.86	0.99	0.97	0.82	0.84	0.76	0.74	0.69	0.8	0.78		0.8861	0.3843	0.8762	0.5622	0.502	0.4375	0.3326	0.333	0.2374	0.3842	0.1864	0.2028	0.8595	0.6657	0.7531	0.5818	0.9466	0.3972	0.9124	0.4888	0.6687	0.5071	0.5974
	4155			allantoic acid	LC/MS polar	33434	C00499	HMDB0001209	203		1.63	0.92	0.88	0.79	0.74	0.65	0.84	0.9	0.57	0.54	0.48	0.46	0.4	0.51	0.55		0.9171	0.391	0.4826	0.4214	0.3082	0.374	0.0219	0.1248	0.0099	0.1079	0.0234	0.0831	0.2193	0.4542	0.3089	0.4112	0.849	0.3744	0.7172	0.4332	0.4968	0.4384	0.372
	4159		Purine Metabolism, Adenine containing	adenosine 5'-diphosphate (ADP)	LC/MS neg	3108	C00008	HMDB0001341	6022		9.19	14.69	7.84	20.17	17.08	36.54	21.5	0.75	1.6	0.85	2.2	1.86	3.98	2.34	0.08		0.0004	0.0018	0.002	0.0429	0.0387	0.1672	0.0004	0.0197	0.0037	0.072	8.4693e-10	2.9216e-07	0.0057	0.1592	0.583	0.5217	0.4152	0.2355	0.6317	0.403	0.0662	0.1609	0.3762
	4160			adenosine 5'-monophosphate (AMP)	LC/MS pos early	32342	C00020	HMDB0000045	6083		5.34	8.33	4.73	9.44	9.02	16.57	10.57	0.45	1.56	0.88	1.77	1.69	3.1	1.98	0.08		0.0055	0.0088	0.0006	0.0189	0.0092	0.1214	8.3843e-05	0.0062	0.0002	0.0222	1.5191e-05	0.0017	0.0007	0.1318	0.8664	0.618	0.3519	0.2103	0.8649	0.4762	0.1036	0.2006	0.2018
	4163			adenosine 3',5'-cyclic monophosphate (cAMP)	LC/MS neg	2831	C00575	HMDB0000058	6076		1.56	1.62	2.32	1.23	1.86	1.06	1.86	2.02	1.04	1.49	0.79	1.2	0.68	1.2	1.3		0.1612	0.1102	0.0069	0.0747	0.0002	0.0223	0.1816	0.2738	0.0659	0.2133	0.4427	0.2971	0.0051	0.157	0.0193	0.1241	0.3834	0.2222	0.0334	0.0508	0.7898	0.5457	0.4577
	4167			adenosine	LC/MS pos early	555	C00212	HMDB0000050	60961		1.41	4.57	0.78	1.66	2.75	5.26	4.23	0.59	3.25	0.55	1.18	1.95	3.74	3	0.42		0.085	0.0667	0.2801	0.3331	0.6963	0.4923	0.353	0.3373	0.9045	0.6401	0.0034	0.0317	0.1813	0.4419	0.3726	0.4408	0.7314	0.338	0.1006	0.1081	0.9559	0.5902	0.5383
	4168			adenine	LC/MS pos early	554	C00147	HMDB0000034	190		1.51	1.36	1.17	1.55	1.27	1.98	1.42	0.81	0.9	0.78	1.02	0.84	1.31	0.94	0.54		0.0063	0.0097	0.0666	0.1858	0.482	0.4316	0.0666	0.1901	0.2542	0.4013	0.0339	0.0921	0.0546	0.2775	0.3161	0.4125	0.5389	0.2789	0.1807	0.1679	0.9376	0.5867	0.3531
	4174			N1-methyladenosine	LC/MS pos early	15650	C02494	HMDB0003331	27476		1.51	1.16	1.14	1.23	1.14	1.19	1.16	0.98	0.77	0.75	0.81	0.75	0.79	0.77	0.65		0.0196	0.0215	0.1333	0.2615	0.0376	0.1672	0.0145	0.1073	0.3346	0.4401	0.3487	0.267	0.0247	0.2559	0.8608	0.618	0.175	0.126	0.1185	0.1227	0.3127	0.3505	0.1633
	4185			N6-carbamoylthreonyladenosine	LC/MS neg	35157		HMDB0041623	161466		2.36	1.16	1.17	1.21	1.2	1.04	1.14	1.18	0.49	0.5	0.51	0.51	0.44	0.48	0.5		0.0804	0.0642	0.1657	0.2773	0.0183	0.1327	0.0107	0.1058	0.0486	0.1958	0.6538	0.3557	0.097	0.3599	0.1283	0.2925	0.2197	0.1495	0.245	0.2102	0.2965	0.3413	0.2742
	4195			N6-succinyladenosine	LC/MS neg	48130		HMDB0000912	165243		2.25	1.01	0.92	1.37	1.24	2.04	1.18	0.67	0.45	0.41	0.61	0.55	0.91	0.52	0.3		0.3125	0.18	0.8666	0.5617	0.7527	0.5013	0.2913	0.3184	0.5051	0.5075	0.087	0.1432	0.1923	0.4446	0.054	0.203	0.3746	0.2183	0.254	0.2163	0.9148	0.5808	0.6951
	4203		Purine Metabolism, Guanine containing	guanosine	LC/MS neg	1573	C00387	HMDB0000133	6802		0.99	0.86	0.75	0.79	0.75	0.84	0.81	0.55	0.86	0.76	0.8	0.76	0.85	0.82	0.55		0.4398	0.2311	0.8496	0.5545	0.8461	0.523	0.9657	0.548	0.8165	0.6249	0.7545	0.3723	0.9335	0.6862	0.1563	0.3138	0.3905	0.2254	0.074	0.0889	0.163	0.2463	0.1249
	4207			7-methylguanine	LC/MS pos early	35114	C02242	HMDB0000897	135398679		1.72	0.97	1.06	0.98	1.05	0.8	0.9	0.98	0.56	0.61	0.57	0.61	0.46	0.52	0.57		0.2598	0.1574	0.8282	0.5483	0.4167	0.412	0.9428	0.5422	0.6054	0.5492	0.1561	0.1844	0.2422	0.4643	0.9105	0.6281	0.2318	0.1536	0.3961	0.2934	0.2606	0.3225	0.375
	4213			N2,N2-dimethylguanosine	LC/MS pos early	35137		HMDB0004824	135501639		1.91	1.22	1.24	1.51	1.17	1.38	1.17	1.12	0.64	0.65	0.79	0.61	0.73	0.61	0.59		0.0048	0.0078	0.0728	0.1943	0.0295	0.1503	0.0158	0.1104	0.0513	0.1992	0.0009	0.019	0.0719	0.3156	0.2588	0.3826	0.0573	0.0574	0.0637	0.0794	0.4526	0.4233	0.0322
	4226		Pyrimidine Metabolism, Orotate containing	N-carbamoylaspartate	LC/MS polar	1594	C00438	HMDB0000828	93072		0.97	1.27	1.59	1.61	1.03	1.7	1.36	0.86	1.31	1.64	1.66	1.06	1.75	1.4	0.88		0.9521	0.3992	0.1106	0.2376	0.0897	0.2572	0.0286	0.1402	0.3714	0.4509	0.0079	0.0494	0.0653	0.3057	0.9277	0.6293	0.087	0.076	0.0819	0.0948	0.0231	0.0886	0.3447
	4227			dihydroorotate	LC/MS polar	601	C00337	HMDB03349	648		0.38	0.96	1.39	0.35	0.79	0.51	1.08	2.22	2.49	3.61	0.91	2.06	1.33	2.81	5.77		0.0003	0.0016	0.7084	0.5081	0.8691	0.5284	0.044	0.1719	0.3901	0.4618	0.1417	0.1753	0.5774	0.6207	0.0225	0.1242	0.0336	0.0394	0.1248	0.1264	0.7099	0.5199	0.1467
	4228			orotate	LC/MS polar	1505	C00295	HMDB0000226	967		0.8	1.03	1.03	0.86	0.9	1.02	0.89	1.28	1.3	1.3	1.08	1.13	1.28	1.12	1.61		0.0732	0.0596	0.6378	0.4919	0.6001	0.463	0.2571	0.3027	0.4953	0.5047	0.6245	0.3486	0.3786	0.5275	0.2405	0.3746	0.0278	0.0339	0.0224	0.0378	0.3787	0.3861	0.2821
	4230			orotidine	LC/MS polar	35172		HMDB0000788	92751		1.68	1.28	1.16	1.56	1.26	1.65	1.25	0.97	0.76	0.69	0.93	0.75	0.98	0.75	0.58		0.0772	0.0623	0.0581	0.173	0.2412	0.3631	0.0254	0.1314	0.0374	0.1784	0.0105	0.0592	0.0841	0.3444	0.9784	0.6419	0.5951	0.2961	0.3065	0.2478	0.6993	0.5162	0.5633
	4235		Pyrimidine Metabolism, Uracil containing	uridine 5'-monophosphate (UMP)	LC/MS pos early	2856	C00105	HMDB0000288	6030		2.73	3.56	2.54	4.26	3.5	7.1	4.67	0.67	1.3	0.93	1.56	1.28	2.6	1.71	0.25		0.0011	0.0034	0.009	0.0795	0.1256	0.2739	0.0022	0.0498	0.0087	0.1056	6.969e-05	0.004	0.022	0.2359	0.0753	0.2379	0.5307	0.2778	0.5715	0.377	0.1242	0.2181	0.4938
	4240			uridine	LC/MS neg	606	C00299	HMDB0000296	6029		0.66	0.34	0.58	0.41	0.43	0.56	0.63	1.22	0.51	0.88	0.62	0.65	0.85	0.94	1.85		0.0425	0.0389	0.0002	0.0106	0.0388	0.1672	0.0117	0.1073	0.0033	0.0678	0.0099	0.0575	0.0444	0.2712	0.2883	0.403	0.0401	0.0455	0.7652	0.4474	0.2224	0.2993	0.2284
	4241			uracil	LC/MS polar	605	C00106	HMDB0000300	1174		1.88	1.43	1.59	1.48	1.46	1.77	1.27	0.8	0.76	0.84	0.78	0.77	0.94	0.68	0.43		0.0271	0.0272	0.0348	0.14	0.0101	0.1214	0.017	0.1134	0.0071	0.1056	0.0376	0.0955	0.0401	0.2712	0.2458	0.3746	0.5349	0.2785	0.8695	0.4769	0.6774	0.5071	0.6274
	4242			pseudouridine	LC/MS neg	33442	C02067	HMDB0000767	15047		1.67	1.35	1.3	1.37	1.32	1.14	1.2	1.34	0.81	0.78	0.82	0.79	0.68	0.72	0.8		0.0256	0.0264	0.0171	0.1025	0.0333	0.1623	0.0131	0.1073	0.0228	0.1515	0.1461	0.1779	0.0957	0.3599	0.0176	0.1171	0.563	0.2854	0.4031	0.2958	0.6125	0.4821	0.454
	4243			5,6-dihydrouridine	LC/MS neg	61833		HMDB0000497	94312		1.31	1.15	1.2	1.1	1.02	0.95	1.04	1.14	0.88	0.91	0.84	0.78	0.72	0.8	0.87		0.4657	0.2409	0.1696	0.2777	0.0385	0.1672	0.1575	0.2598	0.7844	0.6102	0.781	0.3778	0.6822	0.6408	0.0882	0.2455	0.9172	0.3874	0.6903	0.4251	0.9543	0.5902	0.6069
	4244			2'-O-methyluridine	LC/MS neg	57655		HMDB0240328	102212		0.52	0.96	1.31	0.87	1.17	1.14	1.17	1.19	1.83	2.51	1.66	2.25	2.19	2.24	2.28		0.0006	0.0023	0.8971	0.5634	0.073	0.2263	0.6226	0.4394	0.1383	0.2932	0.3072	0.2599	0.4403	0.5625	0.1604	0.3153	0.011	0.0172	6.3205e-05	0.0011	0.0358	0.1122	8.618e-06
	4245			5-methyluridine (ribothymidine)	LC/MS neg	35136		HMDB0000884	445408		1.4	0.4	0.89	0.66	0.55	0.87	0.64	1.06	0.29	0.63	0.47	0.39	0.62	0.45	0.75		0.6598	0.3102	0.0079	0.078	0.4143	0.412	0.2706	0.309	0.0148	0.127	0.708	0.363	0.1378	0.409	0.4051	0.447	0.0749	0.0689	0.7901	0.4559	0.5207	0.4507	0.3411
	4252			5,6-dihydrouracil	LC/MS neg	1559	C00429	HMDB0000076	649		1.27	1.31	1.24	1.48	0.8	1.56	0.92	0.89	1.03	0.98	1.17	0.63	1.22	0.72	0.7		0.6417	0.3034	0.4433	0.4035	0.241	0.3631	0.2267	0.2861	0.4988	0.5059	0.0672	0.1271	0.8569	0.6657	0.9462	0.6324	0.7413	0.3406	0.5841	0.3822	0.4129	0.3995	0.334
	4256			2'-deoxyuridine	LC/MS neg	1412	C00526	HMDB0000012	13712		1.25	0.96	1.19	0.97	1.18	1	1.18	1.26	0.77	0.95	0.78	0.94	0.8	0.94	1.01		0.0187	0.0208	0.6749	0.5053	0.0089	0.1214	0.8428	0.5178	0.3315	0.4401	0.9265	0.4189	0.2268	0.4553	0.0518	0.203	0.007	0.0128	0.6822	0.4231	0.0258	0.0944	0.6278
	4259			3-ureidopropionate	LC/MS pos early	3155	C02642	HMDB0000026	111		1.04	0.73	0.71	0.52	0.41	0.51	0.62	0.58	0.7	0.68	0.5	0.4	0.49	0.59	0.56		0.7665	0.3459	0.1736	0.2789	0.1699	0.3095	0.0219	0.1248	0.003	0.0678	0.0174	0.0716	0.0459	0.2712	0.0238	0.1297	0.456	0.2525	0.365	0.276	0.0697	0.1668	0.0133
	4260			beta-alanine	LC/MS pos early	55	C00099	HMDB0000056	239		1.21	1.33	0.97	1.09	1.28	1.22	1.18	1.15	1.1	0.8	0.9	1.06	1.01	0.97	0.95		0.1036	0.0771	0.2301	0.3062	0.9248	0.5437	0.4008	0.3529	0.0374	0.1784	0.1231	0.1646	0.2544	0.4693	0.3107	0.4112	0.8137	0.365	0.1289	0.1295	0.4956	0.4384	0.5243
	4262			N-acetyl-beta-alanine	LC/MS neg	37432	C01073	HMDB0061880	76406		1.31	0.97	0.86	0.75	0.92	0.85	0.91	0.9	0.74	0.66	0.58	0.7	0.65	0.7	0.69		0.7292	0.333	0.8388	0.5496	0.1707	0.3095	0.1148	0.235	0.5039	0.5075	0.36	0.2682	0.5065	0.5962	0.4131	0.449	0.6544	0.3164	0.3315	0.2617	0.1488	0.2385	0.5066
	4265			3-(3-amino-3-carboxypropyl)uridine*	LC/MS neg	62924			171198		2.56	1.26	1.19	1.34	1.26	1.19	1.25	1.14	0.49	0.47	0.52	0.49	0.47	0.49	0.45		0.0674	0.0558	0.1362	0.2638	0.0958	0.2573	0.0046	0.0725	0.0223	0.1515	0.2833	0.2499	0.1492	0.4118	0.2378	0.3746	0.2952	0.1828	0.2219	0.1944	0.4276	0.4104	0.3107
	4272		Pyrimidine Metabolism, Cytidine containing	cytidine	LC/MS pos early	514	C00475	HMDB0000089	6175		1.24	1.2	1.11	1.29	1.11	1.34	1.17	0.83	0.97	0.9	1.04	0.89	1.08	0.94	0.67		0.1336	0.0945	0.4162	0.3905	0.5603	0.4526	0.0221	0.1248	0.2579	0.4013	0.048	0.109	0.1308	0.3981	0.1892	0.3332	0.8241	0.3672	0.5364	0.3597	0.5146	0.4471	0.5624
	4273			cytosine	LC/MS pos early	573	C00380	HMDB0000630	597		0.45	1.56	0.8	0.27	2.04	0.51	1.36	0.7	3.5	1.79	0.6	4.57	1.15	3.04	1.58		0.0041	0.0072	0.1258	0.2541	0.4101	0.4104	1.7818e-05	0.0026	0.4396	0.487	0.0359	0.0942	0.5686	0.6201	0.2358	0.3746	0.001	0.0038	0.1256	0.1266	0.2651	0.3253	0.0631
	4275			3-methylcytidine	LC/MS pos early	35132		HMDB0240577	14237477		1.47	1.25	1.13	1.05	1.17	1.23	1.09	1.05	0.85	0.77	0.71	0.8	0.83	0.74	0.71		0.2029	0.1308	0.2073	0.2965	0.4697	0.4307	0.3995	0.3529	0.5741	0.5347	0.2478	0.2349	0.4843	0.5853	0.7125	0.5655	0.8541	0.3749	0.5446	0.3646	0.4002	0.3936	0.6009
	4276			5-methylcytidine	LC/MS pos early	22119		HMDB0000982	92918		1.21	1.05	1.21	1.09	1.04	1.03	1.18	1.12	0.87	1	0.9	0.86	0.85	0.98	0.93		0.0388	0.036	0.6232	0.4839	0.3402	0.3876	0.3358	0.333	0.7338	0.5938	0.8143	0.3875	0.1209	0.3873	0.0363	0.1688	0.2215	0.1501	0.8343	0.4718	0.3952	0.3903	0.2429
	4277			N4-acetylcytidine	LC/MS pos early	35130		HMDB0005923	107461		1.96	1.14	1.14	1.26	0.89	0.87	0.88	0.97	0.58	0.58	0.64	0.46	0.44	0.45	0.49		0.0869	0.0678	0.1745	0.2789	0.3496	0.3898	0.025	0.1309	0.5785	0.5359	0.5331	0.3205	0.4542	0.5704	0.9475	0.6324	0.2678	0.1704	0.2595	0.2195	0.4973	0.4384	0.0555
	4283			2'-deoxycytidine	LC/MS pos early	15949	C00881	HMDB0000014	13711		1.33	1.15	1.02	1.15	1.08	1.04	1.18	1.07	0.87	0.77	0.87	0.81	0.78	0.89	0.8		0.0016	0.004	0.0479	0.1597	0.7635	0.5029	0.0306	0.1447	0.4547	0.4926	0.6637	0.3562	0.0511	0.2712	0.2374	0.3746	0.0638	0.0619	0.0087	0.0199	0.0508	0.1359	0.0689
	4285			2'-O-methylcytidine	LC/MS pos early	57554			150971		1.11	1.24	1.3	1.7	1.36	1.06	1.3	1.19	1.11	1.17	1.53	1.23	0.95	1.16	1.07		0.6913	0.3216	0.5441	0.4515	0.471	0.4307	0.1517	0.2549	0.3143	0.4371	0.8797	0.4084	0.4916	0.5853	0.5357	0.5017	0.7673	0.3491	0.6729	0.4206	0.217	0.2968	0.4755
	4286			5-methyl-2'-deoxycytidine	LC/MS pos early	38159	C03592	HMDB0002224	440055		1.06	1.13	1.08	0.49	1.01	0.84	1.2	1.12	1.07	1.02	0.46	0.95	0.8	1.13	1.06		0.6058	0.2929	0.1533	0.2728	0.2005	0.3393	0.1879	0.2764	0.3701	0.4509	0.8014	0.384	0.183	0.4419	0.1626	0.3171	0.3623	0.2148	0.4589	0.3212	0.1096	0.2048	0.7274
	4295		Pyrimidine Metabolism, Thymine containing	thymidine	LC/MS neg	2183	C00214	HMDB0000273	5789		1.37	1.05	1.1	1.04	1.16	1.09	1.21	1.31	0.77	0.8	0.76	0.84	0.79	0.88	0.95		0.0118	0.0147	0.5389	0.451	0.3478	0.3898	0.8392	0.5169	0.2332	0.3808	0.5343	0.3205	0.1466	0.4118	0.0246	0.1301	0.0532	0.0547	0.1133	0.118	0.1577	0.2448	0.2708
	4298			thymine	LC/MS neg	604	C00178	HMDB0000262	1135		2.66	1.57	1.53	1.49	1.42	1.84	1.4	0.73	0.59	0.58	0.56	0.53	0.69	0.53	0.28		0.0568	0.049	0.0466	0.1563	0.2546	0.3652	0.2978	0.323	0.1503	0.3055	0.0168	0.0711	0.1039	0.3655	0.1475	0.3087	0.5652	0.286	0.4312	0.3097	0.5115	0.4459	0.4152
	4301			5,6-dihydrothymine	LC/MS pos early	1418	C00906	HMDB0000079	93556		1.44	0.72	1.41	1.91	0.92	2.23	0.62	0.46	0.5	0.98	1.33	0.64	1.55	0.43	0.32		0.721	0.3318	0.6556	0.5015	0.2306	0.3599	0.6143	0.4364	0.776	0.6055	0.1423	0.1753	0.5864	0.6207	0.1591	0.3153	0.4702	0.2577	0.4554	0.32	0.7596	0.5332	0.9422
	4305		Purine and Pyrimidine Metabolism	methylphosphate	LC/MS pos early	37070		HMDB61711	13130		0.74	0.52	0.61	0.65	0.5	0.8	0.71	0.67	0.7	0.83	0.88	0.67	1.08	0.96	0.9		0.4725	0.2428	0.0365	0.1406	0.1351	0.2782	0.3323	0.333	0.0557	0.2043	0.7958	0.3818	0.4218	0.5561	0.28	0.3956	0.0575	0.0575	0.2617	0.2206	0.5907	0.475	0.1085
	4308		Dinucleotide	(3'-5')-adenylyluridine	LC/MS neg	52740			145459093		3.42	1.28	1.24	2.25	0.96	3.05	0.71	0.49	0.38	0.36	0.66	0.28	0.89	0.21	0.14		0.1223	0.0875	0.2692	0.3247	0.8332	0.5202	0.0424	0.1715	0.8705	0.6344	0.0432	0.1041	0.7466	0.6552	0.1341	0.2939	0.4777	0.2587	0.2658	0.2229	0.6746	0.5071	0.205
	4321	Cofactors and Vitamins	Nicotinate and Nicotinamide Metabolism	quinolinate	LC/MS polar	1899	C03722	HMDB0000232	1066		2.09	0.62	0.48	0.5	0.54	0.42	0.53	0.47	0.3	0.23	0.24	0.26	0.2	0.25	0.22		0.0105	0.0137	0.1819	0.282	0.0229	0.1344	0.0952	0.2186	0.1138	0.2616	0.0288	0.0849	0.0489	0.2712	0.0202	0.1241	0.0003	0.0019	3.5254e-05	0.0008	0.0037	0.0349	0.0013
	4323			nicotinate ribonucleoside	LC/MS pos early	33471	C05841	HMDB0006809	161233		0.33	0.74	0.59	0.41	0.49	0.88	0.89	0.33	2.2	1.77	1.22	1.47	2.62	2.65	0.97		0.0006	0.0022	0.3654	0.3648	0.135	0.2782	0.0149	0.1073	0.0684	0.2133	0.8308	0.3926	0.6142	0.6313	0.0005	0.0248	0.1235	0.0983	0.0166	0.0302	0.3714	0.3819	0.3089
	4325			nicotinamide	LC/MS pos early	594	C00153	HMDB0001406	936		1.17	0.99	0.88	0.93	1	0.94	0.9	1.11	0.84	0.75	0.79	0.85	0.8	0.77	0.95		0.168	0.1138	0.7734	0.5301	0.7316	0.4997	0.9389	0.5412	0.6493	0.5684	0.9681	0.4279	0.818	0.6632	0.3067	0.4112	0.29	0.1803	0.0964	0.1046	0.1747	0.2575	0.2676
	4328			nicotinamide riboside	LC/MS pos early	33013	C03150	HMDB0000855	439924		1.99	0.82	0.95	1.19	1.38	1.43	0.9	1.04	0.41	0.48	0.6	0.69	0.72	0.45	0.52		0.2538	0.156	0.4845	0.4214	0.7658	0.5031	0.7244	0.481	0.4287	0.4831	0.0528	0.1154	0.6599	0.6371	0.8649	0.618	0.1309	0.1028	0.2334	0.202	0.5806	0.4727	0.7904
	4336			nicotinamide N-oxide	LC/MS pos early	39582		HMDB0002730	72661		0.57	0.59	0.88	0.63	1.08	0.7	1	1.06	1.02	1.54	1.11	1.88	1.23	1.74	1.85		0.0061	0.0094	0.0942	0.2206	0.6244	0.4683	0.1308	0.24	0.3117	0.4359	0.3362	0.2648	0.6764	0.6396	0.6127	0.5334	0.7171	0.3337	0.0815	0.0946	0.7363	0.5256	0.0001
	4337			1-methylnicotinamide	LC/MS pos early	27665	C02918	HMDB0000699	457		1.69	1.24	1.22	0.95	1.06	0.82	0.99	1.8	0.73	0.72	0.56	0.63	0.49	0.58	1.07		0.0048	0.0078	0.5229	0.4404	0.0961	0.2573	0.9089	0.5309	0.3371	0.4401	0.5904	0.3383	0.6362	0.6334	0.0372	0.1699	0.1829	0.1302	0.0331	0.0506	0.0432	0.1225	0.0067
	4343			trigonelline (N'-methylnicotinate)	LC/MS pos early	32401	C01004	HMDB0000875	5570		0.42	1.21	0.81	0.59	0.76	0.7	0.95	0.77	2.89	1.94	1.42	1.83	1.69	2.27	1.86		0.0037	0.0068	0.2621	0.3233	0.3344	0.3876	0.1557	0.2578	0.2296	0.38	0.0702	0.1294	0.8461	0.6657	0.25	0.3747	0.0012	0.0044	0.0091	0.0205	0.2392	0.3103	0.0134
	4345			N1-methyl-2-pyridone-5-carboxamide	LC/MS neg	40469	C05842	HMDB0004193	69698		1.7	0.87	1.29	0.97	1.07	0.87	1.03	1.39	0.51	0.76	0.57	0.63	0.51	0.61	0.82		0.0988	0.0748	0.4644	0.4149	0.0392	0.1672	0.8968	0.5309	0.3953	0.4626	0.5675	0.3296	0.6379	0.6334	0.1263	0.2925	0.0539	0.0551	0.7276	0.4373	0.1015	0.2006	0.224
	4347			adenosine 5'-diphosphoribose (ADP-ribose)	LC/MS neg	558	C00301	HMDB0001178	192		3.62	3.34	2.33	5.76	3.91	5.22	2.53	0.5	0.92	0.64	1.59	1.08	1.44	0.7	0.14		0.0009	0.0029	0.0014	0.0304	0.0222	0.1344	1.1529e-05	0.0025	0.002	0.0678	0.0027	0.0282	0.0032	0.1367	0.398	0.4449	0.8968	0.3831	0.2996	0.2432	0.0366	0.1125	0.7714
	4353		Riboflavin Metabolism	riboflavin (vitamin B2)	LC/MS neg	1827	C00255	HMDB0000244	493570		1.34	1.9	2.11	2.08	2.07	1.48	1.25	0.89	1.42	1.57	1.55	1.54	1.1	0.93	0.67		0.2542	0.156	0.0038	0.0623	0.0101	0.1214	0.1009	0.2232	0.0881	0.2343	0.1131	0.1603	0.2827	0.4876	0.7004	0.5614	0.0683	0.0649	0.0774	0.0923	0.2496	0.3152	0.2763
	4354			flavin adenine dinucleotide (FAD)	LC/MS neg	2134	C00016	HMDB0001248	643975		2.43	1.58	1.4	1.25	1.32	1.3	1.34	1.22	0.65	0.58	0.51	0.54	0.54	0.55	0.5		1.504e-05	0.0002	0.0024	0.0471	0.0114	0.1214	0.0673	0.1901	0.0454	0.1887	0.2177	0.2199	0.0284	0.2648	0.1525	0.3103	0.0002	0.0018	2.1568e-05	0.0007	6.2467e-05	0.0033	0.0003
	4355			flavin mononucleotide (FMN)	LC/MS neg	15797	C00061	HMDB0001520	643976		0.61	0.94	0.86	0.69	0.62	0.76	0.62	1.08	1.53	1.4	1.13	1.01	1.24	1.01	1.76		0.0032	0.0061	0.7744	0.5301	0.3566	0.3898	0.0408	0.1681	0.0077	0.1056	0.2018	0.2122	0.0375	0.2711	0.6072	0.5304	0.0102	0.0163	0.0224	0.0378	0.281	0.3326	0.7277
	4358		Pantothenate and CoA Metabolism	pantothenate	LC/MS neg	1508	C00864	HMDB0000210	6613		1.05	1.19	1.19	1.04	1.04	1.08	1.21	1.03	1.13	1.14	0.99	0.99	1.03	1.16	0.98		0.6227	0.2975	0.2066	0.2965	0.2464	0.3631	0.4529	0.3757	0.5697	0.5324	0.6565	0.3561	0.1485	0.4118	0.726	0.5717	0.3633	0.2148	0.4094	0.2988	0.8713	0.5729	0.9403
	4370		Ascorbate and Aldarate Metabolism	ascorbic acid 2-sulfate	LC/MS polar	63590		HMDB0060649	54676864		2.53	0.97	1.28	1.05	1.08	1.11	1.31	1.09	0.38	0.51	0.41	0.43	0.44	0.52	0.43		0.1737	0.1166	0.9099	0.5651	0.0193	0.1344	0.4007	0.3529	0.4018	0.468	0.3529	0.267	0.0961	0.3599	0.4983	0.4878	0.1765	0.1265	0.6627	0.4156	0.2707	0.3288	0.3124
	4371			ascorbic acid 3-sulfate*	LC/MS polar	63687			11425365		1.65	1.05	1.25	0.9	1.08	0.95	1.11	1.2	0.64	0.75	0.55	0.66	0.58	0.67	0.73		0.0296	0.0293	0.4739	0.4192	0.0037	0.1054	0.5384	0.4102	0.2311	0.3804	0.724	0.3646	0.3162	0.4999	0.3627	0.4354	0.0613	0.0601	0.3264	0.2611	0.0417	0.1217	0.082
	4374			2-O-methylascorbic acid	LC/MS polar	63990		HMDB0240294	54726398		2.13	1.07	1.06	0.89	1.07	0.94	0.96	0.9	0.5	0.5	0.42	0.5	0.44	0.45	0.42		0.003	0.006	0.4606	0.4133	0.5044	0.4375	0.4822	0.3889	0.3215	0.4401	0.7396	0.3703	0.926	0.6862	0.4659	0.4742	0.0082	0.0142	0.0071	0.0169	0.0015	0.0292	0.0079
	4375			threonate	LC/MS polar	27738	C01620	HMDB0000943 HMDB0062620	5460407;151152		1.07	0.61	0.64	0.61	0.64	0.72	0.66	0.47	0.57	0.6	0.57	0.6	0.67	0.62	0.44		0.5234	0.264	0.0006	0.0189	0.0019	0.0844	0.0514	0.1786	0.0234	0.1515	0.0272	0.0849	0.0013	0.1367	0.0008	0.0278	0.0001	0.0012	0.0004	0.0036	0.0341	0.11	0.0116
	4378			oxalate (ethanedioate)	LC/MS neg	20694	C00209	HMDB0002329	971		1.44	0.94	0.88	0.89	0.83	0.93	1.07	0.91	0.65	0.61	0.62	0.57	0.65	0.74	0.63		0.0013	0.0036	0.6969	0.5071	0.3501	0.3898	0.5114	0.4007	0.127	0.2769	0.7112	0.363	0.3429	0.5104	0.5301	0.4998	0.0003	0.0019	0.0002	0.0021	0.0295	0.1023	6.0176e-05
	4379			gulonate*	LC/MS polar	46957	C00800	HMDB0003290	152304		1.32	0.67	0.56	0.49	0.5	0.41	0.58	0.61	0.51	0.42	0.37	0.38	0.31	0.44	0.46		0.0726	0.0593	0.1225	0.2494	0.014	0.1214	0.0466	0.1723	0.0032	0.0678	0.006	0.0417	0.0348	0.2653	0.0384	0.1724	0.0046	0.01	6.9555e-05	0.0012	0.0134	0.0659	1.0525e-05
	4382		Tocopherol Metabolism	alpha-tocopherol	LC/MS pos late	1561	C02477	HMDB0001893	86472		1.12	0.87	0.65	0.14	0.3	0.11	0.48	1.15	0.77	0.58	0.12	0.26	0.1	0.43	1.02		0.8621	0.3775	0.455	0.4099	0.1303	0.2776	0.0329	0.1493	0.0331	0.1709	0.0249	0.0849	0.0216	0.2359	0.2787	0.3952	0.5208	0.2746	0.2806	0.2306	0.0296	0.1023	0.0332
	4404			gamma-tocopherol/beta-tocopherol	LC/MS pos late	52473	C14152 C02483	HMDB0006335 HMDB0001492			0.39	0.82	0.85	0.22	0.33	0.35	0.58	1.04	2.09	2.15	0.55	0.84	0.9	1.48	2.64		0.0002	0.0014	0.3495	0.3648	0.4135	0.412	0.0014	0.0357	0.0077	0.1056	0.0374	0.0954	0.0318	0.2648	0.8328	0.6081	0.1439	0.1096	0.0015	0.0077	0.0903	0.191	0.5398
	4412		Tetrahydrobiopterin Metabolism	biopterin	LC/MS neg	12358	C06313	HMDB0000468	445040		1.23	0.98	1.49	1.03	1.35	0.89	1.71	1.83	0.79	1.21	0.83	1.1	0.72	1.39	1.48		0.1982	0.1287	0.9877	0.5864	0.0735	0.2263	0.6851	0.4678	0.2952	0.4253	0.7529	0.3723	0.4908	0.5853	0.1507	0.3087	0.2827	0.1774	0.3872	0.2894	0.4421	0.4179	0.8316
	4413			dihydrobiopterin	LC/MS neg	35129	C00268	HMDB0000038	135402011		1.04	0.67	0.77	0.54	0.81	0.74	0.85	0.85	0.65	0.74	0.52	0.78	0.72	0.82	0.82		0.9441	0.3983	0.0863	0.2149	0.1981	0.3391	0.0408	0.1681	0.3418	0.4401	0.2854	0.2512	0.4192	0.5561	0.4024	0.4468	0.1142	0.0922	0.2692	0.2239	0.0449	0.1249	0.4067
	4429		Hemoglobin and Porphyrin Metabolism	heme	LC/MS pos late	41754	C00032	HMDB0003178	26945		1.46	1.75	1.3	3	2.84	3.31	1.61	0.41	1.2	0.89	2.05	1.94	2.26	1.1	0.28		0.3627	0.2028	0.1673	0.2773	0.1534	0.294	0.0316	0.148	0.0117	0.1129	0.0014	0.0234	0.0283	0.2648	0.1064	0.2728	0.5601	0.2848	0.675	0.4213	0.0957	0.1972	0.0552
	4430			bilirubin (Z,Z)	LC/MS pos late	43807	C00486	HMDB0000054	5280352		0.75	0.42	0.23	0.02	0.3	0.02	0.11	1.49	0.56	0.3	0.03	0.39	0.02	0.14	1.97		0.9622	0.4014	0.6065	0.4764	0.084	0.2482	0.0031	0.0575	0.1489	0.3051	0.0017	0.0234	0.0691	0.3093	0.2418	0.3746	0.578	0.2905	0.0786	0.0931	0.0038	0.0349	0.1409
	4431			bilirubin (E,E)*	LC/MS neg	32586		HMDB0240584	129320511		0.73	0.91	0.43	0.24	0.67	0.83	0.96	0.3	1.24	0.58	0.32	0.91	1.13	1.31	0.41		0.7295	0.333	0.8939	0.5634	0.3595	0.3898	0.1526	0.2555	0.8051	0.619	0.3268	0.2629	0.7614	0.6554	0.2235	0.3656	0.6649	0.3195	0.5187	0.351	0.2338	0.3066	0.9845
	4433			biliverdin	LC/MS pos late	2137	C00500	HMDB0001008	5280353		0.95	1.1	1.36	0.85	0.91	1.35	1.72	0.85	1.16	1.44	0.9	0.96	1.42	1.81	0.89		0.6784	0.3176	0.4776	0.4199	0.0637	0.2082	0.8472	0.5183	0.8248	0.6249	0.0741	0.1321	0.0064	0.1667	0.8987	0.6251	0.6498	0.3156	0.0403	0.0563	0.628	0.4885	0.6442
	4442		Thiamine Metabolism	thiamin (vitamin B1)	LC/MS pos early	5341	DG00125 C00378 D08580	HMDB0000235	1130		1.13	1.19	1.05	0.93	1.12	0.94	1.02	0.78	1.06	0.93	0.83	0.99	0.83	0.9	0.69		0.7398	0.3357	0.3674	0.3648	0.7101	0.4956	0.6289	0.4407	0.3243	0.4401	0.7203	0.364	0.8005	0.6632	0.1257	0.2925	0.6367	0.3111	0.9755	0.5055	0.5351	0.4549	0.6887
	4443			thiamin monophosphate	LC/MS pos early	15798	C01081	HMDB0002666	1131;3382778		0.61	1.15	1.08	0.87	1.01	1	0.99	0.86	1.88	1.76	1.42	1.65	1.64	1.61	1.41		0.0177	0.02	0.2118	0.2977	0.6058	0.463	0.3934	0.3507	0.9005	0.6401	0.898	0.4125	0.8329	0.6645	0.3493	0.4231	0.0063	0.012	0.0131	0.0255	0.0784	0.1786	0.0179
	4451		Vitamin A Metabolism	retinol (vitamin A)	LC/MS pos late	1806	C00473	HMDB0000305	445354		0.73	0.76	0.84	0.49	0.75	0.68	0.98	0.95	1.05	1.16	0.67	1.04	0.94	1.35	1.32		0.1133	0.0822	0.2534	0.3224	0.4863	0.4337	0.0523	0.1786	0.2685	0.4069	0.2727	0.2443	0.7843	0.66	0.8672	0.618	0.8815	0.3801	0.5177	0.351	0.1776	0.2597	0.9004
	4453			carotene diol (1)	LC/MS pos late	57635					0.4	0.88	0.69	0.39	0.55	0.45	0.66	0.66	2.2	1.73	0.97	1.37	1.12	1.66	1.64		0.0007	0.0026	0.7414	0.518	0.254	0.3652	0.0034	0.0589	0.0846	0.2332	0.0363	0.0942	0.1636	0.43	0.1822	0.3323	0.0223	0.0284	0.0814	0.0946	0.7817	0.5425	0.4731
	4459			retinal	LC/MS pos late	40807	C00376	HMDB0001358	638015		1.35	1.07	1.05	1.45	1.5	1.33	1.41	0.85	0.8	0.78	1.07	1.11	0.99	1.04	0.63		0.0457	0.0414	0.7021	0.5071	0.5638	0.4526	0.1733	0.2715	0.0118	0.1129	0.401	0.2823	0.0303	0.2648	0.8213	0.6038	0.2292	0.1531	0.1385	0.136	0.9555	0.5902	0.2671
	4472		Vitamin B6 Metabolism	pyridoxal	LC/MS pos early	1651	C00250	HMDB0001545	1050		0.74	1.28	1.1	0.86	0.98	0.84	0.99	0.92	1.74	1.49	1.17	1.33	1.14	1.34	1.25		0.0274	0.0274	0.1345	0.2627	0.5952	0.463	0.3589	0.3392	0.8653	0.6344	0.3117	0.2607	0.9077	0.6833	0.5988	0.5294	0.0052	0.0106	0.0357	0.0528	0.1779	0.2597	0.012
	4473			pyridoxate	LC/MS neg	31555	C00847	HMDB0000017	6723		1.5	0.84	1.08	0.76	0.84	0.85	0.71	0.9	0.56	0.72	0.51	0.56	0.56	0.47	0.6		0.8611	0.3775	0.1383	0.2655	0.924	0.5437	0.19	0.2764	0.1477	0.3049	0.3677	0.2705	0.0138	0.1983	0.4423	0.4614	0.4771	0.2587	0.9274	0.4918	0.3033	0.3453	0.471
	4484	Xenobiotics	Benzoate Metabolism	hippurate	LC/MS neg	15753	C01586	HMDB0000714	464		0.35	0.71	0.75	0.48	0.8	0.52	0.7	0.79	2.01	2.14	1.36	2.28	1.47	2	2.24		0.0073	0.0107	0.2541	0.3224	0.3393	0.3876	0.0516	0.1786	0.5619	0.5299	0.062	0.1244	0.2149	0.4542	0.4267	0.4541	0.0922	0.0795	0.0141	0.0267	0.1958	0.2791	0.0105
	4488			2-hydroxyhippurate (salicylurate)	LC/MS neg	18281	C07588	HMDB0000840	10253		0.41	0.41	0.75	0.34	0.32	0.53	0.84	0.31	0.99	1.81	0.83	0.78	1.28	2.03	0.75		0.0841	0.0661	0.1696	0.2777	0.4637	0.4295	0.1455	0.2515	0.0465	0.189	0.5059	0.311	0.8004	0.6632	0.046	0.1878	0.7059	0.3304	0.6265	0.4015	0.6712	0.5071	0.9045
	4492			4-hydroxyhippurate	LC/MS neg	35527		HMDB0013678	151012		0.69	0.56	0.69	0.48	0.68	0.68	0.95	0.52	0.81	1	0.69	0.98	0.99	1.38	0.76		0.1467	0.1018	0.1954	0.2932	0.488	0.4341	0.1604	0.2616	0.5256	0.5153	0.4792	0.305	0.8798	0.6751	0.102	0.2689	0.7558	0.3443	0.3487	0.2695	0.7616	0.5332	0.2861
	4499			benzoate	LC/MS neg	15778	C00180	HMDB0001870	243		0.93	1.5	1.57	1.68	1.02	1.15	1.07	0.97	1.61	1.68	1.8	1.1	1.24	1.15	1.04		0.6553	0.309	0.1287	0.2578	0.0874	0.2532	0.1363	0.2443	0.5924	0.543	0.5399	0.3211	0.7184	0.6519	0.6643	0.5495	0.0877	0.0764	0.0591	0.0743	0.111	0.2064	0.2638
	4521			catechol sulfate	LC/MS neg	35320		HMDB0059724	3083879		0.42	0.94	0.75	0.48	0.86	0.6	0.78	0.77	2.22	1.76	1.13	2.04	1.42	1.84	1.81		0.0127	0.0157	0.5421	0.4515	0.2863	0.374	0.0904	0.2158	0.7288	0.5938	0.0889	0.1439	0.3525	0.5167	0.3413	0.4226	0.104	0.0866	0.0314	0.0484	0.3905	0.3894	0.0177
	4524			guaiacol sulfate	LC/MS neg	46111		HMDB0060013	22473		0.69	1.4	1.12	0.88	0.76	0.86	0.72	0.62	2.02	1.61	1.28	1.1	1.24	1.04	0.9		0.0617	0.0522	0.2542	0.3224	0.7088	0.4956	0.6908	0.4691	0.3246	0.4401	0.6746	0.3566	0.2098	0.4542	0.0537	0.203	0.0231	0.0293	0.0765	0.0914	0.4183	0.4031	0.6384
	4527			4-ethylcatechol sulfate	LC/MS neg	63072					0.98	0.82	0.98	0.54	0.66	0.61	0.72	0.8	0.83	0.99	0.55	0.67	0.62	0.73	0.81		0.4416	0.2317	0.3382	0.3579	0.7389	0.4997	0.0733	0.1928	0.0388	0.1802	0.0967	0.1522	0.1077	0.3664	0.2913	0.4034	0.9948	0.4084	0.6841	0.4237	0.265	0.3253	0.5774
	4528			4-methylcatechol sulfate	LC/MS neg	46146		HMDB0240459	54104170		1.26	1.19	1.44	0.6	0.72	0.38	0.9	0.83	0.94	1.14	0.48	0.58	0.3	0.71	0.66		0.9064	0.3888	0.9016	0.5634	0.1834	0.3215	0.2459	0.2967	0.3868	0.4589	0.0039	0.0344	0.9524	0.6907	0.5067	0.4903	0.8468	0.3742	0.2577	0.2184	0.3679	0.3801	0.5083
	4529			4-allylcatechol sulfate	LC/MS neg	63597					1.75	1.76	0.88	0.59	0.76	0.7	0.64	0.92	1.01	0.5	0.34	0.44	0.4	0.36	0.53		0.4598	0.2397	0.4676	0.4156	0.7327	0.4997	0.2021	0.2834	0.5398	0.5203	0.3872	0.276	0.1858	0.4419	0.8513	0.6168	0.9005	0.3833	0.3564	0.2724	0.1009	0.2006	0.2405
	4540			4-acetylphenol sulfate	LC/MS neg	44620			4684006		0.58	0.92	0.82	0.65	0.66	0.61	0.77	0.55	1.61	1.43	1.12	1.15	1.06	1.34	0.96		0.0317	0.0308	0.9498	0.578	0.3493	0.3898	0.2246	0.2859	0.2041	0.3591	0.1098	0.1591	0.3927	0.5388	0.0268	0.1394	0.0682	0.0649	0.638	0.4044	0.5615	0.4643	0.4666
	4546			4-ethylphenylsulfate	LC/MS neg	36099	C13637	HMDB0062551	20822574		3.3	1.94	1.92	0.6	0.72	0.55	1.15	1.14	0.59	0.58	0.18	0.22	0.17	0.35	0.34		0.0044	0.0075	0.3555	0.3648	0.0533	0.2002	0.566	0.4228	0.9887	0.6624	0.414	0.288	0.6639	0.6376	0.7045	0.5618	0.2575	0.1658	0.3224	0.2586	0.0072	0.047	0.0024
	4547			4-ethylphenol glucuronide	LC/MS neg	52937					2.3	1.67	1.16	0.98	0.98	0.98	0.98	1.3	0.73	0.5	0.42	0.42	0.42	0.42	0.56		0.0008	0.0026	0.1992	0.2951	0.4516	0.4247	0.3388	0.333	0.3388	0.4401	0.3388	0.2648	0.3388	0.5101	0.422	0.4535	0.2149	0.1469	0.0061	0.0154	0.0007	0.0218	0.0007
	4548			4-vinylphenol sulfate	LC/MS neg	36098	C05627	HMDB0062775	6426766		0.81	1.22	1.51	1.8	1.58	0.87	1.45	1.14	1.51	1.87	2.23	1.96	1.07	1.8	1.41		0.1095	0.0804	0.0984	0.2239	0.1169	0.2697	0.0342	0.1521	0.2587	0.4013	0.6701	0.3562	0.0972	0.3599	0.9067	0.6281	0.0128	0.0188	0.0133	0.0256	0.0043	0.0349	0.0443
	4553			4-vinylcatechol sulfate	LC/MS neg	64579					0.37	1.21	1.16	0.37	3.48	0.6	1.77	1.16	3.26	3.1	1	9.35	1.62	4.76	3.11		0.0058	0.0091	0.5706	0.4655	0.6634	0.4885	0.0058	0.0802	0.2358	0.3828	0.3225	0.2629	0.3388	0.5101	0.9573	0.6348	0.0294	0.0353	0.0339	0.0512			0.0575
	4567			methyl-4-hydroxybenzoate sulfate	LC/MS neg	48429		HMDB0041646	10657183		1.13	1.24	1	6.09	1	2.22	1.02	1.32	1.09	0.88	5.38	0.88	1.96	0.9	1.17		0.1974	0.1287	0.1511	0.2728			0.391	0.3507			0.2017	0.2122	0.3632	0.5175	0.3632	0.4354	0.5371	0.2788	0.1974	0.1793	0.4485	0.4212	0.1974
	4575			p-cresol sulfate	LC/MS neg	36103		HMDB0011635	4615423		7.15	1.21	1.68	0.45	0.74	0.49	1.57	1.7	0.17	0.24	0.06	0.1	0.07	0.22	0.24		1.3288e-06	3.9303e-05	0.7784	0.5303	0.0624	0.2082	0.0182	0.1178	0.4352	0.4845	0.1174	0.1615	0.7017	0.6474	0.6627	0.5495	0.0075	0.0135	0.001	0.0062	5.2681e-07	8.3601e-05	0.0003
	4577			2-amino-p-cresol sulfate	LC/MS neg	37180					0.31	0.73	0.96	0.43	0.77	0.48	0.74	0.92	2.36	3.09	1.38	2.47	1.55	2.39	2.97		0.0003	0.0016	0.3926	0.3798	0.8495	0.523	0.1246	0.2386	0.5042	0.5075	0.1719	0.1951	0.4711	0.5781	0.9741	0.6409	0.0046	0.01	0.0098	0.0212	0.7396	0.5264	0.0091
	4583			phenylpropionylglycine	LC/MS neg	35434		HMDB0000860	152323		0.17	0.48	0.45	0.35	0.68	0.4	0.56	0.62	2.84	2.7	2.07	4.03	2.41	3.32	3.69		1.1508e-06	3.8322e-05	0.0658	0.1858	0.0214	0.1344	0.046	0.1719	0.2297	0.38	0.0348	0.093	0.046	0.2712	0.1292	0.2926	0.0428	0.0469	0.0053	0.0146	0.1663	0.2505	0.0001
	4591			3-(3-hydroxyphenyl)propionate sulfate	LC/MS neg	45415		HMDB0094710	187488		0.31	0.96	0.9	0.41	1.12	0.97	0.75	0.7	3.14	2.93	1.33	3.67	3.15	2.45	2.3		0.0036	0.0067	0.9496	0.578	0.8402	0.5216	0.1275	0.24	0.9014	0.6401	0.6689	0.3562	0.4417	0.5631	0.6977	0.5607	0.0076	0.0137	0.0196	0.0342	0.3811	0.3869	0.0284
	4593			2-(4-hydroxyphenyl)propionate	LC/MS neg	35632	C03080	HMDB0041683	102526		0.29	0.77	1.04	0.8	0.91	0.7	0.85	0.92	2.61	3.52	2.72	3.09	2.38	2.9	3.13		4.5646e-07	2.9702e-05	0.3049	0.3421	0.5296	0.4437	0.4404	0.3676	0.8672	0.6344	0.0634	0.1249	0.4888	0.5853	0.8715	0.618	0.0099	0.0162	2.5937e-05	0.0007	0.0118	0.0641	0.0005
	4597			3-phenylpropionate (hydrocinnamate)	LC/MS neg	15749	C05629	HMDB0000764	107		0.2	0.96	0.68	0.75	0.65	0.8	0.59	0.52	4.91	3.46	3.84	3.32	4.07	2.99	2.63		0.0005	0.0022	0.8955	0.5634	0.1649	0.3059	0.437	0.3672	0.0705	0.2144	0.4994	0.3103	0.0676	0.3085	0.0159	0.1087	0.0007	0.0033	0.0026	0.0105	0.007	0.0467	0.0019
	4607			2-methoxyhydroquinone sulfate (1)	LC/MS neg	64049					0.33	0.98	0.65	0.36	0.34	0.44	0.52	0.27	2.93	1.94	1.09	1.01	1.3	1.55	0.81		0.008	0.0114	0.7828	0.5325	0.2377	0.3631	0.0593	0.1839	0.0202	0.1428	0.1369	0.1753	0.2118	0.4542	0.0036	0.0634	0.0114	0.0176	0.391	0.2917	0.637	0.4942	0.5664
	4608			2-methoxyhydroquinone sulfate (2)	LC/MS neg	64050					0.62	1.33	1.06	0.79	1.05	0.98	1.3	1.05	2.14	1.72	1.27	1.69	1.57	2.09	1.69		0.047	0.0422	0.6836	0.5071	0.3079	0.374	0.6278	0.4407	0.271	0.4071	0.6912	0.3602	0.6886	0.6437	0.6441	0.5432	0.0838	0.0748	0.0059	0.0154	0.2997	0.3433	0.0054
	4714		Food Component/Plant	genistein glucuronide*	LC/MS neg	62063					0.46	1.62	0.94	0.62	0.93	1.02	1.4	0.87	3.53	2.06	1.35	2.03	2.22	3.06	1.89		0.0345	0.033	0.1315	0.2601	0.6998	0.4939	0.3604	0.3396	0.619	0.5529	0.4987	0.3103	0.2518	0.4693	0.968	0.6386	0.0024	0.0065	0.0112	0.0227	0.7198	0.52	0.0073
	4795			2,3-dihydroxyisovalerate	LC/MS polar	38276	C04039	HMDB0012141	677		1.97	1.57	1.01	1.18	0.96	1.12	1.35	0.84	0.79	0.51	0.6	0.48	0.57	0.69	0.43		0.6095	0.2942	0.0135	0.0943	0.8543	0.5247	0.5172	0.4024	0.9919	0.6626	0.5052	0.311	0.1423	0.4118	0.3967	0.4443	0.371	0.2166	0.6799	0.423	0.9921	0.6001	0.609
	4800			2,8-quinolinediol sulfate	LC/MS neg	48691		HMDB0240658			0.3	0.63	0.7	0.52	0.73	0.52	0.64	0.75	2.1	2.32	1.74	2.43	1.73	2.14	2.49		0.0014	0.0037	0.2298	0.3062	0.2852	0.374	0.1928	0.2771	0.3946	0.4626	0.062	0.1244	0.2181	0.4542	0.3234	0.4164	0.171	0.1239	0.0044	0.0141	0.1627	0.2463	0.003
	4803			2-isopropylmalate	LC/MS polar	15667	C02504	HMDB0000402	77		0.9	1.05	0.73	0.49	0.62	0.8	0.92	0.52	1.16	0.8	0.55	0.69	0.88	1.02	0.58		0.4237	0.2234	0.3534	0.3648	0.2785	0.374	0.0578	0.1819	0.0895	0.2358	0.5635	0.3283	0.8131	0.6632	0.0063	0.0702	0.1391	0.1073	0.8872	0.483	0.2117	0.2943	0.5492
	4804			2-oxindole-3-acetate	LC/MS neg	40479		HMDB0035514	3080590		0.33	0.71	0.66	0.45	0.96	0.87	0.67	0.6	2.13	1.97	1.36	2.87	2.61	2	1.79		0.0004	0.0019	0.2097	0.2965	0.1261	0.2739	0.1167	0.235	0.8818	0.6368	0.828	0.3923	0.1341	0.4061	0.0925	0.2547	0.0561	0.0568	0.0077	0.018	0.5706	0.4667	0.005
	4808			3-formylindole	LC/MS neg	62863	C08493	HMDB29737	10256		1.22	1.08	0.98	1.16	1.11	1.09	1.09	0.74	0.89	0.81	0.96	0.92	0.9	0.89	0.61		0.1789	0.1192	0.3597	0.3648	0.9541	0.5493	0.7204	0.4806	0.196	0.3541	0.5309	0.3202	0.516	0.5962	0.0524	0.203	0.4801	0.2592	0.1864	0.1716	0.7731	0.5393	0.6851
	4816			3-hydroxyindolin-2-one sulfate	LC/MS neg	48419					1.39	1.25	1.07	0.54	0.72	0.47	0.69	0.88	0.9	0.77	0.39	0.52	0.34	0.49	0.63		0.8488	0.3742	0.4462	0.4051	0.8446	0.5229	0.1152	0.235	0.4412	0.487	0.0156	0.0711	0.3331	0.5095	0.8804	0.6204	0.4421	0.2461	0.7461	0.4407	0.2902	0.337	0.7392
	4822			betonicine	LC/MS pos early	38100	C08269	HMDB0029412	164642		0.37	0.96	0.98	0.76	0.76	0.89	1.24	1.01	2.59	2.63	2.04	2.06	2.41	3.35	2.73		0.0015	0.0038	0.9339	0.5742	0.8132	0.5127	0.4048	0.3529	0.4052	0.4686	0.9513	0.4236	0.7201	0.6519	0.9754	0.641	0.0021	0.0059	0.0013	0.0074	0.0043	0.0349	0.0031
	4828			gluconate	LC/MS polar	587	C00257	HMDB0000625	3085666;10690		1.12	0.91	1.01	0.85	0.79	0.89	0.95	0.92	0.82	0.9	0.76	0.7	0.8	0.85	0.83		0.4236	0.2234	0.8307	0.5483	0.4814	0.4316	0.9368	0.5412	0.5723	0.534	0.9322	0.4201	0.6941	0.6455	0.7179	0.5673	0.3969	0.2275	0.8154	0.4654	0.2022	0.2857	0.1891
	4857			dihydrocaffeate sulfate (2)	LC/MS neg	62524					0.06	0.46	0.19	0.21	0.47	0.15	0.25	0.16	7.61	3.1	3.49	7.88	2.57	4.21	2.64		1.7282e-06	4.6855e-05	0.1512	0.2728	0.0025	0.0924	0.0619	0.1866	0.2056	0.3605	0.0093	0.0556	0.0191	0.2212	0.0031	0.0619	0.021	0.027	0.001	0.0062	0.2429	0.3125	0.0047
	4875			cinnamate	LC/MS neg	12115	C00423	HMDB0000930	444539		0.29	0.87	0.63	0.74	0.63	0.58	0.52	0.67	3.01	2.18	2.54	2.17	2.01	1.8	2.31		3.1799e-06	6.7725e-05	0.5618	0.4615	0.092	0.2573	0.3907	0.3507	0.0256	0.157	0.0372	0.0954	0.0088	0.1787	0.1231	0.2925	0.0024	0.0065	0.0123	0.0245	0.0662	0.1609	8.3481e-05
	4876			cinnamoylglycine	LC/MS neg	38637		HMDB0011621	709625		0.2	0.62	0.52	0.44	0.62	0.4	0.55	0.7	3.05	2.58	2.18	3.09	2.01	2.73	3.49		0.0003	0.0014	0.1359	0.2638	0.0158	0.1214	0.0587	0.1834	0.0382	0.1802	0.0191	0.0765	0.0167	0.2059	0.1998	0.3376	0.0132	0.0192	0.0053	0.0146	0.0582	0.1484	0.0016
	4894			daidzein	LC/MS neg	32453	C10208	HMDB0003312	5281708		0.24	0.87	1.08	0.51	0.79	1.02	1.13	0.81	3.63	4.5	2.13	3.27	4.24	4.7	3.35		0.0027	0.0057	0.7781	0.5303	0.3002	0.374	0.3094	0.329	0.9571	0.6536	0.2927	0.2563	0.4692	0.5781	0.7674	0.5867	0.0007	0.0031	2.3024e-05	0.0007	0.4638	0.4293	0.0085
	4895			daidzein 7-O-glucuronide	LC/MS neg	62070		HMDB41718	11316354		0.46	1.23	0.84	0.56	0.73	0.87	1.1	0.82	2.7	1.84	1.23	1.61	1.92	2.42	1.79		0.0263	0.0267	0.4549	0.4099	0.9163	0.5408	0.3059	0.3275	0.7187	0.593	0.9093	0.4141	0.7751	0.6566	0.9857	0.6428	0.0141	0.0203	0.0112	0.0227	0.7322	0.5235	0.0609
	4897			genistein sulfate*	LC/MS neg	62061					0.29	1.38	1.11	1.24	0.89	1.61	1.04	0.89	4.82	3.89	4.35	3.12	5.64	3.63	3.1		0.0002	0.0011	0.2025	0.2962	0.5495	0.4511	0.7758	0.4973	0.8025	0.6188	0.2713	0.2443	0.9274	0.6862	0.7017	0.5614	7.674e-05	0.0011	0.0001	0.002	0.2596	0.3225	0.0011
	4903			dihydroferulic acid sulfate	LC/MS neg	62857		HMDB0041724	187489		0.21	0.73	0.45	0.35	0.62	0.48	0.49	0.53	3.45	2.13	1.64	2.94	2.25	2.29	2.51		0.0007	0.0026	0.7128	0.5081	0.2112	0.3455	0.1763	0.2724	0.735	0.5938	0.2992	0.2573	0.2827	0.4876	0.3857	0.4422	0.0111	0.0172	0.0065	0.016	0.2665	0.3261	0.0014
	4911			enterolactone sulfate	LC/MS neg	64041		HMDB0240506 HMDB0240505			0.93	1.8	1.8	1.25	1.83	1.42	1.72	1.63	1.93	1.93	1.34	1.96	1.53	1.85	1.74		0.8364	0.3702	0.0199	0.1084	0.0242	0.1354	0.1335	0.244	0.0077	0.1056	0.1154	0.1604	0.0107	0.193	0.0203	0.1241	0.0155	0.0217	0.0208	0.0355	0.131	0.2214	0.0044
	4914			equol glucuronide	LC/MS neg	41948			46781484		0.25	1.24	0.92	0.63	1.03	0.83	0.89	1.21	5.01	3.73	2.54	4.17	3.35	3.58	4.9		0.0002	0.0011	0.7298	0.5129	0.7367	0.4997	0.1963	0.2771	0.7232	0.5934	0.5122	0.313	0.5699	0.6201	0.4254	0.4541	0.0008	0.0034	0.0003	0.0032	0.0335	0.1094	0.0001
	4915			equol sulfate	LC/MS neg	40478					0.19	0.83	0.8	0.73	0.79	0.84	0.83	0.77	4.47	4.31	3.96	4.24	4.53	4.5	4.14		5.7161e-06	9.788e-05	0.2177	0.3024	0.1378	0.2789	0.2607	0.3037	0.092	0.238	0.3408	0.2648	0.302	0.4947	0.137	0.2939	1.8545e-05	0.0005	1.9467e-05	0.0007	0.0044	0.0349	2.0464e-05
	4916			ergothioneine	LC/MS pos early	37459	C05570	HMDB0003045	5351619		0.91	1.17	0.88	0.96	0.87	1.06	0.86	0.75	1.28	0.96	1.05	0.95	1.16	0.94	0.82		0.907	0.3888	0.1734	0.2789	0.6683	0.4885	0.9561	0.5461	0.6909	0.5815	0.6036	0.3424	0.7007	0.6474	0.2631	0.3826	0.0367	0.0421	0.6867	0.4246	0.8752	0.5732	0.7119
	4918			erythritol	LC/MS polar	20699	C00503	HMDB0002994	222285		1.25	0.83	0.85	0.74	0.79	0.79	0.78	0.8	0.67	0.68	0.59	0.63	0.63	0.62	0.64		0.8691	0.3795	0.137	0.2641	0.2104	0.3455	0.056	0.1819	0.0451	0.1887	0.0447	0.1041	0.0464	0.2712	0.0575	0.2058	0.6164	0.3044	0.6459	0.4081	0.3157	0.352	0.4691
	4923			ferulate	LC/MS neg	35630	C01494	HMDB0000954	445858		0.6	1.35	1.06	1.04	1.24	1.67	1.42	0.67	2.23	1.75	1.71	2.06	2.75	2.35	1.11		0.0258	0.0265	0.505	0.4283	0.5911	0.4621	0.9729	0.5498	0.3771	0.4545	0.0884	0.1438	0.4663	0.5781	0.1216	0.2923	0.0804	0.0727	0.0216	0.0368	0.277	0.3326	0.0423
	4924			ferulic acid 4-sulfate	LC/MS neg	47114		HMDB0029200	6305574		0.57	0.89	0.67	0.52	0.81	0.66	1	0.67	1.55	1.17	0.91	1.41	1.15	1.75	1.17		0.0624	0.0526	0.9049	0.5634	0.2867	0.374	0.206	0.2842	0.7365	0.5938	0.3591	0.2682	0.9299	0.6862	0.298	0.4079	0.0461	0.0498	0.3559	0.2724	0.9713	0.5961	0.1161
	4949			glycitein sulfate (2)	LC/MS neg	62887					0.31	0.95	1.21	0.9	0.89	1.4	0.78	0.86	3.02	3.84	2.85	2.84	4.46	2.49	2.72		0.0004	0.0019	0.927	0.5722	0.7547	0.5013	0.7204	0.4806	0.9389	0.6478	0.3711	0.2715	0.4261	0.5571	0.7602	0.5834	0.004	0.0092	0.0047	0.0145	0.1153	0.2104	0.0014
	4954			histidine betaine (hercynine)*	LC/MS pos early	62278		HMDB0029422	3083620		0.6	0.67	0.65	0.69	0.52	0.71	0.73	0.75	1.13	1.09	1.15	0.87	1.19	1.23	1.25		0.0044	0.0075	0.0082	0.078	0.0367	0.1672	0.1118	0.235	0.0002	0.0222	0.0244	0.0841	0.0578	0.2845	0.0469	0.1878	0.2597	0.1665	0.5871	0.3836	0.4305	0.4114	0.6401
	4956			homostachydrine*	LC/MS pos early	33009	C08283	HMDB0033433	441447		0.6	1.17	1.26	1.51	1.05	1.44	1.21	0.97	1.95	2.1	2.51	1.76	2.4	2.01	1.61		0.015	0.0178	0.3947	0.3805	0.1486	0.2902	0.26	0.3037	0.7217	0.5931	0.2685	0.2443	0.0466	0.2712	0.6401	0.5407	0.0079	0.0139	0.0042	0.0138	0.0115	0.0632	0.2776
	4961			indolin-2-one	LC/MS pos early	43374	C12312		321710		0.79	1.23	0.84	0.69	0.71	0.54	0.7	0.77	1.56	1.06	0.87	0.9	0.68	0.88	0.97		0.0939	0.072	0.3735	0.3677	0.295	0.374	0.1673	0.2688	0.0879	0.2343	0.0686	0.128	0.082	0.3409	0.1995	0.3376	0.0465	0.0498	0.2291	0.1992	0.6118	0.4821	0.461
	4982			mannonate*	LC/MS polar	62864			3246006		2.06	1.1	1.11	1.17	1.02	1.15	1.11	1.03	0.53	0.54	0.57	0.49	0.56	0.54	0.5		0.0004	0.002	0.2378	0.312	0.2341	0.3629	0.2311	0.2899	0.6829	0.5785	0.3677	0.2705	0.2819	0.4876	0.6014	0.5295	0.0019	0.0055	0.0025	0.0103	0.0127	0.0656	0.0007
	4987			methyl indole-3-acetate	LC/MS pos early	1584		HMDB0029738	74706		2	1.85	1.81	3.81	2.78	3.57	1.64	0.65	0.93	0.91	1.91	1.39	1.79	0.82	0.32		0.0521	0.046	0.1574	0.2728	0.046	0.1888	0.0166	0.1123	0.0463	0.189	0.027	0.0849	0.0834	0.3441	0.0226	0.1242	0.8361	0.3715	0.9394	0.4961	0.0968	0.1986	0.3773
	5018			p-hydroxybenzyl-glucosinolate	LC/MS neg	41391		HMDB0038401	9573049		0.66	2.3	0.38	0.97	0.38	0.43	0.85	0.38	3.48	0.58	1.47	0.58	0.65	1.29	0.58		0.126	0.0899	0.2061	0.2965	0.0045	0.1106	0.6821	0.4671	0.0045	0.083	0.0141	0.0678	0.7237	0.6524	0.0045	0.0682	0.0462	0.0498	0.2195	0.1931	0.6941	0.5137	0.2195
	5087			stachydrine	LC/MS pos early	34384	C10172	HMDB0004827	115244		0.48	1.06	1.04	1	1.02	1.19	1.04	1.16	2.19	2.14	2.05	2.1	2.46	2.15	2.39		0.0014	0.0037	0.7112	0.5081	0.5816	0.4571	0.8881	0.53	0.7005	0.5845	0.2357	0.2271	0.6712	0.6385	0.1133	0.2788	0.0013	0.0045	0.0009	0.006	0.0013	0.0292	0.0011
	5112			4-allylphenol sulfate	LC/MS neg	37181			66633409		1.95	2	1.22	0.74	1.21	0.82	1.01	0.96	1.03	0.62	0.38	0.62	0.42	0.52	0.49		0.2169	0.1381	0.3254	0.3499	0.8225	0.5167	0.2759	0.3116	0.4803	0.5016	0.4636	0.2991	0.9387	0.6862	0.8612	0.618	0.8686	0.3777	0.4714	0.3275	0.0707	0.1683	0.5819
	5113			ethyl alpha-glucopyranoside	LC/MS pos early	63152		HMDB0029968	11127487		0.9	3.18	2.13	2.62	2.65	2.34	1.22	1.11	3.53	2.36	2.91	2.94	2.59	1.35	1.24		0.9498	0.3987	9.6799e-05	0.0075	0.1751	0.3141	0.0029	0.0549	0.0018	0.0674	0.0743	0.1321	0.3543	0.5167	0.2412	0.3746	8.3384e-05	0.0011	0.1628	0.1551	0.0028	0.0315	0.0016
	5114			methyl glucopyranoside (alpha + beta)	LC/MS neg	46144		HMDB0029965	445238;3036743;2108		1.77	1.97	1.8	1.79	1.83	1.61	1.37	1.55	1.11	1.01	1.01	1.03	0.91	0.77	0.87		0.0003	0.0016	0.0002	0.0089	0.0202	0.1344	0.0295	0.1427	0.0001	0.0222	0.0266	0.0849	0.1466	0.4118	0.0101	0.0846	0.3766	0.219	0.8527	0.4731	0.9522	0.5902	0.5779
	5117			sinigrin	LC/MS neg	39762	C08427	HMDB0034070	6911854		0.75	12.75	0.85	0.75	0.75	0.92	1.13	0.75	16.95	1.13	1	1	1.22	1.51	1		0.3388	0.192	0.2957	0.3418	0.8265	0.5178	0.3388	0.333	0.3388	0.4401	0.9059	0.4139	0.4782	0.5829	0.3388	0.4226	0.2331	0.1541	0.3632	0.2758
	5141			pyrraline	LC/MS neg	48428	C21013	HMDB0033143	14274616		0.44	1.35	0.91	0.64	0.84	0.71	1.18	0.67	3.08	2.06	1.45	1.91	1.63	2.68	1.52		0.0006	0.0022	0.1611	0.2754	0.7519	0.5013	0.2093	0.2842	0.5795	0.5359	0.3299	0.2629	0.7467	0.6552	0.1231	0.2925	0.0002	0.0016	0.0104	0.0218	0.2517	0.317	0.0328
	5144			daidzein sulfate (2)	LC/MS neg	48728			12114465		0.3	1.32	1.11	1.1	0.78	1.19	0.97	0.8	4.32	3.63	3.62	2.56	3.89	3.18	2.63		0.0045	0.0075	0.272	0.3271	0.6389	0.4776	0.8177	0.512	0.5245	0.5153	0.2701	0.2443	0.9843	0.7037	0.5246	0.4973	0.0014	0.0048	0.0031	0.0117	0.1212	0.2157	0.011
	5151			N-acetylpyrraline	LC/MS neg	48438	C01227				0.44	1.5	1.25	0.63	1.07	1.15	1.65	0.62	3.4	2.82	1.42	2.43	2.6	3.72	1.4		0.0088	0.0122	0.0208	0.1093	0.3315	0.387	0.3342	0.333	0.7359	0.5938	0.3105	0.2607	0.1988	0.4503	0.1976	0.3364	0.0003	0.0021	0.0021	0.0094	0.3199	0.3537	0.0123
	5152			daidzein sulfate (1)	LC/MS neg	48727			12114465		0.48	1.26	1.36	1.68	0.71	2.13	1.12	0.74	2.62	2.83	3.5	1.49	4.43	2.33	1.54		0.0097	0.013	0.3871	0.3771	0.2129	0.3458	0.5918	0.4294	0.4456	0.4893	0.1028	0.1562	0.7735	0.6566	0.3836	0.4421	0.0064	0.0121	0.0016	0.0077	0.1276	0.2202	0.0717
	5153			2-keto-3-deoxy-gluconate	LC/MS polar	48141	C00204	HMDB0001353	161227		0.94	0.65	0.79	0.9	1.07	1.57	0.75	0.94	0.69	0.84	0.95	1.13	1.66	0.8	1		0.202	0.1304	0.0465	0.1563	0.2723	0.374	0.6752	0.4632	0.8691	0.6344	0.1986	0.2104	0.1081	0.3664	0.6557	0.5476	0.7747	0.351	0.7348	0.4389	0.4694	0.4293	0.2543
	5205			4-hydroxycinnamate	LC/MS polar	36770	C00811	HMDB0002035	637542		0.4	0.86	0.57	0.44	0.72	0.48	0.63	0.3	2.15	1.43	1.1	1.81	1.21	1.57	0.75		0.0106	0.0137	0.7354	0.516	0.2398	0.3631	0.1159	0.235	0.6535	0.5711	0.182	0.2006	0.3004	0.4943	0.0095	0.0831	0.0808	0.0729	0.1957	0.1785	0.3324	0.358	0.0198
	5227			caffeic acid sulfate	LC/MS polar	53254		HMDB0041708	21668705		0.37	0.78	0.55	0.34	0.59	0.56	0.66	0.34	2.09	1.48	0.91	1.59	1.5	1.76	0.92		0.0079	0.0114	0.6872	0.5071	0.0745	0.2276	0.0197	0.1198	0.1932	0.3541	0.1388	0.1753	0.2725	0.4804	0.0007	0.027	0.011	0.0171	0.0423	0.0581	0.3811	0.3869	0.0536
	5230			tartronate (hydroxymalonate)	LC/MS neg	20693	C02287	HMDB0035227	45		1.69	1.42	1.34	1.4	1.4	1.23	1.2	1.39	0.84	0.79	0.83	0.83	0.73	0.71	0.82		0.0021	0.005	0.0051	0.0686	0.0107	0.1214	0.0096	0.1058	0.0111	0.1101	0.084	0.1407	0.4379	0.5608	0.0295	0.1496	0.2586	0.1662	0.1183	0.1227	0.2493	0.3152	0.2461
	5238			3-indoleglyoxylic acid	LC/MS neg	63583			73863		0.7	0.81	0.84	0.46	0.61	0.57	0.97	0.69	1.16	1.21	0.66	0.88	0.82	1.39	0.98		0.0203	0.0221	0.2208	0.3049	0.321	0.3809	0.0144	0.1073	0.003	0.0678	0.0053	0.0388	0.7046	0.6488	0.0569	0.2056	0.3294	0.1995	0.3628	0.2758	0.1085	0.2048	0.5483
	5248			ethyl beta-glucopyranoside	LC/MS neg	64131		HMDB0029968	121667		1.63	1.86	1.82	1.57	1.75	1.68	1.46	1.34	1.14	1.11	0.97	1.08	1.03	0.9	0.82		0.1846	0.1223	0.0039	0.0623	0.0634	0.2082	0.0736	0.1928	0.0052	0.0857	0.0009	0.019	0.1421	0.4118	0.0343	0.1641	0.2694	0.1708	0.5191	0.351	0.6535	0.501	0.3354
	5273			2-acetamidophenol sulfate	LC/MS neg	48580			181671		0.42	1.39	1.09	0.93	1.03	0.86	0.92	0.82	3.29	2.58	2.2	2.43	2.04	2.18	1.93		0.0012	0.0035	0.9403	0.5763	0.5248	0.4436	0.7185	0.4806	0.6143	0.5505	0.8096	0.3868	0.6567	0.6366	0.4952	0.4856	0.1122	0.0913	0.0013	0.0074	0.2131	0.2946	0.0011
	5274			2-aminophenol sulfate	LC/MS neg	43266		HMDB0061116	181670		0.42	1.16	0.78	0.59	0.96	0.89	0.79	0.75	2.74	1.83	1.38	2.26	2.09	1.87	1.77		0.0117	0.0146	0.9035	0.5634	0.5173	0.441	0.2257	0.2861	0.8626	0.6344	0.7698	0.3757	0.3969	0.5407	0.3781	0.4419	0.0477	0.0508	0.0193	0.0339	0.2447	0.3131	0.0102
	5990		Drug - Topical Agents	salicylate	LC/MS polar	1515	C00805	HMDB0001895	338		0.46	1.73	0.64	0.53	0.69	0.91	1.25	0.51	3.77	1.39	1.16	1.5	1.99	2.73	1.12		0.0022	0.005	0.0534	0.1674	0.0279	0.1453	0.1863	0.2764	0.1087	0.2554	0.6723	0.3562	0.8652	0.6675	0.0109	0.0859	0.0003	0.0019	0.0663	0.0818	0.899	0.5774	0.0613
	5992			2,6-dihydroxybenzoic acid	LC/MS polar	63042		HMDB0013676	9338		0.32	0.97	0.95	0.94	0.86	0.98	0.82	0.61	3.05	3	2.96	2.7	3.09	2.56	1.91		0.0026	0.0056	0.7391	0.5179	0.531	0.4437	0.6085	0.4342	0.3386	0.4401	0.9627	0.4269	0.262	0.4693	0.0067	0.0719	0.0042	0.0095	0.0083	0.0193	0.0652	0.1607	0.0043
	5996			hydroquinone sulfate	LC/MS neg	35322	C00530	HMDB0240263	161220		0.81	0.94	0.98	0.54	0.71	0.72	0.64	0.67	1.17	1.21	0.67	0.88	0.89	0.8	0.83		0.0962	0.0732	0.8989	0.5634	0.806	0.5123	0.1854	0.2764	0.2891	0.4221	0.4301	0.2955	0.1622	0.4281	0.2297	0.371	0.1414	0.1088	0.1969	0.1792	0.9106	0.5808	0.2858
	6118		Chemical	sulfate*	LC/MS neg	46960	C00059	HMDB01448	5152822		1.52	1.04	1.01	0.98	0.9	1.05	1.05	1.19	0.69	0.67	0.64	0.59	0.69	0.69	0.78		0.0503	0.0447	0.2941	0.3418	0.3595	0.3898	0.3932	0.3507	0.5895	0.5414	0.2753	0.2459	0.2618	0.4693	0.1273	0.2925	0.0338	0.0395	0.0251	0.0406	0.0121	0.0644	0.0039
	6121			O-sulfo-tyrosine	LC/MS neg	45413		HMDB0155722	514186		1.74	0.94	0.91	0.78	0.84	0.84	0.94	0.79	0.54	0.52	0.45	0.48	0.48	0.54	0.45		0.5174	0.2618	0.8824	0.5622	0.8229	0.5167	0.2468	0.2967	0.4906	0.5042	0.546	0.3226	0.9853	0.7037	0.2343	0.3746	0.5309	0.2778	0.4262	0.3077	0.199	0.2828	0.3012
	6125			ethyl glucuronide	LC/MS neg	39603		HMDB0010325	18392195		0.16	0.13	0.31	0.1	0.07	0.13	0.09	0.6	0.82	1.92	0.59	0.47	0.83	0.56	3.72		0.1942	0.1272	0.1576	0.2728	0.4724	0.4307	0.0702	0.1928	0.0297	0.1654	0.2044	0.2143	0.0522	0.2744	0.3744	0.4408	0.786	0.3546	0.6955	0.4258	0.2968	0.3413	0.048
	6139			3-acetylphenol sulfate	LC/MS neg	48693					0.75	0.56	0.92	0.54	0.47	0.74	0.57	0.32	0.74	1.23	0.72	0.62	0.99	0.76	0.44		0.2096	0.1342	0.2845	0.336	0.7811	0.5069	0.2962	0.3221	0.1227	0.2725	0.7144	0.363	0.3582	0.5175	0.0076	0.0773	0.7041	0.3304	0.4459	0.3162	0.9916	0.6001	0.8875
	6170			S-(3-hydroxypropyl)mercapturic acid (HPMA)	LC/MS neg	44552			119083		1.2	0.95	0.84	0.65	0.79	0.71	0.89	0.85	0.79	0.7	0.54	0.66	0.59	0.74	0.71		0.7196	0.3318	0.8307	0.5483	0.6107	0.4635	0.2601	0.3037	0.5253	0.5153	0.337	0.2648	0.9608	0.6928	0.7473	0.5814	0.5879	0.2943	0.9727	0.5055	0.3971	0.3914	0.9552
	6184			dimethyl sulfone	LC/MS pos early	43424	C11142	HMDB0004983	6213		1.05	1.59	1.02	1.7	1.19	1.62	1.39	1.15	1.51	0.97	1.61	1.13	1.53	1.32	1.09		0.7298	0.333	0.0315	0.1339	0.4726	0.4307	0.2089	0.2842	0.2163	0.3682	0.1928	0.2076	0.0887	0.3578	0.7765	0.5916	0.0603	0.0593	0.7728	0.4504	0.2718	0.3292	0.3718
	6187			EDTA	LC/MS neg	22163	C00284	HMDB0015109	6049		2.3	2.23	2.36	2.43	2.94	1.98	2.3	1.47	0.97	1.03	1.06	1.28	0.86	1	0.64		0.0161	0.0185	0.0034	0.0623	0.0015	0.0725	0.0012	0.0357	0.001	0.0571	0.0043	0.0358	0.0017	0.1367	0.0437	0.1832	0.7412	0.3406	0.4735	0.3284	0.4084	0.3968	0.2796
	6191			glycolate (hydroxyacetate)	LC/MS polar	15737	C00160	HMDB0000115	757		1.48	1.16	0.69	0.79	0.77	1.05	1.13	0.42	0.79	0.47	0.53	0.52	0.71	0.76	0.28		0.1464	0.1018	0.2006	0.2951	0.2728	0.374	0.6028	0.4319	0.5688	0.5324	0.5293	0.3198	0.9201	0.6852	0.0034	0.0634	0.5784	0.2905	0.0297	0.0464	0.1269	0.2197	0.0374
	6196			iminodiacetate (IDA)	LC/MS pos early	21025	C19911	HMDB0011753	8897		1.71	1.65	1.63	1.74	2.02	1.5	1.24	1.32	0.97	0.95	1.02	1.18	0.88	0.73	0.77		0.0551	0.0482	0.0582	0.173	0.0581	0.2044	0.0521	0.1786	0.0435	0.1868	0.0672	0.1271	0.1687	0.433	0.0861	0.2455	0.7779	0.3514	0.6943	0.4258	0.7082	0.5195	0.3636
	6222			perfluorooctanesulfonate (PFOS)	LC/MS polar	57564	C18142	HMDB0059586	74483		1.32	1.6	1.76	1.44	1.58	1.38	1.79	1.94	1.21	1.34	1.09	1.2	1.05	1.36	1.47		0.0261	0.0266	0.0002	0.0089	0.0147	0.1214	0.2342	0.2905	0.0002	0.0222	0.0839	0.1407	1.9836e-07	0.0001	2.0721e-06	0.0011	0.0704	0.0661	0.1567	0.1506	0.8156	0.5579	0.0747
	6250			1,2,3-benzenetriol sulfate (2)	LC/MS neg	48762		HMDB0060018 HMDB0060016	54110629;92013662		0.25	0.77	0.42	0.32	0.36	0.47	0.52	0.22	3.11	1.7	1.29	1.46	1.88	2.09	0.87		0.0008	0.0026	0.6977	0.5071	0.0867	0.2529	0.1392	0.2452	0.1178	0.2674	0.2277	0.2229	0.2329	0.4553	0.0015	0.0394	0.0002	0.0018	0.0436	0.0597	0.8391	0.5634	0.2352
	6253			3-hydroxypyridine sulfate	LC/MS neg	48448					0.52	0.9	0.77	0.65	0.69	0.88	1.12	0.45	1.72	1.47	1.25	1.32	1.69	2.13	0.85		0.0101	0.0134	0.8739	0.5622	0.2728	0.374	0.2888	0.3171	0.1171	0.2671	0.7484	0.3714	0.6427	0.634	0.006	0.0702	0.0095	0.0158	0.083	0.095	0.5648	0.4643	0.0844
	6267			6-hydroxyindole sulfate	LC/MS neg	48698		HMDB0000682	122198196		1.24	1.1	0.85	0.6	0.79	0.59	0.67	0.74	0.89	0.68	0.48	0.63	0.47	0.54	0.59		0.2422	0.1515	0.6768	0.5053	0.2887	0.374	0.0574	0.1819	0.209	0.3629	0.001	0.019	0.0548	0.2775	0.0608	0.2119	0.1925	0.1356	0.4459	0.3162	0.6949	0.5137	0.6403
	6270			4-acetamidobenzoate	LC/MS neg	57585	D03836		6918889		0.46	0.98	0.77	0.43	0.81	0.59	0.72	0.65	2.12	1.65	0.93	1.74	1.28	1.56	1.4		0.0052	0.0084	0.5966	0.4736	0.3552	0.3898	0.1	0.2232	0.5258	0.5153	0.0956	0.1513	0.2504	0.4693	0.1843	0.3332	0.2062	0.1427	0.0142	0.0267	0.8358	0.5634	0.0297
	6271			thioproline	LC/MS pos early	53231		HMDB0062164	93176		1.25	1.36	1.02	0.8	1.43	0.77	1.35	1.1	1.09	0.82	0.64	1.15	0.62	1.08	0.88		0.3748	0.2081	0.0447	0.156	0.8774	0.5288	0.4177	0.3592	0.3352	0.4401	0.3033	0.2584	0.0541	0.2775	0.4875	0.4827	0.3895	0.2253	0.5275	0.3561	0.2045	0.2881	0.7334
	6291			3,5-dichloro-2,6-dihydroxybenzoic acid	LC/MS neg	63589			24721632		0.61	0.78	0.97	0.82	0.67	0.91	0.84	0.52	1.28	1.58	1.34	1.1	1.49	1.38	0.85		0.0042	0.0072	0.2011	0.2951	0.7849	0.5079	0.4303	0.3652	0.0332	0.1709	0.7214	0.364	0.3723	0.5224	0.0004	0.0188	0.1687	0.1237	0.0784	0.0931	0.3361	0.359	0.4025
	6380			perfluorohexanesulfonate (PFHxS)	LC/MS neg	64623		HMDB0094700			1.34	1.21	1.25	0.97	1.13	1.01	1.25	1.17	0.9	0.93	0.72	0.84	0.75	0.93	0.87		0.0753	0.0611	0.0404	0.1498	0.0505	0.1963	0.7089	0.4759	0.024	0.1515	0.895	0.412	0.0057	0.1592	0.0083	0.0793	0.7054	0.3304	0.8243	0.4683	0.2283	0.3027	0.3822
	6424	Partially Characterized Molecules	Partially Characterized Molecules	glucuronide of C14H22O4 (2)*	LC/MS neg	61970					0.81	3.86	2.25	2.87	1.57	2.35	1.37	1.67	4.77	2.78	3.55	1.94	2.9	1.69	2.06		0.358	0.2012	0.0185	0.104	0.0155	0.1214	0.0933	0.2178	0.0178	0.1352	0.009	0.0543	0.3077	0.4982	0.1492	0.3087	0.0102	0.0163	0.0052	0.0145	0.0607	0.1512	0.0029
	6443			glycine conjugate of C6H10O2 (2)*	LC/MS neg	63653					7.95	0.83	0.85	0.62	0.73	0.58	0.72	0.85	0.1	0.11	0.08	0.09	0.07	0.09	0.11		0.0003	0.0016	0.4223	0.3932	0.4642	0.4295	0.2212	0.2859	0.0798	0.2289	0.1754	0.1983	0.1538	0.4118	0.4354	0.4592	0.0002	0.0017	0.0005	0.0041	0.0017	0.0292	0.0002
	6444			glycine conjugate of C6H10O2 (3)*	LC/MS neg	63654					1.66	0.47	0.92	0.73	0.91	0.76	0.68	0.65	0.28	0.56	0.44	0.55	0.46	0.41	0.39		0.2492	0.155	0.0147	0.0967	0.9283	0.545	0.5704	0.4229	0.7298	0.5938	0.6666	0.3562	0.3969	0.5407	0.2805	0.3956	0.0081	0.0142	0.27	0.2241	0.1339	0.2245	0.3197
	6450			glycine conjugate of C10H14O2 (1)*	LC/MS neg	62146					0.78	0.54	0.85	0.64	0.77	0.84	0.93	0.88	0.7	1.09	0.82	0.98	1.07	1.2	1.13		0.0639	0.0534	0.0055	0.0686	0.3372	0.3876	0.0416	0.1695	0.15	0.3055	0.4439	0.2973	0.5729	0.6207	0.3888	0.4422	0.5365	0.2788	0.4392	0.3132	0.9155	0.5808	0.4472
	6455			pentose acid*	LC/MS polar	63264	C00803	HMDB0000892	7991		0.61	1.38	0.73	0.67	0.69	0.83	1.1	0.63	2.24	1.19	1.09	1.12	1.34	1.79	1.02		0.0372	0.0351	0.0438	0.156	0.2736	0.374	0.3361	0.333	0.1685	0.3285	0.5793	0.3331	0.9892	0.7044	0.13	0.2931	0.0012	0.0044	0.2065	0.185	0.883	0.5758	0.1766
	6462			branched-chain, straight-chain, or cyclopropyl 10:1 fatty acid (1)*	LC/MS neg	63615					0.59	1.33	1.48	1.69	0.99	1.46	1.22	1.12	2.25	2.5	2.86	1.67	2.47	2.07	1.9		0.0209	0.0226	0.3329	0.3545	0.0059	0.1188	0.0438	0.1719	0.6948	0.5829	0.011	0.0593	0.121	0.3873	0.4052	0.447	0.0123	0.0183	0.0002	0.0026	0.0017	0.0292	0.0088
	6476			bilirubin degradation product, C16H18N2O5 (2)**	LC/MS neg	64404					1.05	1.11	1.73	1.07	1.3	1	1.92	1.84	1.06	1.65	1.02	1.24	0.95	1.83	1.75		0.6265	0.2982	0.3609	0.3648	0.0229	0.1344	0.4024	0.3529	0.0521	0.2011	0.636	0.3521	0.0015	0.1367	0.0492	0.1954	0.6245	0.3074	0.0408	0.0566	0.6881	0.5118	0.0936
	6477			bilirubin degradation product, C17H18N2O4 (1)**	LC/MS neg	64409					0.77	0.9	0.8	0.61	0.73	0.96	0.88	0.75	1.17	1.04	0.79	0.96	1.24	1.14	0.98		0.1346	0.095	0.5447	0.4515	0.2635	0.37	0.0708	0.1928	0.2911	0.4221	0.9255	0.4189	0.5873	0.6207	0.2054	0.3448	0.59	0.2949	0.4681	0.3258	0.6394	0.495	0.8317
	6478			bilirubin degradation product, C17H18N2O4 (2)**	LC/MS neg	64407					0.84	1.05	0.92	0.71	0.77	1.1	0.96	0.74	1.26	1.1	0.85	0.93	1.31	1.16	0.89		0.2794	0.1656	0.9309	0.5739	0.732	0.4997	0.1853	0.2764	0.3421	0.4401	0.6723	0.3562	0.7734	0.6566	0.2143	0.355	0.3711	0.2166	0.4784	0.3313	0.7465	0.5282	0.7707
	6479			bilirubin degradation product, C17H18N2O4 (3)**	LC/MS neg	64408					0.88	1.06	0.96	0.72	0.86	1.14	1.13	0.85	1.21	1.1	0.82	0.98	1.3	1.28	0.97		0.3775	0.2089	0.9627	0.578	0.7684	0.5031	0.1373	0.2443	0.457	0.4926	0.464	0.2991	0.6745	0.6396	0.3443	0.4226	0.5126	0.2717	0.6959	0.4258	0.5364	0.4549	0.6815
	6480			bilirubin degradation product, C17H20N2O5 (1)**	LC/MS neg	64405					1.17	1.55	1.96	1.64	1.58	1.83	2.07	1.31	1.32	1.68	1.41	1.36	1.57	1.77	1.12		0.2393	0.15	0.02	0.1084	0.0037	0.1054	0.1021	0.2247	0.0141	0.1234	0.0181	0.0733	0.0022	0.1367	0.2226	0.3653	0.0746	0.0689	0.0093	0.0209	0.3288	0.3565	0.0448
	6481			bilirubin degradation product, C17H20N2O5 (2)**	LC/MS neg	64406					1.13	1.51	1.92	1.62	1.49	1.79	1.96	1.17	1.34	1.7	1.43	1.32	1.59	1.73	1.04		0.3143	0.1807	0.0237	0.1124	0.0125	0.1214	0.1064	0.233	0.0641	0.2114	0.0238	0.0839	0.2096	0.4542	0.6062	0.5304	0.0692	0.0655	0.0395	0.056	0.2832	0.3326	0.2123
	6483			bilirubin degradation product, C16H18N2O5 (4)**	LC/MS neg	64415					0.94	0.96	1.27	1.27	1.5	1.53	1.14	1.29	1.02	1.35	1.35	1.6	1.63	1.22	1.37		0.6185	0.297	0.8282	0.5483	0.205	0.3455	0.5805	0.4266	0.0588	0.2051	0.3128	0.2607	0.4875	0.5853	0.3215	0.4157	0.8016	0.3606	0.1218	0.1249	0.4629	0.4293	0.0374
	6484			glutamine_degradant*	LC/MS pos early	46225					0.98	0.98	1.09	0.99	1.02	0.99	0.99	1.04	1	1.12	1.01	1.04	1.01	1.01	1.06		0.8742	0.3813	0.813	0.5443	0.2767	0.374	0.8196	0.512	0.5668	0.5316	0.6761	0.3566	0.7806	0.6589	0.5165	0.4961	0.6682	0.3202	0.2112	0.1876	0.6922	0.5133	0.4485
		N/A	N/A	X-10458	LC/MS neg	47478					1.14	1.22	1.7	0.96	1.18	0.88	1.51	1.75	1.06	1.48	0.84	1.03	0.77	1.32	1.53		0.4643	0.2405	0.2743	0.3291	0.034	0.1636	0.9705	0.5498	0.3281	0.4401	0.5968	0.3403	0.0602	0.2916	0.0045	0.0682	0.6608	0.319	0.0941	0.1027	0.4777	0.4324	0.7502
				X-11381	LC/MS neg	46347					1.27	1.23	1.34	1	1.15	1.07	1.37	1.21	0.97	1.06	0.79	0.91	0.85	1.08	0.95		0.0239	0.0251	0.0129	0.0939	0.0001	0.0223	0.9033	0.5309	0.0682	0.2133	0.0755	0.1321	0.0082	0.1763	0.0831	0.2406	0.8948	0.3831	0.3581	0.2732	0.2272	0.3022	0.4443
				X-11478	LC/MS neg	46602					1	0.76	0.98	1.1	0.77	1.13	0.77	0.84	0.76	0.97	1.1	0.76	1.13	0.77	0.83		0.4499	0.2357	0.2078	0.2965	0.965	0.5518	0.8169	0.512	0.0999	0.2505	0.2611	0.2422	0.1996	0.4503	0.3809	0.4421	0.5822	0.2919	0.501	0.3422	0.4668	0.4293	0.9242
				X-11612	LC/MS neg	47431					3.49	0.55	1.06	0.7	0.38	1.2	0.5	0.38	0.16	0.3	0.2	0.11	0.34	0.14	0.11		0.5548	0.2763	0.2647	0.3233	0.9404	0.5481	0.9078	0.5309	0.1354	0.2909	0.1885	0.2045	0.2926	0.4924	0.1096	0.275	0.1834	0.1302	0.566	0.374	0.5257	0.4534	0.1439
				X-11648	LC/MS neg	47503					1.18	0.71	1.15	2.31	0.12	3.23	0.51	0.18	0.6	0.97	1.96	0.1	2.74	0.44	0.15		0.9182	0.391	0.7034	0.5071	0.7824	0.507	0.4924	0.394	0.0336	0.171	0.4462	0.2982	0.7208	0.6519	0.1577	0.3153	0.8083	0.3631	0.7377	0.4391	0.5344	0.4549	0.0729
				X-11787	LC/MS neg	33132					0.64	1.43	1.47	1.12	1.36	1.19	1.33	1.35	2.22	2.28	1.73	2.11	1.85	2.07	2.1		0.0147	0.0176	0.034	0.1384	0.0038	0.1054	0.2645	0.3065	0.0127	0.1156	0.0876	0.1432	0.0346	0.2653	0.0414	0.1795	0.0003	0.0019	3.2949e-07	0.0001	0.0009	0.0237	6.9079e-07
				X-11795	LC/MS pos early	33140					0.11	0.72	0.41	0.39	0.59	0.45	0.28	0.47	6.42	3.64	3.46	5.25	4.03	2.46	4.14		0.004	0.0071	0.6858	0.5071	0.5969	0.463	0.5394	0.4102	0.6793	0.5785	0.6986	0.3624	0.1726	0.4355	0.925	0.6293	0.0002	0.0017	0.0013	0.0074	0.0115	0.0632	1.0013e-05
				X-11852	LC/MS neg	46521					0.45	1.06	1.01	0.51	0.92	0.65	0.83	0.88	2.35	2.23	1.12	2.03	1.43	1.84	1.95		0.0013	0.0036	0.9053	0.5634	0.7752	0.5053	0.0609	0.1861	0.671	0.5758	0.0744	0.1321	0.3787	0.5275	0.5311	0.4998	0.0247	0.031	0.0011	0.0062	0.4856	0.4346	0.0157
				X-11861	LC/MS neg	47655					1.09	0.95	1.08	0.97	1.07	1.21	1.28	0.92	0.87	0.99	0.89	0.98	1.11	1.18	0.85		0.3622	0.2028	0.7759	0.5301	0.4743	0.4307	0.854	0.5187	0.395	0.4626	0.2509	0.2365	0.6428	0.634	0.6928	0.5602	0.4745	0.2583	0.2107	0.1876	0.5317	0.4549	0.1934
				X-12027	LC/MS neg	47510					0.26	0.75	1.04	0.94	0.95	0.8	0.88	1.12	2.87	3.97	3.59	3.63	3.04	3.34	4.25		0.0004	0.0019	0.262	0.3233	0.4576	0.4261	0.7211	0.4806	0.7179	0.593	0.3508	0.267	0.5153	0.5962	0.9099	0.6281	0.0053	0.0108	0.0003	0.0032	0.0042	0.0349	0.0043
				X-12100	LC/MS pos early	47687					1.43	1.13	1.03	1.24	1.17	1.14	1.03	0.78	0.79	0.72	0.87	0.82	0.8	0.72	0.55		0.0878	0.0683	0.1538	0.2728	0.5037	0.4375	0.3875	0.3507	0.4315	0.4831	0.4469	0.2982	0.7988	0.6632	0.006	0.0702	0.3634	0.2148	0.1387	0.136	0.728	0.522	0.4956
				X-12101	LC/MS pos early	47642					4.45	0.66	0.59	0.77	0.59	0.62	0.73	0.7	0.15	0.13	0.17	0.13	0.14	0.16	0.16		0.0046	0.0076	0.0757	0.1986	0.0226	0.1344	0.4012	0.3529	0.0051	0.0857	0.1656	0.1913	0.1797	0.4419	0.0801	0.2406	0.0006	0.0029	0.0003	0.0032	0.0058	0.0402	0.0004
				X-12117	LC/MS pos early	47695					9.11	1.11	1.11	0.88	1.33	0.93	1.33	1.41	0.12	0.12	0.1	0.15	0.1	0.15	0.16		0.1018	0.0767	0.9742	0.5829	0.5776	0.4571	0.7378	0.4828	0.1239	0.2742	0.8276	0.3923	0.5786	0.6207	0.2347	0.3746	0.1459	0.1109	0.1837	0.1699	0.099	0.1998	0.3408
				X-12126	LC/MS neg	46966					1.94	1.2	0.48	0.64	0.77	0.53	0.81	0.84	0.62	0.25	0.33	0.4	0.27	0.42	0.43		0.3677	0.2048	0.726	0.511	0.1344	0.2782	0.3303	0.333	0.585	0.5401	0.3164	0.2611	0.9907	0.7044	0.835	0.6089	0.7014	0.3298	0.0385	0.0559	0.1626	0.2463	0.2716
				X-12127	LC/MS pos early	47702					1.3	1.27	1.17	0.94	1.1	1.09	0.88	1.47	0.98	0.9	0.72	0.85	0.84	0.68	1.13		0.8015	0.3577	0.501	0.4266	0.2082	0.3455	0.7328	0.481	0.242	0.388	0.328	0.2629	0.3192	0.4999	0.0801	0.2406	0.738	0.3401	0.6617	0.4156	0.6761	0.5071	0.7815
				X-12193	LC/MS pos early	47705					2.04	0.77	1.06	0.79	0.91	0.97	1.11	0.83	0.38	0.52	0.39	0.45	0.48	0.54	0.41		0.9893	0.408	0.1326	0.261	0.7592	0.5013	0.2708	0.309	0.7395	0.5938	0.8301	0.3926	0.8117	0.6632	0.348	0.4231	0.5403	0.2791	0.8594	0.4755	0.5925	0.4757	0.8873
				X-12214	LC/MS neg	47513					0.23	0.83	1.07	0.68	1.09	0.83	0.89	1.27	3.56	4.56	2.92	4.63	3.53	3.79	5.43		3.2522e-05	0.0004	0.413	0.3905	0.7347	0.4997	0.1744	0.2722	0.8644	0.6344	0.4819	0.3051	0.5452	0.612	0.3171	0.4125	0.0002	0.0017	4.5176e-05	0.001	0.0027	0.0315	0.0007
				X-12216	LC/MS neg	46613					1.87	1.44	1.16	0.76	1	0.51	0.81	1.27	0.77	0.62	0.41	0.54	0.27	0.43	0.68		0.9553	0.3995	0.1675	0.2773	0.3667	0.3917	0.4213	0.3603	0.8008	0.6184	0.0924	0.1476	0.5141	0.5962	0.6457	0.5437	0.3817	0.2216	0.601	0.3904	0.5532	0.4625	0.8483
				X-12221	LC/MS neg	47911					0.46	1.21	0.75	0.66	0.76	1.22	1.43	0.42	2.61	1.62	1.42	1.63	2.62	3.07	0.91		0.0097	0.013	0.1666	0.2773	0.3762	0.3946	0.3177	0.3308	0.4484	0.4893	0.6674	0.3562	0.5358	0.6113	0.0062	0.0702	0.0007	0.0033	0.0539	0.0693	0.8624	0.5722	0.0671
				X-12267	LC/MS neg	47916					0.42	1.69	1.21	0.68	1	1.53	1.84	0.65	4.05	2.89	1.64	2.4	3.67	4.39	1.57		0.0034	0.0065	0.0172	0.1025	0.536	0.4463	0.4128	0.3572	0.987	0.6624	0.1211	0.1645	0.1884	0.4419	0.237	0.3746	1.6709e-05	0.0005	0.0042	0.014	0.2739	0.3301	0.0494
				X-12306	LC/MS neg	47917					0.25	1.01	0.56	0.47	0.68	0.69	0.6	0.51	3.99	2.22	1.84	2.68	2.73	2.37	1.99		0.0003	0.0016	0.6921	0.5071	0.0294	0.1503	0.0637	0.1879	0.2183	0.3692	0.3502	0.267	0.1525	0.4118	0.0537	0.203	0.0115	0.0176	0.0036	0.0129	0.0498	0.1352	0.0017
				X-12411	LC/MS neg	46616					1.24	1.18	0.75	0.75	0.88	0.69	1.11	0.76	0.96	0.61	0.61	0.71	0.55	0.9	0.61		0.1718	0.1159	0.3863	0.3771	0.8091	0.5123	0.6471	0.449	0.8187	0.6249	0.556	0.3261	0.8015	0.6632	0.7271	0.5717	0.0529	0.0545	0.1662	0.1577	0.4433	0.4179	0.1088
				X-12462	LC/MS pos early	46620					0.01	0	0.01	0	0	0	0.01	0.99	0.92	1.34	0.77	0.93	0.7	1.21	183.84		0.0158	0.0183	0.0155	0.0991	0.0244	0.1354	0.0111	0.1058	0.0151	0.127	0.01	0.0575	0.0204	0.2285	0.0368	0.1698	0.9776	0.4039	0.6308	0.403	0.4969	0.4384	0.9139
				X-12544	LC/MS neg	46510					0.38	0.99	0.63	0.63	0.75	0.72	0.69	0.64	2.63	1.68	1.68	1.99	1.9	1.83	1.69		6.9327e-05	0.0006	0.8583	0.5586	0.1024	0.2624	0.2243	0.2859	0.222	0.3719	0.2533	0.2374	0.174	0.4355	0.1069	0.2728	0.0068	0.0126	0.0918	0.1019	0.2307	0.3048	0.0014
				X-12680	LC/MS neg	47201					0.64	1.58	0.86	0.68	0.86	1.02	1.06	0.81	2.48	1.35	1.07	1.34	1.61	1.67	1.27		0.0664	0.0554	0.0156	0.0991	0.7902	0.5098	0.3625	0.3399	0.7342	0.5938	0.6143	0.3446	0.6558	0.6366	0.4738	0.4774	0.0007	0.0031	0.0836	0.0954	0.9173	0.5808	0.1624
				X-12707	LC/MS neg	47929					2.92	1.37	1.14	1.13	0.9	0.94	1.05	1.07	0.47	0.39	0.39	0.31	0.32	0.36	0.37		0.2648	0.1598	0.0252	0.1152	0.225	0.3594	0.5626	0.4217	0.4309	0.4831	0.7944	0.3818	0.7857	0.6602	0.6104	0.5323	0.8619	0.3768	0.4849	0.3339	0.4739	0.4306	0.185
				X-12726	LC/MS neg	47936					1.31	1.02	1.1	0.71	0.99	0.94	1.14	0.85	0.78	0.84	0.54	0.76	0.71	0.87	0.65		0.9447	0.3983	0.9876	0.5864	0.447	0.4232	0.2493	0.2975	0.9851	0.6624	0.7484	0.3714	0.5842	0.6207	0.3131	0.4125	0.9598	0.4001	0.6391	0.4045	0.3305	0.3574	0.9595
				X-13007	LC/MS neg	47203					3.01	1.49	2.01	2.69	5.04	2.36	1.73	0.93	0.5	0.67	0.89	1.68	0.79	0.58	0.31		0.003	0.006	0.0702	0.1905	0.0102	0.1214	0.0578	0.1819	0.0591	0.2051	0.0134	0.0678	0.0262	0.2607	0.9983	0.6496	0.0973	0.0828	0.4656	0.3252	0.9841	0.5999	0.6953
				X-13553	LC/MS neg	47959					2.16	0.96	1.08	1.03	0.95	0.94	0.96	0.93	0.45	0.5	0.48	0.44	0.44	0.44	0.43		0.5474	0.274	0.9981	0.5911	0.3935	0.3972	0.7787	0.4976	0.9302	0.646	0.9235	0.4186	0.9007	0.6802	0.7912	0.5927	0.5461	0.2808	0.7849	0.4544	0.6701	0.5071	0.5266
				X-13695	LC/MS neg	47962					0.5	0.86	0.69	0.44	0.79	0.54	0.88	0.62	1.7	1.37	0.88	1.57	1.06	1.74	1.22		0.0131	0.0161	0.7253	0.511	0.2836	0.374	0.0714	0.1928	0.6244	0.5553	0.147	0.1779	0.8436	0.6657	0.15	0.3087	0.0635	0.0618	0.147	0.1428	0.9016	0.5774	0.0557
				X-13846	LC/MS neg	47978					0.33	1.03	0.5	0.38	0.54	0.86	0.83	0.39	3.14	1.52	1.14	1.63	2.6	2.53	1.18		0.0026	0.0056	0.342	0.3594	0.0721	0.2251	0.1451	0.2515	0.177	0.3351	0.9991	0.4372	0.6819	0.6408	0.0195	0.1241	0.0005	0.0025	0.0339	0.0512	0.9682	0.5955	0.0693
				X-13866	LC/MS neg	46417					2.76	0.49	0.8	0.9	0.65	0.76	0.48	0.66	0.18	0.29	0.32	0.24	0.27	0.18	0.24		0.1027	0.0768	0.0228	0.1124	0.4176	0.412	0.6417	0.4465	0.1736	0.333	0.3651	0.2705	0.0078	0.1763	0.1314	0.2938	0.0033	0.0079	0.0474	0.0638	0.1544	0.2442	0.0212
				X-14056	LC/MS pos early	46632					0.76	1.24	1.21	0.89	1.44	1.31	1.67	1.12	1.62	1.58	1.17	1.89	1.71	2.19	1.47		0.1351	0.0951	0.1679	0.2773	0.5158	0.441	0.5835	0.4272	0.3108	0.4359	0.6489	0.3553	0.0615	0.2953	0.3724	0.4408	0.015	0.0212	0.0893	0.0999	0.7413	0.5267	0.0701
				X-14904	LC/MS neg	47204					2.47	1.48	2.09	2.47	3.96	2.11	1.66	0.67	0.6	0.84	1	1.6	0.86	0.67	0.27		0.0169	0.0192	0.0492	0.1626	0.0059	0.1188	0.1112	0.235	0.0611	0.2071	0.0441	0.1041	0.047	0.2712	0.2551	0.3796	0.329	0.1995	0.9202	0.4898	0.86	0.5722	0.5893
				X-14939	LC/MS neg	46657					0.3	0.32	1.08	0.5	0.57	0.84	1.3	1	1.05	3.57	1.64	1.87	2.77	4.28	3.29		3.1547e-06	6.7725e-05	0.0005	0.0178	0.9435	0.5481	0.1007	0.2232	0.106	0.2527	0.5594	0.3265	0.9185	0.6852	0.7498	0.5818	0.818	0.3654	0.0094	0.021	0.3176	0.3533	0.3046
				X-15245	LC/MS neg	46661					0.27	0.75	0.56	0.16	0.93	1.51	1	0.74	2.75	2.04	0.57	3.42	5.55	3.68	2.7		0.0488	0.0436	0.5968	0.4736	0.2484	0.3645	0.0083	0.0965	0.8343	0.6249	0.8351	0.3939	0.9946	0.7044	0.8093	0.5978	0.3701	0.2166	0.7401	0.4394	0.1902	0.2736	0.3188
				X-15461	LC/MS pos early	46283					0.97	0.96	0.96	0.89	0.75	1.09	0.78	0.88	0.98	0.98	0.92	0.78	1.12	0.8	0.91		0.72	0.3318	0.7482	0.5205	0.768	0.5031	0.4094	0.3556	0.0639	0.2114	0.3778	0.2738	0.0134	0.1983	0.266	0.3847	0.9594	0.4001	0.9155	0.4897	0.6469	0.4983	0.1242
				X-15503	LC/MS neg	46977					0.75	0.54	0.82	0.42	0.63	0.61	0.83	0.57	0.72	1.1	0.56	0.84	0.81	1.1	0.76		0.1942	0.1272	0.1833	0.2832	0.8792	0.5288	0.1175	0.235	0.4173	0.4754	0.3834	0.2742	0.7616	0.6554	0.2452	0.3746	0.8783	0.3798	0.2469	0.2114	0.5627	0.4643	0.5358
				X-16087	LC/MS neg	47988					0.61	0.87	0.64	0.72	0.72	0.8	0.79	0.68	1.43	1.05	1.17	1.18	1.32	1.3	1.11		0.0158	0.0183	0.7138	0.5081	0.039	0.1672	0.2196	0.2859	0.1429	0.2984	0.4282	0.2949	0.3474	0.5134	0.1038	0.2699	0.0049	0.0104	0.7116	0.4321	0.4629	0.4293	0.1427
				X-16580	LC/MS pos early	47804					7.43	0.6	0.65	0.66	0.63	0.56	0.75	0.81	0.08	0.09	0.09	0.09	0.08	0.1	0.11		1.5073e-07	1.226e-05	0.0758	0.1986	0.1176	0.2697	0.2788	0.3125	0.0031	0.0678	0.165	0.1913	0.2133	0.4542	0.2486	0.3747	0.0001	0.0013	0.0003	0.0032	0.0058	0.0402	5.0165e-08
				X-16649	LC/MS neg	47992					0.41	1.23	1.01	0.61	0.7	0.71	0.88	0.82	3	2.48	1.49	1.7	1.74	2.17	2.01		0.0003	0.0016	0.7133	0.5081	0.9338	0.5468	0.0914	0.2164	0.0911	0.2376	0.2977	0.2573	0.5034	0.5962	0.3413	0.4226	0.0049	0.0104	0.0014	0.0075	0.117	0.2118	0.0117
				X-17010	LC/MS neg	47993					0.9	0.72	1.71	0.74	1.54	0.47	2.11	2.29	0.8	1.9	0.82	1.71	0.52	2.34	2.54		0.8988	0.3873	0.5563	0.4595	0.3179	0.3808	0.7566	0.4896	0.3535	0.4445	0.1507	0.1796	0.7358	0.6541	0.1094	0.275	0.6088	0.302	0.262	0.2206	0.8227	0.5613	0.2958
				X-17146	LC/MS neg	46691					0.02	0.02	0.02	0.01	0.02	0.02	0.02	3.6	1.09	1.05	0.9	1.28	1.34	1.07	223.55		0.0138	0.0168	0.0143	0.0958	0.0148	0.1214	0.0108	0.1058	0.0265	0.157	0.0301	0.086	0.017	0.2059	0.0007	0.027	0.9258	0.39	0.98	0.5069	0.5862	0.4746	0.1558
				X-17325	LC/MS neg	46672					0.26	0.92	0.52	0.33	1.03	0.34	0.39	0.6	3.57	2	1.28	3.97	1.34	1.51	2.33		0.0165	0.0189	0.7211	0.5091	0.4252	0.4131	0.1204	0.2367	0.8417	0.6273	0.1485	0.1787	0.1563	0.4167	0.6779	0.5531	0.2436	0.1587	0.0723	0.0875	0.9378	0.5867	0.0645
				X-17335	LC/MS pos late	47820					4.48	0.57	1.1	1.62	1.19	0.98	0.79	0.9	0.13	0.25	0.36	0.27	0.22	0.18	0.2		0.0088	0.0122	0.146	0.2728	0.2739	0.374	0.1308	0.24	0.2338	0.3808	0.4745	0.3041	0.7191	0.6519	0.866	0.618	0.0019	0.0055	0.0271	0.0431	0.2218	0.2993	0.0475
				X-17367	LC/MS neg	46994					0.26	0.79	0.48	0.38	0.84	0.38	0.33	0.68	3.03	1.83	1.46	3.21	1.44	1.27	2.6		0.0002	0.0012	0.4242	0.3936	0.0597	0.2053	0.0454	0.1719	0.4482	0.4893	0.0402	0.0983	0.0033	0.1367	0.3045	0.4112	0.1018	0.0852	0.1101	0.116	0.4846	0.4344	0.213
				X-17761	LC/MS neg	40863					2.28	1.04	1.26	2.04	1.2	1.38	0.62	0.88	0.46	0.55	0.89	0.53	0.6	0.27	0.38		0.0286	0.0285	0.7038	0.5071	0.2491	0.3645	0.064	0.1879	0.4321	0.4831	0.08	0.1367	0.3192	0.4999	0.8847	0.6221	0.0664	0.0641	0.2542	0.2163	0.8997	0.5774	0.2522
				X-18059	LC/MS neg	48039					1.18	1.46	1.21	2	4.1	1.85	2.13	1	1.24	1.03	1.69	3.47	1.57	1.81	0.84		0.4964	0.2535	0.0521	0.1666	0.0916	0.2573	0.5256	0.404	0.0198	0.1425	0.0007	0.019	0.1508	0.4118	0.5202	0.4961	0.2018	0.1409	0.3932	0.2928	0.7178	0.52	0.0335
				X-18888	LC/MS neg	48048					2.42	1	1	1	1	1	1	1	0.41	0.41	0.41	0.41	0.41	0.41	0.41		0.0826	0.0653															0.0826	0.0741	0.0826	0.0949	0.0826	0.1828	0.0826
				X-18921	LC/MS neg	47671					1.59	0.77	1.05	1.38	0.92	1.17	0.95	0.83	0.49	0.66	0.86	0.57	0.73	0.59	0.52		0.1059	0.0781	0.2586	0.3233	0.4262	0.4131	0.517	0.4024	0.9799	0.662	0.3488	0.267	0.9382	0.6862	0.4586	0.4717	0.0417	0.0459	0.2172	0.1916	0.7195	0.52	0.0714
				X-18922	LC/MS neg	46700					5.97	1.21	0.84	1	1.1	0.68	1.19	0.89	0.2	0.14	0.17	0.18	0.11	0.2	0.15		4.4251e-09	4.799e-07	0.7968	0.5366	0.4319	0.4152	0.7279	0.481	0.9862	0.6624	0.2261	0.2229	0.6473	0.6348	0.6644	0.5495	0.0008	0.0034	2.7797e-05	0.0007	0.0132	0.0656	0.0016
				X-19141	LC/MS neg	46701					1.6	1.2	0.94	0.93	1.16	1.02	0.92	0.97	0.75	0.59	0.58	0.72	0.64	0.58	0.61		0.4133	0.2219	0.2468	0.3173	0.9541	0.5493	0.709	0.4759	0.6698	0.5757	0.9079	0.4141	0.7496	0.6552	1	0.6496	0.181	0.1294	0.4153	0.3009	0.7666	0.536	0.3228
				X-19299	LC/MS neg	47673					0.48	1.35	0.75	1.04	0.77	0.83	1.33	0.93	2.83	1.57	2.17	1.6	1.74	2.78	1.93		0.0044	0.0075	0.0504	0.164	0.3592	0.3898	0.8132	0.5116	0.415	0.4754	0.6159	0.3447	0.5436	0.612	0.7515	0.5818	4.4469e-06	0.0004	0.1713	0.1602	0.2939	0.3396	0.2091
				X-19438	LC/MS neg	46261					1.25	1	1.28	0.91	1.16	1.54	1.34	1.04	0.8	1.02	0.73	0.93	1.23	1.07	0.83		0.4973	0.2536	0.5464	0.4521	0.1618	0.3039	0.6418	0.4465	0.3663	0.4509	0.1575	0.1854	0.1102	0.3676	0.3752	0.4408	0.8582	0.3757	0.4935	0.3377	0.6903	0.5127	0.8046
				X-20512	LC/MS neg	54689					0.97	0.8	0.83	0.49	0.73	0.55	0.82	0.96	0.83	0.85	0.5	0.75	0.56	0.85	0.99		0.1428	0.0995	0.4167	0.3905	0.5544	0.4521	0.0956	0.2186	0.239	0.3851	0.1042	0.1563	0.4704	0.5781	0.9718	0.6403	0.3471	0.2082	0.1985	0.1795	0.7171	0.52	0.3676
				X-21258	LC/MS neg	46259					0.93	0.93	0.93	0.93	0.93	0.93	0.93	0.93	1	1	1	1	1	1	1		0.1759	0.1177	0.1759	0.28	0.1759	0.3144	0.1759	0.2724	0.1759	0.3342	0.1759	0.1983	0.1759	0.4355	0.1759	0.3288
				X-21286	LC/MS neg	46295					0.66	1.04	1.04	0.71	0.8	0.73	0.84	0.78	1.58	1.59	1.09	1.21	1.12	1.28	1.19		0.0155	0.0182	0.8735	0.5622	0.8302	0.519	0.0725	0.1928	0.1043	0.2523	0.0545	0.117	0.2518	0.4693	0.1166	0.2841	0.0208	0.027	0.0178	0.0318	0.3242	0.3548	0.1219
				X-21310	LC/MS neg	46354					0.9	1.19	1	0.95	0.93	0.89	0.99	1.14	1.33	1.12	1.06	1.03	1	1.11	1.27		0.3894	0.2126	0.0888	0.2171	0.8756	0.5288	0.8321	0.5169	0.6474	0.5684	0.5577	0.3261	0.9217	0.6854	0.405	0.447	0.0126	0.0187	0.3499	0.2697	0.6083	0.4821	0.7482
				X-21319	LC/MS neg	46363					1.56	0.85	0.69	0.98	0.68	0.89	0.78	0.63	0.54	0.44	0.63	0.44	0.57	0.5	0.4		0.0044	0.0075	0.4904	0.4231	0.1295	0.2774	0.8512	0.5187	0.085	0.2332	0.7032	0.363	0.3173	0.4999	0.0379	0.1716	0.0128	0.0188	0.0013	0.0074	0.155	0.2443	1.8014e-05
				X-21351	LC/MS neg	46396					2.26	1.12	3.87	3.37	0.89	1.08	1.75	4.06	0.5	1.71	1.49	0.39	0.48	0.78	1.8		0.4213	0.2234	0.8793	0.5622	0.1117	0.2679	0.3584	0.3392	0.6082	0.55	1	0.4372	0.3983	0.5411	0.2707	0.3882	0.4515	0.2509	0.3269	0.2611	0.6577	0.5034	0.3169
				X-21353	LC/MS neg	46398					5.57	0.57	0.94	1.65	0.96	1.13	0.8	1.09	0.1	0.17	0.3	0.17	0.2	0.14	0.2		0.0032	0.0061	0.0617	0.1796	0.742	0.4997	0.3246	0.3326	0.8073	0.6197	0.302	0.2579	0.5791	0.6207	0.4122	0.449	0.0003	0.0021	0.004	0.0138	0.1086	0.2048	0.0049
				X-21733	LC/MS neg	46902					1.18	1.15	0.97	0.64	0.7	0.82	0.92	0.95	0.97	0.82	0.54	0.59	0.69	0.78	0.8		0.8892	0.3847	0.3549	0.3648	0.6092	0.4635	0.2985	0.323	0.3833	0.4568	0.9282	0.4191	0.901	0.6802	0.869	0.618	0.3945	0.2266	0.6064	0.392	0.4693	0.4293	0.5707
				X-21788	LC/MS neg	46964					1.01	1.12	1.13	0.85	1.08	0.94	1.24	1.15	1.11	1.12	0.85	1.07	0.94	1.24	1.14		0.8167	0.3635	0.2421	0.3147	0.2929	0.374	0.6913	0.4691	0.2843	0.4188	0.773	0.3761	0.1055	0.3655	0.2439	0.3746	0.2539	0.1641	0.3299	0.2617	0.5344	0.4549	0.3009
				X-21796	LC/MS neg	46972					1.27	0.99	1.26	1.15	1.95	1.01	1.72	1.14	0.78	0.99	0.91	1.54	0.8	1.36	0.9		0.201	0.13	0.8184	0.5472	0.299	0.374	0.3012	0.3251	0.3104	0.4359	0.4253	0.2938	0.3596	0.5175	0.999	0.6496	0.3399	0.2051	0.9458	0.4975	0.869	0.5729	0.6974
				X-21803	LC/MS neg	46980					0.43	1.17	0.48	0.81	0.89	0.67	0.8	0.35	2.72	1.11	1.9	2.07	1.56	1.85	0.81		0.0139	0.0168	0.9774	0.584	0.0635	0.2082	0.5974	0.4316	0.8903	0.639	0.4368	0.2966	0.5499	0.6131	0.0048	0.0702	0.1328	0.1034	0.9507	0.4982	0.4495	0.4212	0.1
				X-22162	LC/MS pos early	47417					1.13	0.85	1.2	0.91	0.98	0.81	1	1.26	0.75	1.06	0.81	0.87	0.71	0.89	1.12		0.9683	0.4024	0.6145	0.4804	0.1134	0.2697	0.9811	0.5525	0.6152	0.5505	0.5053	0.311	0.649	0.6354	0.0683	0.2255	0.6425	0.313	0.2222	0.1944	0.9788	0.5974	0.727
				X-22776	LC/MS neg	48081					1.24	0.86	1.53	1.07	1.61	0.93	1.24	1.14	0.69	1.23	0.86	1.3	0.75	1	0.92		0.1928	0.1268	0.524	0.4406	0.1662	0.3059	0.475	0.3869	0.2519	0.399	0.9221	0.4185	0.6107	0.6303	0.5828	0.5217	0.1115	0.091	0.5785	0.3795	0.5598	0.4643	0.6266
				X-23201	LC/MS neg	48897					0.59	1.79	0.33	0.56	0.31	0.47	1.16	0.3	3.04	0.56	0.96	0.53	0.8	1.98	0.52		0.0509	0.0451	0.0193	0.107	0.0218	0.1344	0.2798	0.3125	0.0161	0.1281	0.2176	0.2199	0.6929	0.6455	0.0212	0.1242	0.0005	0.0026	0.7654	0.4474	0.9912	0.6001	0.8886
				X-23459	LC/MS neg	49319					0.88	1.03	1.02	1.04	1.06	0.96	1.08	0.69	1.17	1.17	1.19	1.21	1.1	1.23	0.78		0.4236	0.2234	0.498	0.4258	0.5765	0.4571	0.9761	0.5504	0.4529	0.4917	0.9585	0.4261	0.4222	0.5561	0.0874	0.2455	0.1427	0.1093	0.1759	0.1638	0.6374	0.4942	0.1379
				X-23587	LC/MS pos early	49463					0.3	0.79	0.66	0.66	0.69	0.74	0.62	0.65	2.61	2.16	2.16	2.27	2.44	2.04	2.15		3.5325e-05	0.0004	0.2218	0.3053	0.0109	0.1214	0.1789	0.2726	0.0352	0.1757	0.1328	0.1736	0.0048	0.157	0.013	0.0982	0.0008	0.0035	0.0008	0.0057	0.0333	0.1094	0.0006
				X-23593	LC/MS pos early	49469					1.09	1.08	0.89	0.91	0.83	0.82	0.99	0.8	0.99	0.82	0.84	0.76	0.75	0.91	0.74		0.4196	0.2234	0.2964	0.3418	0.2842	0.374	0.477	0.3869	0.0576	0.2051	0.2392	0.2292	0.8993	0.6802	0.0156	0.1079	0.9115	0.3861	0.0802	0.0942	0.1881	0.2722	0.0152
				X-23636	LC/MS pos early	49512					1.33	1.21	1.3	1.3	1.92	1.34	1.39	1.08	0.91	0.97	0.98	1.44	1.01	1.04	0.81		0.0574	0.0491	0.1509	0.2728	0.023	0.1344	0.0146	0.1073	0.0156	0.1276	0.0056	0.0404	0.0483	0.2712	0.4746	0.4774	0.6324	0.3095	0.9483	0.4976	0.8922	0.5767	0.1255
				X-23639	LC/MS pos early	49515					0.44	0.84	0.78	0.61	0.85	0.61	0.87	0.93	1.89	1.77	1.38	1.93	1.38	1.96	2.1		0.0006	0.0022	0.3182	0.3472	0.1384	0.2789	0.0054	0.0766	0.3434	0.4401	0.0149	0.0698	0.4252	0.5571	0.7109	0.5651	0.0029	0.0075	0.0043	0.014	0.043	0.1225	0.0015
				X-23654	LC/MS pos early	49531					0.55	1.26	1.45	0.4	1.26	1.08	1.31	1.25	2.28	2.62	0.72	2.29	1.96	2.38	2.27		0.6941	0.3221	0.4119	0.3905	0.1771	0.3152	0.5522	0.4157	0.318	0.4401	0.7101	0.363	0.3066	0.4982	0.4645	0.4742	0.2316	0.1536	0.074	0.0889	0.7973	0.5501	0.1817
				X-23678	LC/MS pos late	49555					3.95	0.51	1	1.3	1.02	0.94	0.69	0.86	0.13	0.25	0.33	0.26	0.24	0.17	0.22		0.0012	0.0035	0.0458	0.1563	0.5879	0.4604	0.2096	0.2842	0.6558	0.5721	0.7536	0.3723	0.3268	0.5057	0.9218	0.6293	4.9915e-05	0.0008	0.0024	0.0101	0.0254	0.0938	0.0059
				X-23782	LC/MS pos late	49681					0.64	0.7	0.68	0.68	0.6	0.67	0.57	0.6	1.09	1.07	1.07	0.93	1.06	0.89	0.93		0.031	0.0303	0.0948	0.2206	0.0926	0.2573	0.1731	0.2715	0.0807	0.2289	0.0795	0.1367	0.0159	0.2014	0.0113	0.0875	0.2896	0.1803	0.4007	0.2956	0.4954	0.4384	0.9645
				X-24243	LC/MS pos early	52286					1.65	1.18	1.12	1.17	0.95	0.95	1.22	1.16	0.72	0.68	0.71	0.58	0.58	0.74	0.71		0.4106	0.2208	0.224	0.3053	0.3746	0.3946	0.2847	0.3158	0.1036	0.2523	0.1036	0.1563	0.1491	0.4118	0.3081	0.4112	0.8775	0.3798	0.7147	0.4332	0.8736	0.5729	0.304
				X-24295	LC/MS neg	52483					1.63	1.33	1.29	1.29	1.37	2.29	1.59	0.84	0.82	0.8	0.79	0.84	1.4	0.98	0.51		0.3003	0.1757	0.1043	0.233	0.1571	0.2975	0.0935	0.2178	0.1662	0.3263	0.0557	0.117	0.0416	0.2712	0.9428	0.6324	0.7151	0.3337	0.8435	0.4718	0.721	0.5201	0.7555
				X-24307	LC/MS neg	52502					2.98	2.59	2.65	2.77	4.72	2.56	1.89	1.6	0.87	0.89	0.93	1.59	0.86	0.63	0.54		1.3949e-05	0.0002	5.456e-06	0.0012	2.6633e-06	0.0012	3.1736e-06	0.0014	0.0046	0.083	0.1705	0.1947	0.0766	0.3234	0.1426	0.3016	0.6632	0.3195	0.7953	0.4576	0.9762	0.5966	0.3264
				X-24328	LC/MS neg	52524					1.38	0.89	1.02	0.72	0.9	0.88	0.92	1.03	0.64	0.74	0.52	0.65	0.63	0.67	0.74		0.9849	0.4076	0.7988	0.5371	0.7444	0.4999	0.166	0.2688	0.7477	0.5967	0.7078	0.363	0.8483	0.6657	0.792	0.5927	0.8824	0.3801	0.8567	0.4747	0.376	0.3841	0.8106
				X-24330	LC/MS neg	52526					2.72	0.46	0.8	0.72	0.64	0.55	0.55	0.69	0.17	0.29	0.26	0.24	0.2	0.2	0.25		0.0567	0.049	0.0082	0.078	0.259	0.3691	0.2191	0.2859	0.0789	0.2289	0.0383	0.0958	0.046	0.2712	0.0398	0.1773	0.0009	0.0036	0.018	0.0319	0.0178	0.0791	0.0067
				X-24548	LC/MS neg	52869					16.5	0.94	0.94	1.07	0.94	0.94	0.94	0.94	0.06	0.06	0.07	0.06	0.06	0.06	0.06		0.0071	0.0107	0.3388	0.3579	0.3388	0.3876	0.6286	0.4407	0.3388	0.4401	0.3388	0.2648	0.3388	0.5101	0.3388	0.4226	0.0061	0.0118	0.0061	0.0154	0.009	0.0543	0.0061
				X-24608	LC/MS neg	53023					0.91	0.85	0.94	0.86	0.77	0.94	0.95	0.66	0.93	1.04	0.95	0.85	1.04	1.04	0.73		0.421	0.2234	0.1456	0.2728	0.6946	0.4923	0.434	0.3655	0.0687	0.2133	0.7439	0.3713	0.7435	0.6552	0.0009	0.0305	0.6861	0.3253	0.7322	0.4387	0.7739	0.5393	0.2598
				X-24623	LC/MS neg	53050					12.91	0.94	0.7	1.02	1.05	0.83	0.61	0.58	0.07	0.05	0.08	0.08	0.06	0.05	0.04		0.0021	0.0049	0.591	0.4736	0.9508	0.5493	0.7464	0.4865	0.554	0.5282	0.5568	0.3261	0.5433	0.612	0.4793	0.4811	0.0042	0.0095	0.0015	0.0076	0.0194	0.083	0.0112
				X-24642	LC/MS neg	53070					2.45	0.5	0.78	0.75	0.7	0.68	0.64	0.61	0.21	0.32	0.31	0.29	0.28	0.26	0.25		0.1198	0.086	0.0887	0.2171	0.5699	0.4543	0.5301	0.4067	0.5365	0.5191	0.4823	0.3051	0.338	0.5101	0.2604	0.3826	0.007	0.0128	0.0856	0.0973	0.1266	0.2197	0.0552
				X-24665	LC/MS neg	53093					5.52	5.84	1.53	3.54	1.23	2.1	0.84	2.41	1.06	0.28	0.64	0.22	0.38	0.15	0.44		0.0005	0.002	0.022	0.1115	0.0902	0.2572	0.191	0.2764	0.4822	0.5016	0.7278	0.366	0.5109	0.5962	0.4433	0.4614	0.9648	0.4012	0.0183	0.0322	0.4699	0.4293	0.0131
				X-24667	LC/MS neg	53095					2.15	1.94	0.86	1.6	0.75	1.32	0.75	0.75	0.91	0.4	0.75	0.35	0.61	0.35	0.35		0.4061	0.2187	0.3648	0.3648	0.6497	0.4824	0.6052	0.4327	0.1807	0.3372	0.4372	0.2966	0.1807	0.4419	0.1807	0.3323	0.8515	0.3748	0.2923	0.2387	0.9493	0.5902	0.1695
				X-24674	LC/MS neg	53102					9.77	2.07	0.99	0.99	0.99	0.99	0.99	1.07	0.21	0.1	0.1	0.1	0.1	0.1	0.11		0.0211	0.0227	0.085	0.2133	0.3388	0.3876	0.3388	0.333	0.3388	0.4401	0.3388	0.2648	0.3388	0.5101	0.4129	0.449	0.2622	0.1678	0.0205	0.0354	0.0205	0.0849	0.0205
				X-24675	LC/MS neg	53103					13.44	3.8	1.12	1.56	0.86	1.25	0.62	1.17	0.28	0.08	0.12	0.06	0.09	0.05	0.09		0.0048	0.0078	0.1813	0.282	0.7314	0.4997	0.7216	0.4806	0.7304	0.5938	0.7853	0.3794	0.1646	0.4306	0.8246	0.6039	0.3449	0.2077	0.0131	0.0255	0.079	0.1791	0.0052
				X-24748	LC/MS neg	53267					1	1	1	1.35	3.55	1	1	1	1	1	1.35	3.55	1	1	1								0.391	0.3507	0.3739	0.4528											0.391	0.3894	0.3739
				X-24952	LC/MS neg	57719					1.06	1.07	1.02	0.81	0.83	0.86	0.88	0.97	1.01	0.97	0.76	0.78	0.81	0.83	0.92		0.7869	0.3533	0.5998	0.4736	0.499	0.4375	0.5057	0.3984	0.5419	0.5204	0.6869	0.3596	0.6121	0.6303	0.7962	0.5933	0.8186	0.3654	0.7807	0.4534	0.3952	0.3903	0.4311
				X-24978	LC/MS neg	57819					0.94	0.8	0.98	0.9	1.08	1.3	0.88	1.08	0.85	1.04	0.96	1.15	1.38	0.93	1.15		0.9153	0.391	0.9503	0.578	0.3903	0.3966	0.9556	0.5461	0.5289	0.5165	0.055	0.117	0.7335	0.6541	0.5883	0.5246	0.9608	0.4001	0.4254	0.3077	0.9868	0.6001	0.5749
				X-25172	LC/MS pos early	62151					1.18	1.29	1.65	1.18	1.78	1.28	1.27	0.85	1.09	1.4	1	1.51	1.08	1.08	0.72		0.1022	0.0767	0.0669	0.1858	0.003	0.1018	0.0863	0.2116	0.0104	0.1079	0.0671	0.1271	0.0451	0.2712	0.8892	0.6231	0.5278	0.2775	0.0037	0.0129	0.8535	0.5711	0.0703
				X-25247	LC/MS neg	62464					0.26	0.77	0.7	0.45	0.89	1.51	0.67	0.65	2.96	2.67	1.74	3.41	5.78	2.55	2.48		5.1155e-05	0.0005	0.3182	0.3472	0.2304	0.3599	0.0892	0.2147	0.7579	0.6003	0.3628	0.2697	0.2261	0.4553	0.1507	0.3087	0.0184	0.0244	0.0047	0.0145	0.2176	0.2968	0.0008
				X-25265	LC/MS pos early	62494					1.18	1.16	1.12	1.19	1.12	1.06	1.18	1.07	0.98	0.94	1.01	0.95	0.9	1	0.9		0.0035	0.0066	0.0891	0.2171	0.0223	0.1344	0.0487	0.1757	0.1943	0.3541	0.4124	0.288	0.029	0.2648	0.2601	0.3826	0.6988	0.329	0.1702	0.1596	0.9276	0.5838	0.488
				X-25317	LC/MS neg	62610					2.83	0.75	0.73	0.74	0.73	0.66	0.55	0.66	0.27	0.26	0.26	0.26	0.23	0.19	0.23		1.8423e-05	0.0002	0.1936	0.2914	0.1278	0.2758	0.1731	0.2715	0.173	0.333	0.0339	0.0921	0.009	0.1787	0.0691	0.2269	7.7803e-06	0.0004	1.4656e-06	0.0002	7.802e-06	0.0005	1.5421e-05
				X-25387	LC/MS pos early	62680					4.26	0.58	0.63	0.58	0.51	0.45	0.58	0.53	0.14	0.15	0.14	0.12	0.1	0.14	0.12		0.0002	0.0011	0.0376	0.1438	0.1242	0.2738	0.0286	0.1402	0.0325	0.1706	0.0193	0.0765	0.062	0.2953	0.035	0.1661	9.5845e-06	0.0004	6.4434e-05	0.0011	1.4546e-05	0.0009	2.4771e-05
				X-25420	LC/MS pos early	62717					0.72	1.1	0.93	0.81	0.9	0.77	1.06	0.79	1.54	1.29	1.12	1.26	1.07	1.48	1.11		0.0532	0.0468	0.3789	0.3715	0.8113	0.5123	0.3189	0.3313	0.7193	0.593	0.1464	0.1779	0.4529	0.5704	0.1942	0.3334	0.0171	0.0232	0.0688	0.0841	0.2418	0.3125	0.0598
				X-25422	LC/MS pos early	62719					2.7	0.78	0.78	0.74	0.63	0.82	0.55	0.88	0.29	0.29	0.27	0.23	0.3	0.2	0.33		0.9667	0.4022	0.2975	0.3419	0.26	0.3694	0.2759	0.3116	0.0446	0.1885	0.4394	0.2966	0.0026	0.1367	0.5769	0.5217	0.5152	0.2727	0.6077	0.392	0.4822	0.4334	0.2994
				X-25454	LC/MS neg	62824					1.28	1.19	0.96	0.87	0.84	0.77	0.92	0.94	0.93	0.75	0.68	0.65	0.6	0.72	0.74		0.882	0.3831	0.1743	0.2789	0.798	0.5122	0.5151	0.4022	0.214	0.3678	0.3225	0.2629	0.6716	0.6385	0.7903	0.5927	0.3578	0.2127	0.9859	0.5089	0.7161	0.52	0.6706
				X-25516	LC/MS neg	62960					0.16	0.44	0.23	0.04	0.17	0.13	0.22	0.18	2.74	1.42	0.22	1.08	0.79	1.36	1.15		0.0031	0.0061	0.3131	0.3463	0.0404	0.1705	3.3587e-05	0.0037	0.0433	0.1868	0.0106	0.0592	0.0486	0.2712	0.022	0.1242	0.1479	0.1114	0.8709	0.4769	0.0148	0.0688	0.7827
				X-25948	LC/MS pos early	63899					0.24	0.25	0.24	0.21	0.19	0.24	0.25	0.29	1.07	1.02	0.89	0.79	1.03	1.04	1.24		0.0132	0.0161	0.0425	0.156	0.0364	0.1672	0.0151	0.1073	0.0098	0.1079	0.0565	0.1175	0.034	0.2653	0.0831	0.2406	0.4065	0.2314	0.7176	0.4332	0.6015	0.4789	0.9038
				X-25957	LC/MS pos early	63908					0.66	1.2	0.82	0.71	0.98	0.95	0.96	0.95	1.82	1.25	1.08	1.49	1.45	1.47	1.45		0.0221	0.0235	0.1551	0.2728	0.1206	0.2713	0.2067	0.2842	0.9634	0.6538	0.8924	0.412	0.8428	0.6657	0.7601	0.5834	0.0068	0.0126	0.0569	0.072	0.3202	0.3537	0.0252
				X-26035	LC/MS pos early	64248					2.46	0.84	0.99	0.95	0.89	0.83	0.98	0.99	0.34	0.4	0.39	0.36	0.34	0.4	0.4		0.1721	0.1159	0.0313	0.1339	0.94	0.5481	0.6029	0.4319	0.0906	0.2376	0.2165	0.2199	0.7084	0.6501	0.9481	0.6324	0.0592	0.0585	0.1676	0.1581	0.1373	0.227	0.0873
				X-26107	LC/MS pos late	64396					3.79	0.8	1.01	1.76	0.89	1.05	0.78	0.83	0.21	0.27	0.46	0.24	0.28	0.21	0.22		0.0059	0.0091	0.4048	0.3855	0.6195	0.467	0.2544	0.3018	0.9072	0.6407	0.3298	0.2629	0.3436	0.5104	0.5418	0.5025	0.0028	0.0072	0.0092	0.0207	0.2816	0.3326	0.0047
[truncated: 29 more columns]
